# Supplementary material for: MiRNAs and mRNAs Analysis during Abdominal Preadipocyte Differentiation in Chickens
Source: Animals (Basel). 2020 Mar 11;10(3):468. doi: 10.3390/ani10030468 (PMC7143929; doi:10.3390/ani10030468)
Supplement: Supplementary file 1 [file animals-10-00468-s001.zip]

Archive with 6 entries (5 files):
- Supplementary animals-731019/
- Supplementary animals-731019/Supplementary Figures.docx
- Supplementary animals-731019/Supplementary table S1.docx
- Supplementary animals-731019/Supplementary table S2.xlsx
- Supplementary animals-731019/Supplementary table S3.xlsx
- Supplementary animals-731019/Supplementary table S4.xlsx
