# Supplementary material for: MiRNAs and mRNAs Analysis during Abdominal Preadipocyte Differentiation in Chickens
Source: Animals (Basel). 2020 Mar 11;10(3):468. doi: 10.3390/ani10030468 (PMC7143929; doi:10.3390/ani10030468)
Supplement: Supplementary file 1 [file animals-10-00468-s001.zip › Supplementary animals-731019/Supplementary table S2.xlsx]

## Sheet: Supplementary table S1
miRNA_id	Ab-Pre-TPM	Ab-Ad-TPM	log2FC	Pvalue	Qvalue	updown
gga-miR-203a	1.2969	39.3107	-4.92179	8.65e-55	4.4e-52	DOWN
gga-miR-146b-5p	594.631	3030.65	-2.34956	2e-52	5.07e-50	DOWN
gga-miR-148a-5p	494.492	85.0691	2.53924	1.62e-43	2.75e-41	UP
gga-let-7a-2-3p	123.238	27.1157	2.18424	1.95e-30	2.48e-28	UP
gga-let-7c-3p	99.2848	22.603	2.13506	1.09e-25	1.11e-23	UP
gga-miR-106-3p	440.501	140.129	1.65239	1.2e-21	1.02e-19	UP
gga-miR-31-5p	274.185	88.2251	1.63589	4.12e-20	2.99e-18	UP
gga-miR-29b-3p	134.249	43.9793	1.61001	2.24e-17	1.42e-15	UP
gga-miR-128-1-5p	38.0342	8.02687	2.24439	5.19e-16	2.93e-14	UP
gga-miR-458a-3p	334.907	125.64	1.41447	1.16e-14	5.89e-13	UP
novel.41	3.7174	0	Inf	1.53e-14	7.05e-13	UP
gga-miR-199-3p	1202.86	2845.7	-1.24232	6.22e-14	2.63e-12	DOWN
gga-miR-92-5p	29.7161	7.73718	1.94137	1.41e-13	5.11e-12	UP
gga-miR-10a-5p	2348.62	4869.36	-1.05192	1.94e-13	6.56e-12	DOWN
gga-miR-1559-5p	2755.37	1221.8	1.17324	8.88e-13	2.82e-11	UP
gga-miR-1684a-3p	57.0897	134.365	-1.23486	1.85e-12	5.53e-11	DOWN
gga-miR-101-3p	2453.95	5026.51	-1.03445	2.74e-12	7.72e-11	DOWN
gga-miR-30a-3p	420.029	185.902	1.17595	6.52e-12	1.66e-10	UP
gga-miR-1458	4.0942	0.308297	3.73119	2.4e-11	5.54e-10	UP
novel.33	2.39462	0	Inf	7.75e-11	1.71e-09	UP
novel.78	2.26906	0	Inf	6.5e-10	1.32e-08	UP
novel.51	2.26906	0	Inf	8.49e-10	1.66e-08	UP
gga-miR-15c-3p	7.49783	1.53349	2.28965	1.2e-09	2.26e-08	UP
gga-miR-214	323.458	804.107	-1.31381	1.61e-09	2.92e-08	DOWN
gga-miR-1559-3p	8.04124	1.80104	2.15859	2.47e-09	4.33e-08	UP
gga-miR-6670-5p	2.40546	0	Inf	2.78e-09	4.71e-08	UP
gga-miR-30c-2-3p	181.131	85.8875	1.07652	4.58e-09	7.41e-08	UP
gga-miR-15c-5p	69.4881	25.8666	1.42567	7.05e-09	1.09e-07	UP
gga-miR-6553-3p	5.71584	15.0253	-1.39435	7.69e-09	1.15e-07	DOWN
gga-miR-6615-5p	0.411412	3.13968	-2.93196	1.8e-08	2.54e-07	DOWN
gga-miR-130c-5p	4.33456	0.708565	2.61291	3.59e-08	4.92e-07	UP
gga-miR-18b-5p	12.5035	4.27813	1.54728	5.93e-08	7.93e-07	UP
gga-miR-27b-5p	56.0307	25.9417	1.11094	1.48e-07	1.92e-06	UP
gga-miR-130a-5p	47.5959	18.2272	1.38475	1.57e-07	1.99e-06	UP
gga-miR-215-5p	127.866	61.217	1.06263	1.76e-07	2.18e-06	UP
novel.38	0	1.92791	#NAME?	2e-07	2.41e-06	DOWN
gga-miR-135a-5p	37.3913	15.9357	1.23044	2.19e-07	2.58e-06	UP
gga-miR-29a-3p	190.312	84.7036	1.16787	2.46e-07	2.71e-06	UP
gga-miR-135a-3-3p	4.03143	0.79232	2.34714	6.37e-07	6.61e-06	UP
gga-miR-9-5p	18.7911	39.5609	-1.07402	8.28e-07	8.24e-06	DOWN
novel.82	0	1.47643	#NAME?	1.06e-06	1.01e-05	DOWN
gga-miR-3535	0.510974	2.99891	-2.55312	1.21e-06	1.11e-05	DOWN
novel.79	1.74076	0	Inf	1.3e-06	1.18e-05	UP
gga-miR-7	21.6969	7.35556	1.56058	1.82e-06	1.62e-05	UP
gga-miR-1625-5p	15.6927	6.06004	1.3727	1.98e-06	1.73e-05	UP
gga-miR-18a-3p	22.805	10.0222	1.18614	2.17e-06	1.87e-05	UP
gga-miR-1604	4.05737	0.870865	2.22002	3.72e-06	3.05e-05	UP
gga-miR-6544-5p	0.822763	3.55331	-2.11062	4.54e-06	3.66e-05	DOWN
gga-miR-1416-5p	35.5377	16.3144	1.1232	5.65e-06	4.49e-05	UP
gga-miR-1716	2.57219	0.338028	2.92778	8e-06	6.16e-05	UP
novel.77	0	1.36299	#NAME?	8.43e-06	6.3e-05	DOWN
gga-miR-18b-3p	6.07104	1.86854	1.70003	1.63e-05	0.000115121	UP
gga-miR-1712-3p	6.08175	2.04427	1.5729	3.22e-05	0.000220896	UP
gga-miR-301a-5p	3.20649	0.684158	2.22859	9.37e-05	0.000610072	UP
novel.54	1.19728	0	Inf	0.000100469	0.000646051	UP
gga-miR-223	3.73901	0.90054	2.05379	0.000137037	0.000859444	UP
gga-miR-1754-5p	0.049781	1.23042	-4.62741	0.000143135	0.000876058	DOWN
novel.23	1.14317	0	Inf	0.000314094	0.00179281	UP
gga-miR-1805-3p	1.54586	0.200134	2.94937	0.000346397	0.00195522	UP
gga-miR-6675-3p	2.95965	0.884235	1.74292	0.000512561	0.00283023	UP
gga-miR-429-3p	6.06639	1.43866	2.07611	0.0006	0.00327742	UP
gga-miR-1b-3p	0.790259	2.63417	-1.73695	0.000708842	0.00383077	DOWN
gga-miR-1703-5p	1.38785	3.43167	-1.30606	0.000740819	0.00396143	DOWN
gga-miR-100-3p	2.36868	0.584041	2.01994	0.000863816	0.00447774	UP
gga-miR-1663-3p	6.42599	2.89883	1.14845	0.000965998	0.00485868	UP
novel.85	3.2325	8.17124	-1.3379	0.00116529	0.00580361	DOWN
novel.39	4.83463	2.09313	1.20774	0.00144942	0.00701264	UP
gga-miR-1451-3p	8.14073	3.84296	1.08294	0.00157855	0.00751717	UP
gga-miR-1737	2.99859	0.908698	1.72241	0.00158334	0.00751717	UP
gga-miR-1774	1.52641	0.254215	2.58602	0.00213661	0.00995777	UP
gga-miR-32-3p	4.80869	2.07976	1.20923	0.00234494	0.0107318	UP
gga-miR-206	0.772928	2.18504	-1.49926	0.0029515	0.0130379	DOWN
gga-miR-19b-5p	2.68041	0.938373	1.51422	0.00329507	0.0144301	UP
gga-miR-29b-1-5p	6.52356	2.99655	1.12236	0.00411461	0.0177137	UP
gga-miR-138-5p	0.952657	0	Inf	0.00484208	0.0204981	UP
gga-miR-1650	1.53929	0.20828	2.88567	0.00505323	0.0212152	UP
novel.40	1.60003	3.31823	-1.05231	0.00551376	0.0227723	DOWN
gga-miR-29c-3p	24.1274	11.9362	1.01532	0.00759791	0.0308779	UP
gga-miR-153-5p	1.95294	0.63002	1.63218	0.0116765	0.0456281	UP
gga-miR-6544-3p	1.03061	2.31479	-1.16738	0.012762	0.0494893	DOWN
