# Supplementary material for: MiRNAs and mRNAs Analysis during Abdominal Preadipocyte Differentiation in Chickens
Source: Animals (Basel). 2020 Mar 11;10(3):468. doi: 10.3390/ani10030468 (PMC7143929; doi:10.3390/ani10030468)
Supplement: Supplementary file 1 [file animals-10-00468-s001.zip › Supplementary animals-731019/Supplementary table S3.xlsx]

## Sheet: Sheet1
GO_ID	GO_term	TYPE	target_gene_in_this_GO	all_target_gene_in_all_GO	all_gene_in_this_GO	all_gene_in_all_GO	gene_list	Pvalue	Qvalue
GO:1901563	response to camptothecin	biological_process	4	2728	4	10155	ENSGALG00000008256(BLM),ENSGALG00000014832(PRKAA1),ENSGALG00000002424(RECQL5),ENSGALG00000030313(RAD51A),	0.0497486	0.97229
GO:0006268	DNA unwinding involved in DNA replication	biological_process	4	2728	4	10155	ENSGALG00000030313(RAD51A),ENSGALG00000012348(MCM6),ENSGALG00000017627(TWNK),ENSGALG00000006037(MCM2),	0.0497486	0.97229
GO:0030859	polarized epithelial cell differentiation	biological_process	4	2728	4	10155	ENSGALG00000034168(WNT5A),ENSGALG00000007324(TP63),ENSGALG00000026276(TCF15),ENSGALG00000007650(SLC9A3R1),	0.0497486	0.97229
GO:0015684	ferrous iron transport	biological_process	4	2728	4	10155	ENSGALG00000043618(SLC40A1),ENSGALG00000002160(B2M),ENSGALG00000007479(SLC25A28),ENSGALG00000026796(SNAPIN),	0.0497486	0.97229
GO:0010667	negative regulation of cardiac muscle cell apoptotic process	biological_process	4	2728	4	10155	ENSGALG00000009241(SFRP2),ENSGALG00000002886(NKX2-5),ENSGALG00000006418(PDPK1),ENSGALG00000001021(MYOCD),	0.0497486	0.97229
GO:0045617	negative regulation of keratinocyte differentiation	biological_process	4	2728	4	10155	ENSGALG00000026989(HOXA7),ENSGALG00000007324(TP63),ENSGALG00000038848(MSX2),ENSGALG00000000990(SRSF6),	0.0497486	0.97229
GO:0031528	microvillus membrane	cellular_component	4	2728	4	10155	ENSGALG00000037203(CTNNB1),ENSGALG00000003285(CDHR2),ENSGALG00000001571(MYO1F),ENSGALG00000002655(ITGAV),	0.0497486	0.97229
GO:0032928	regulation of superoxide anion generation	biological_process	5	2728	5	10155	ENSGALG00000002016(PRKCD),ENSGALG00000015216(SYK),ENSGALG00000014984(F2RL1),ENSGALG00000005420(AATF),ENSGALG00000015844(SOD1),	0.0309274	0.885221
GO:0014819	regulation of skeletal muscle contraction	biological_process	4	2728	4	10155	ENSGALG00000004376(KCNJ2),ENSGALG00000016281(DMD),ENSGALG00000009400(SLC8A3),ENSGALG00000008351(CAV3),	0.0497486	0.97229
GO:1900118	negative regulation of execution phase of apoptosis	biological_process	6	2728	6	10155	ENSGALG00000002820(DFFA),ENSGALG00000004190(RNF34),ENSGALG00000011104(GCG),ENSGALG00000002225(RFFL),ENSGALG00000034500(CIDEA),ENSGALG00000006211(BCL2L1),	0.0194085	0.717548
GO:0046726	positive regulation by virus of viral protein levels in host cell	biological_process	4	2728	4	10155	ENSGALG00000042333(DDB1),ENSGALG00000007481(HACD3),ENSGALG00000004736(STAU1),ENSGALG00000006201(TBC1D20),	0.0497486	0.97229
GO:0061339	establishment or maintenance of monopolar cell polarity	biological_process	6	2728	7	10155	ENSGALG00000034168(WNT5A),ENSGALG00000005637(GBF1),ENSGALG00000026276(TCF15),ENSGALG00000009364(PRKCI),ENSGALG00000021442(CARMIL2),ENSGALG00000007650(SLC9A3R1),	0.0317959	0.901357
GO:0017081	chloride channel regulator activity	molecular_function	5	2728	6	10155	ENSGALG00000043570(SGK3),ENSGALG00000034374(STX7),ENSGALG00000013971(SGK1),ENSGALG00000007650(SLC9A3R1),ENSGALG00000009526(VTI1B),	0.0509082	0.95701
GO:0060742	epithelial cell differentiation involved in prostate gland development	biological_process	5	2728	6	10155	ENSGALG00000002375(NOTCH1),ENSGALG00000030879(AR),ENSGALG00000028906(FEM1B),ENSGALG00000007324(TP63),ENSGALG00000037203(CTNNB1),	0.0509082	0.95701
GO:0045605	negative regulation of epidermal cell differentiation	biological_process	5	2728	6	10155	ENSGALG00000007324(TP63),ENSGALG00000026989(HOXA7),ENSGALG00000002375(NOTCH1),ENSGALG00000000990(SRSF6),ENSGALG00000038848(MSX2),	0.0509082	0.95701
GO:0010523	negative regulation of calcium ion transport into cytosol	biological_process	5	2728	6	10155	ENSGALG00000015018(CASQ2),ENSGALG00000012885(BCL2),ENSGALG00000010921(PKD2),ENSGALG00000027151(FKBP12),ENSGALG00000029502(CLIC2),	0.0509082	0.95701
GO:0010832	negative regulation of myotube differentiation	biological_process	5	2728	6	10155	ENSGALG00000038364(NOV),ENSGALG00000002375(NOTCH1),ENSGALG00000002886(NKX2-5),ENSGALG00000001021(MYOCD),ENSGALG00000018700(PLPP7),	0.0509082	0.95701
GO:0036336	dendritic cell migration	biological_process	5	2728	6	10155	ENSGALG00000035733(CCR7),ENSGALG00000004796(CDC42),ENSGALG00000028256(CCL19),ENSGALG00000001654(C1QBP),ENSGALG00000009638(ANO6),	0.0509082	0.95701
GO:0008090	retrograde axonal transport	biological_process	5	2728	6	10155	ENSGALG00000026822(WDR81),ENSGALG00000015844(SOD1),ENSGALG00000005834(PAFAH1B1),ENSGALG00000001163(NDEL1),ENSGALG00000026796(SNAPIN),	0.0509082	0.95701
GO:0048407	platelet-derived growth factor binding	molecular_function	5	2728	6	10155	ENSGALG00000036798(COL4A1),ENSGALG00000009641(COL1A2),ENSGALG00000012178(PDGFB),ENSGALG00000005974(COL6A1),ENSGALG00000003642(PDGF-A),	0.0509082	0.95701
GO:0031489	myosin V binding	molecular_function	5	2728	6	10155	ENSGALG00000016535(RAB10),ENSGALG00000007615(RAB11A),ENSGALG00000000613(RAB11B),ENSGALG00000004435(RAB27A),ENSGALG00000001474(RAB14),	0.0509082	0.95701
GO:0000815	ESCRT III complex	cellular_component	5	2728	6	10155	ENSGALG00000006161(CHMP1A),ENSGALG00000015496(CHMP2B),ENSGALG00000026428(CHMP6),ENSGALG00000000409(CHMP7),ENSGALG00000002095(CHMP4B),	0.0509082	0.95701
GO:0010659	cardiac muscle cell apoptotic process	biological_process	5	2728	6	10155	ENSGALG00000001021(MYOCD),ENSGALG00000002886(NKX2-5),ENSGALG00000009241(SFRP2),ENSGALG00000006418(PDPK1),ENSGALG00000005621(CAMK2A),	0.0509082	0.95701
GO:0061162	establishment of monopolar cell polarity	biological_process	5	2728	6	10155	ENSGALG00000007650(SLC9A3R1),ENSGALG00000009364(PRKCI),ENSGALG00000026276(TCF15),ENSGALG00000005637(GBF1),ENSGALG00000034168(WNT5A),	0.0509082	0.95701
GO:0070932	histone H3 deacetylation	biological_process	9	2728	11	10155	ENSGALG00000007286(SIRT7),ENSGALG00000001245(SIRT6),ENSGALG00000026796(SNAPIN),ENSGALG00000002634(HDAC3),ENSGALG00000004288(HDAC4),ENSGALG00000004825(HDAC8),ENSGALG00000032496(SIRT3),ENSGALG00000002514(SFPQ),ENSGALG00000003297(HDAC1),	0.0125241	0.55563
GO:0004300	enoyl-CoA hydratase activity	molecular_function	4	2728	5	10155	ENSGALG00000024271(ECHS1),ENSGALG00000016536(HADHA),ENSGALG00000016555(HADHB),ENSGALG00000021843(AUH),	0.0823963	1
GO:0030854	positive regulation of granulocyte differentiation	biological_process	4	2728	5	10155	ENSGALG00000005425(OGT),ENSGALG00000031960(Lef-1),ENSGALG00000039682(HCLS1),ENSGALG00000016022(RUNX1),	0.0823963	1
GO:2000271	positive regulation of fibroblast apoptotic process	biological_process	4	2728	5	10155	ENSGALG00000007924(STK17B),ENSGALG00000003473(SFRP1),ENSGALG00000031117(STK17A),ENSGALG00000007324(TP63),	0.0823963	1
GO:0060315	negative regulation of ryanodine-sensitive calcium-release channel activity	biological_process	4	2728	5	10155	ENSGALG00000027151(FKBP12),ENSGALG00000029502(CLIC2),ENSGALG00000015018(CASQ2),ENSGALG00000010921(PKD2),	0.0823963	1
GO:0033148	positive regulation of intracellular estrogen receptor signaling pathway	biological_process	4	2728	5	10155	ENSGALG00000003547(SKP2),ENSGALG00000009100(FSHR),ENSGALG00000000681(PAK1),ENSGALG00000030879(AR),	0.0823963	1
GO:0043306	positive regulation of mast cell degranulation	biological_process	4	2728	5	10155	ENSGALG00000001486(ZAP70),ENSGALG00000015216(SYK),ENSGALG00000007476(VAMP7),ENSGALG00000014182(ADORA2B),	0.0823963	1
GO:0042228	interleukin-8 biosynthetic process	biological_process	4	2728	5	10155	ENSGALG00000007001(TLR4),ENSGALG00000028935(BCL10),ENSGALG00000016590(TLR7),ENSGALG00000036807(NOD1),	0.0823963	1
GO:0060297	regulation of sarcomere organization	biological_process	4	2728	5	10155	ENSGALG00000008351(CAV3),ENSGALG00000007130(cRac1A),ENSGALG00000009791(PROX1),ENSGALG00000000120(BMP10),	0.0823963	1
GO:0060907	positive regulation of macrophage cytokine production	biological_process	4	2728	5	10155	ENSGALG00000034168(WNT5A),ENSGALG00000004594(CD74),ENSGALG00000007001(TLR4),ENSGALG00000001412(SEMA7A),	0.0823963	1
GO:0043497	regulation of protein heterodimerization activity	biological_process	4	2728	5	10155	ENSGALG00000004796(CDC42),ENSGALG00000012885(BCL2),ENSGALG00000031493(BAK1),ENSGALG00000035419(CDON),	0.0823963	1
GO:0043371	negative regulation of CD4-positive, alpha-beta T cell differentiation	biological_process	4	2728	5	10155	ENSGALG00000042875(HMGB1),ENSGALG00000007357(BCL6),ENSGALG00000010016(SOCS5),ENSGALG00000004587(RC3H1),	0.0823963	1
GO:0034145	positive regulation of toll-like receptor 4 signaling pathway	biological_process	4	2728	5	10155	ENSGALG00000005158(WDFY1),ENSGALG00000042875(HMGB1),ENSGALG00000014984(F2RL1),ENSGALG00000008837(PELI1),	0.0823963	1
GO:0051280	negative regulation of release of sequestered calcium ion into cytosol	biological_process	4	2728	5	10155	ENSGALG00000015018(CASQ2),ENSGALG00000010921(PKD2),ENSGALG00000027151(FKBP12),ENSGALG00000029502(CLIC2),	0.0823963	1
GO:0002407	dendritic cell chemotaxis	biological_process	4	2728	5	10155	ENSGALG00000009638(ANO6),ENSGALG00000001654(C1QBP),ENSGALG00000028256(CCL19),ENSGALG00000035733(CCR7),	0.0823963	1
GO:0034122	negative regulation of toll-like receptor signaling pathway	biological_process	8	2728	10	10155	ENSGALG00000000737(SMPDL3B),ENSGALG00000014984(F2RL1),ENSGALG00000006418(PDPK1),ENSGALG00000000769(RAB7B),ENSGALG00000040834(LGR4),ENSGALG00000042321(LYN),ENSGALG00000024391(CACTIN),ENSGALG00000008631(TYRO3),	0.0196233	0.719493
GO:0034755	iron ion transmembrane transport	biological_process	4	2728	5	10155	ENSGALG00000026796(SNAPIN),ENSGALG00000009719(PCDH10),ENSGALG00000043618(SLC40A1),ENSGALG00000007479(SLC25A28),	0.0823963	1
GO:1904707	positive regulation of vascular smooth muscle cell proliferation	biological_process	4	2728	5	10155	ENSGALG00000003580(MMP2),ENSGALG00000003476(ERN1),ENSGALG00000006992(MMP9),ENSGALG00000012178(PDGFB),	0.0823963	1
GO:0048026	positive regulation of mRNA splicing, via spliceosome	biological_process	4	2728	5	10155	ENSGALG00000002144(THRAP3),ENSGALG00000006531(TRA2B),ENSGALG00000015200(DAZAP1),ENSGALG00000010501(SNW1),	0.0823963	1
GO:0035404	histone-serine phosphorylation	biological_process	4	2728	5	10155	ENSGALG00000030580(RPS6KA5),ENSGALG00000014832(PRKAA1),ENSGALG00000007768(AURKA),ENSGALG00000010826(PRKAA2),	0.0823963	1
GO:0010664	negative regulation of striated muscle cell apoptotic process	biological_process	4	2728	5	10155	ENSGALG00000001021(MYOCD),ENSGALG00000002886(NKX2-5),ENSGALG00000009241(SFRP2),ENSGALG00000006418(PDPK1),	0.0823963	1
GO:0035089	establishment of apical/basal cell polarity	biological_process	4	2728	5	10155	ENSGALG00000034168(WNT5A),ENSGALG00000007650(SLC9A3R1),ENSGALG00000026276(TCF15),ENSGALG00000009364(PRKCI),	0.0823963	1
GO:0060346	bone trabecula formation	biological_process	4	2728	5	10155	ENSGALG00000019761(CHAD),ENSGALG00000038848(MSX2),ENSGALG00000003473(SFRP1),ENSGALG00000003580(MMP2),	0.0823963	1
GO:0034715	pICln-Sm protein complex	cellular_component	4	2728	5	10155	ENSGALG00000006596(SNRPD3),ENSGALG00000000137(SNRPE),ENSGALG00000001583(TRAF1),ENSGALG00000008574(CLNS1A),	0.0823963	1
GO:0090195	chemokine secretion	biological_process	4	2728	5	10155	ENSGALG00000015425(LPL),ENSGALG00000005391(SELK),ENSGALG00000005725(CSF1R),ENSGALG00000014984(F2RL1),	0.0823963	1
GO:0045078	positive regulation of interferon-gamma biosynthetic process	biological_process	4	2728	5	10155	ENSGALG00000001409(IL12B),ENSGALG00000006099(ZFPM1),ENSGALG00000016590(TLR7),ENSGALG00000032365(C),	0.0823963	1
GO:0051284	positive regulation of sequestering of calcium ion	biological_process	4	2728	5	10155	ENSGALG00000010921(PKD2),ENSGALG00000015018(CASQ2),ENSGALG00000027151(FKBP12),ENSGALG00000029502(CLIC2),	0.0823963	1
GO:0035338	long-chain fatty-acyl-CoA biosynthetic process	biological_process	4	2728	5	10155	ENSGALG00000016314(ELOVL5),ENSGALG00000012131(ELOVL6),ENSGALG00000009988(ELOVL1),ENSGALG00000015876(ELOVL4),	0.0823963	1
GO:2000574	regulation of microtubule motor activity	biological_process	4	2728	5	10155	ENSGALG00000001163(NDEL1),ENSGALG00000005974(COL6A1),ENSGALG00000026822(WDR81),ENSGALG00000005834(PAFAH1B1),	0.0823963	1
GO:0035174	histone serine kinase activity	molecular_function	4	2728	5	10155	ENSGALG00000010826(PRKAA2),ENSGALG00000007768(AURKA),ENSGALG00000014832(PRKAA1),ENSGALG00000030580(RPS6KA5),	0.0823963	1
GO:0043653	mitochondrial fragmentation involved in apoptotic process	biological_process	4	2728	5	10155	ENSGALG00000010476(BNIP3),ENSGALG00000012929(DNM1L),ENSGALG00000003079(MFF),ENSGALG00000004375(VPS35),	0.0823963	1
GO:0030836	positive regulation of actin filament depolymerization	biological_process	7	2728	9	10155	ENSGALG00000021442(CARMIL2),ENSGALG00000014463(ACTN2),ENSGALG00000008667(DSTN),ENSGALG00000013605(LRRC16A),ENSGALG00000023131(PDXP),ENSGALG00000014957(WDR1),ENSGALG00000014984(F2RL1),	0.0308861	0.895595
GO:0019206	nucleoside kinase activity	molecular_function	7	2728	9	10155	ENSGALG00000003732(UCK1),ENSGALG00000028501(DCK),ENSGALG00000006040(UCKL1),ENSGALG00000007191(TK1),ENSGALG00000034216(RP11-403P17.5),ENSGALG00000003510(UCK2),ENSGALG00000005057(ADK),	0.0308861	0.895595
GO:0051154	negative regulation of striated muscle cell differentiation	biological_process	7	2728	9	10155	ENSGALG00000002375(NOTCH1),ENSGALG00000038364(NOV),ENSGALG00000018700(PLPP7),ENSGALG00000008351(CAV3),ENSGALG00000015013(MSX1),ENSGALG00000001021(MYOCD),ENSGALG00000002886(NKX2-5),	0.0308861	0.895595
GO:0090200	positive regulation of release of cytochrome c from mitochondria	biological_process	7	2728	9	10155	ENSGALG00000010476(BNIP3),ENSGALG00000007378(FAM162A),ENSGALG00000012929(DNM1L),ENSGALG00000003079(MFF),ENSGALG00000004809(PPIF),ENSGALG00000009179(TNFSF10),ENSGALG00000006992(MMP9),	0.0308861	0.895595
GO:0046902	regulation of mitochondrial membrane permeability	biological_process	13	2728	17	10155	ENSGALG00000031493(BAK1),ENSGALG00000031142(ACAA2),ENSGALG00000005621(CAMK2A),ENSGALG00000012885(BCL2),ENSGALG00000027734(NAIF1),ENSGALG00000010476(BNIP3),ENSGALG00000005794(BLOC1S2),ENSGALG00000003397(RHOT1),ENSGALG00000004809(PPIF),ENSGALG00000005772(BOK),ENSGALG00000006211(BCL2L1),ENSGALG00000002497(RHOT2),ENSGALG00000043405(BNIP3L),	0.00477331	0.355913
GO:0001973	adenosine receptor signaling pathway	biological_process	6	2728	8	10155	ENSGALG00000039432(P2RY13),ENSGALG00000014182(ADORA2B),ENSGALG00000031244(ADCY5),ENSGALG00000000168(ADORA1),ENSGALG00000001462(ADORA3),ENSGALG00000004170(ADA),	0.0488834	0.983544
GO:0042133	neurotransmitter metabolic process	biological_process	6	2728	8	10155	ENSGALG00000012595(AGTPBP1),ENSGALG00000002925(ETFA),ENSGALG00000009100(FSHR),ENSGALG00000002024(COMT),ENSGALG00000007119(DAGLB),ENSGALG00000032544(ALDH5A1),	0.0488834	0.983544
GO:0033276	transcription factor TFTC complex	cellular_component	6	2728	8	10155	ENSGALG00000003369(KAT2A),ENSGALG00000006688(TADA3),ENSGALG00000008241(TAF5),ENSGALG00000000991(TAF12),ENSGALG00000003596(TRRAP),ENSGALG00000043193(TAF2),	0.0488834	0.983544
GO:0031307	integral component of mitochondrial outer membrane	cellular_component	6	2728	8	10155	ENSGALG00000003397(RHOT1),ENSGALG00000002497(RHOT2),ENSGALG00000028187(FUNDC1),ENSGALG00000009368(RGS6),ENSGALG00000031493(BAK1),ENSGALG00000010476(BNIP3),	0.0488834	0.983544
GO:0006222	UMP biosynthetic process	biological_process	6	2728	8	10155	ENSGALG00000013073(UPP1),ENSGALG00000003732(UCK1),ENSGALG00000006040(UCKL1),ENSGALG00000003510(UCK2),ENSGALG00000000802(DHODH),ENSGALG00000011770(UMPS),	0.0488834	0.983544
GO:0032041	NAD-dependent histone deacetylase activity (H3-K14 specific)	molecular_function	6	2728	8	10155	ENSGALG00000026796(SNAPIN),ENSGALG00000002634(HDAC3),ENSGALG00000004288(HDAC4),ENSGALG00000004825(HDAC8),ENSGALG00000032496(SIRT3),ENSGALG00000003297(HDAC1),	0.0488834	0.983544
GO:0045577	regulation of B cell differentiation	biological_process	9	2728	12	10155	ENSGALG00000039228(Zfp36l1),ENSGALG00000003473(SFRP1),ENSGALG00000001486(ZAP70),ENSGALG00000016831(PCID2),ENSGALG00000003282(STAT5B),ENSGALG00000035016(ID2),ENSGALG00000014561(PTPN6),ENSGALG00000015216(SYK),ENSGALG00000009071(HMGB3),	0.0186547	0.695474
GO:0055012	ventricular cardiac muscle cell differentiation	biological_process	6	2728	8	10155	ENSGALG00000009791(PROX1),ENSGALG00000000120(BMP10),ENSGALG00000001183(MYH10),ENSGALG00000002886(NKX2-5),ENSGALG00000011298(RARB),ENSGALG00000001021(MYOCD),	0.0488834	0.983544
GO:0010039	response to iron ion	biological_process	6	2728	8	10155	ENSGALG00000002160(B2M),ENSGALG00000002162(ACO1),ENSGALG00000012885(BCL2),ENSGALG00000011118(MIER1),ENSGALG00000012550(HMOX1),ENSGALG00000043618(SLC40A1),	0.0488834	0.983544
GO:0001772	immunological synapse	cellular_component	11	2728	15	10155	ENSGALG00000040687(SNX27),ENSGALG00000001486(ZAP70),ENSGALG00000004237(PRKAR1A),ENSGALG00000007416(CD3E),ENSGALG00000000466(LCK),ENSGALG00000028935(BCL10),ENSGALG00000006546(CD81),ENSGALG00000034374(STX7),ENSGALG00000033500(PDCD6IP),ENSGALG00000015348(ALCAM),ENSGALG00000008443(ARHGDIA),	0.0112854	0.535482
GO:0017136	NAD-dependent histone deacetylase activity	molecular_function	8	2728	11	10155	ENSGALG00000026796(SNAPIN),ENSGALG00000007286(SIRT7),ENSGALG00000001245(SIRT6),ENSGALG00000003297(HDAC1),ENSGALG00000032496(SIRT3),ENSGALG00000004825(HDAC8),ENSGALG00000002634(HDAC3),ENSGALG00000004288(HDAC4),	0.0290679	0.871351
GO:0030540	female genitalia development	biological_process	8	2728	11	10155	ENSGALG00000001449(STRA6),ENSGALG00000007324(TP63),ENSGALG00000014872(FGF10),ENSGALG00000036043(TBX3),ENSGALG00000031493(BAK1),ENSGALG00000008257(MERTK),ENSGALG00000034168(WNT5A),ENSGALG00000008631(TYRO3),	0.0290679	0.871351
GO:0031063	regulation of histone deacetylation	biological_process	8	2728	11	10155	ENSGALG00000039942(CTBP1),ENSGALG00000005452(TADA2A),ENSGALG00000006109(MAPK8),ENSGALG00000007357(BCL6),ENSGALG00000009900(PRKD1),ENSGALG00000027188(SREBF1),ENSGALG00000000551(C6orf89),ENSGALG00000006688(TADA3),	0.0290679	0.871351
GO:0042629	mast cell granule	cellular_component	5	2728	7	10155	ENSGALG00000004167(SRGN),ENSGALG00000013926(DCLRE1C),ENSGALG00000009097(SNAP23),ENSGALG00000000894(APCDD1),ENSGALG00000010820(CHGA),	0.077908	1
GO:0032727	positive regulation of interferon-alpha production	biological_process	5	2728	7	10155	ENSGALG00000007001(TLR4),ENSGALG00000016590(TLR7),ENSGALG00000014297(IRF7),ENSGALG00000009840(TBK1),ENSGALG00000042875(HMGB1),	0.077908	1
GO:0015245	fatty acid transporter activity	molecular_function	5	2728	7	10155	ENSGALG00000006471(SLCO2A1),ENSGALG00000040553(SLC27A1),ENSGALG00000005647(ABCD3),ENSGALG00000003879(MFSD2A),ENSGALG00000013253(INSRR),	0.077908	1
GO:0060900	embryonic camera-type eye formation	biological_process	5	2728	7	10155	ENSGALG00000033365(ALDH6),ENSGALG00000001449(STRA6),ENSGALG00000034168(WNT5A),ENSGALG00000009791(PROX1),ENSGALG00000009966(FRS2),	0.077908	1
GO:0005161	platelet-derived growth factor receptor binding	molecular_function	5	2728	7	10155	ENSGALG00000003476(ERN1),ENSGALG00000003642(PDGF-A),ENSGALG00000016558(VEGFD),ENSGALG00000012178(PDGFB),ENSGALG00000017179(PDGFD),	0.077908	1
GO:0034349	glial cell apoptotic process	biological_process	5	2728	7	10155	ENSGALG00000025950(PRKCA),ENSGALG00000016997(RB1),ENSGALG00000016719(TNFRSF21),ENSGALG00000009364(PRKCI),ENSGALG00000002016(PRKCD),	0.077908	1
GO:0050702	interleukin-1 beta secretion	biological_process	5	2728	7	10155	ENSGALG00000034168(WNT5A),ENSGALG00000014984(F2RL1),ENSGALG00000007001(TLR4),ENSGALG00000042875(HMGB1),ENSGALG00000035733(CCR7),	0.077908	1
GO:0047617	acyl-CoA hydrolase activity	molecular_function	5	2728	7	10155	ENSGALG00000013632(ACOT13),ENSGALG00000010785(ACOT11),ENSGALG00000011163(GNPAT),ENSGALG00000003936(PPT1),ENSGALG00000000652(ACOT7),	0.077908	1
GO:0035336	long-chain fatty-acyl-CoA metabolic process	biological_process	5	2728	7	10155	ENSGALG00000015876(ELOVL4),ENSGALG00000005353(FAR1),ENSGALG00000009988(ELOVL1),ENSGALG00000012131(ELOVL6),ENSGALG00000016314(ELOVL5),	0.077908	1
GO:1900103	positive regulation of endoplasmic reticulum unfolded protein response	biological_process	5	2728	7	10155	ENSGALG00000014248(TMEM33),ENSGALG00000005772(BOK),ENSGALG00000003476(ERN1),ENSGALG00000031493(BAK1),ENSGALG00000010825(AGR2),	0.077908	1
GO:0002467	germinal center formation	biological_process	5	2728	7	10155	ENSGALG00000004587(RC3H1),ENSGALG00000005653(NFKB2),ENSGALG00000004170(ADA),ENSGALG00000002263(KLHL6),ENSGALG00000007357(BCL6),	0.077908	1
GO:0034134	toll-like receptor 2 signaling pathway	biological_process	5	2728	7	10155	ENSGALG00000043535(RIPK2),ENSGALG00000014984(F2RL1),ENSGALG00000029367(CYBA),ENSGALG00000042321(LYN),ENSGALG00000042875(HMGB1),	0.077908	1
GO:0031065	positive regulation of histone deacetylation	biological_process	5	2728	7	10155	ENSGALG00000027188(SREBF1),ENSGALG00000000551(C6orf89),ENSGALG00000007357(BCL6),ENSGALG00000009900(PRKD1),ENSGALG00000039942(CTBP1),	0.077908	1
GO:0010614	negative regulation of cardiac muscle hypertrophy	biological_process	5	2728	7	10155	ENSGALG00000027151(FKBP12),ENSGALG00000008351(CAV3),ENSGALG00000000120(BMP10),ENSGALG00000003901(P2RX4),ENSGALG00000042744(RGS2),	0.077908	1
GO:1902188	positive regulation of viral release from host cell	biological_process	5	2728	7	10155	ENSGALG00000033295(CAV2),ENSGALG00000042333(DDB1),ENSGALG00000015496(CHMP2B),ENSGALG00000043573(CHMP4C),ENSGALG00000002095(CHMP4B),	0.077908	1
GO:0061617	MICOS complex	cellular_component	5	2728	7	10155	ENSGALG00000006056(CHCHD6),ENSGALG00000015783(IMMT),ENSGALG00000006489(CHCHD3),ENSGALG00000016345(KLHL15),ENSGALG00000026847(C19orf70),	0.077908	1
GO:0045351	type I interferon biosynthetic process	biological_process	5	2728	7	10155	ENSGALG00000014297(IRF7),ENSGALG00000007001(TLR4),ENSGALG00000016590(TLR7),ENSGALG00000009840(TBK1),ENSGALG00000005947(MYD88),	0.077908	1
GO:0048712	negative regulation of astrocyte differentiation	biological_process	5	2728	7	10155	ENSGALG00000001141(HES5),ENSGALG00000015305(NR2E1),ENSGALG00000008332(F2),ENSGALG00000010857(Dab1),ENSGALG00000000607(GPR37L1),	0.077908	1
GO:0046641	positive regulation of alpha-beta T cell proliferation	biological_process	5	2728	7	10155	ENSGALG00000001409(IL12B),ENSGALG00000043535(RIPK2),ENSGALG00000015216(SYK),ENSGALG00000007416(CD3E),ENSGALG00000001486(ZAP70),	0.077908	1
GO:0005771	multivesicular body	cellular_component	5	2728	7	10155	ENSGALG00000004435(RAB27A),ENSGALG00000038089(EGFR),ENSGALG00000007615(RAB11A),ENSGALG00000028872(TPT1),ENSGALG00000004594(CD74),	0.077908	1
GO:0032732	positive regulation of interleukin-1 production	biological_process	5	2728	7	10155	ENSGALG00000001926(HSPB1),ENSGALG00000042875(HMGB1),ENSGALG00000034168(WNT5A),ENSGALG00000007669(EGR1),ENSGALG00000007001(TLR4),	0.077908	1
GO:0048025	negative regulation of mRNA splicing, via spliceosome	biological_process	5	2728	7	10155	ENSGALG00000001654(C1QBP),ENSGALG00000000990(SRSF6),ENSGALG00000004133(SRSF10),ENSGALG00000006531(TRA2B),ENSGALG00000009288(RNPS1),	0.077908	1
GO:0002931	response to ischemia	biological_process	7	2728	10	10155	ENSGALG00000007669(EGR1),ENSGALG00000007659(HYOU1),ENSGALG00000005621(CAMK2A),ENSGALG00000008302(CIB1),ENSGALG00000038054(FAM175B),ENSGALG00000004809(PPIF),ENSGALG00000012885(BCL2),	0.0454458	0.96469
GO:0097345	mitochondrial outer membrane permeabilization	biological_process	7	2728	10	10155	ENSGALG00000010476(BNIP3),ENSGALG00000043405(BNIP3L),ENSGALG00000005772(BOK),ENSGALG00000002497(RHOT2),ENSGALG00000031142(ACAA2),ENSGALG00000005794(BLOC1S2),ENSGALG00000003397(RHOT1),	0.0454458	0.96469
GO:0009303	rRNA transcription	biological_process	7	2728	10	10155	ENSGALG00000040141(H2AFY),ENSGALG00000032329(NPM3),ENSGALG00000016437(TAF1B),ENSGALG00000004794(H2AFY2),ENSGALG00000005983(SMARCB1),ENSGALG00000005395(POLR1E),ENSGALG00000007286(SIRT7),	0.0454458	0.96469
GO:0042555	MCM complex	cellular_component	7	2728	10	10155	ENSGALG00000016676(MCM3),ENSGALG00000009195(MCM8),ENSGALG00000027874(CHAC1),ENSGALG00000012348(MCM6),ENSGALG00000009455(MCMBP),ENSGALG00000012546(MCM5),ENSGALG00000006037(MCM2),	0.0454458	0.96469
GO:1902108	regulation of mitochondrial membrane permeability involved in apoptotic process	biological_process	9	2728	13	10155	ENSGALG00000002497(RHOT2),ENSGALG00000005772(BOK),ENSGALG00000027734(NAIF1),ENSGALG00000043405(BNIP3L),ENSGALG00000003397(RHOT1),ENSGALG00000005794(BLOC1S2),ENSGALG00000031142(ACAA2),ENSGALG00000005621(CAMK2A),ENSGALG00000010476(BNIP3),	0.0268326	0.853354
GO:0034979	NAD-dependent protein deacetylase activity	molecular_function	9	2728	13	10155	ENSGALG00000026796(SNAPIN),ENSGALG00000001245(SIRT6),ENSGALG00000007286(SIRT7),ENSGALG00000032496(SIRT3),ENSGALG00000003297(HDAC1),ENSGALG00000002634(HDAC3),ENSGALG00000004288(HDAC4),ENSGALG00000004825(HDAC8),ENSGALG00000007244(SIRT4),	0.0268326	0.853354
GO:0035987	endodermal cell differentiation	biological_process	13	2728	19	10155	ENSGALG00000003589(VTN),ENSGALG00000016843(COL4A2),ENSGALG00000002655(ITGAV),ENSGALG00000003580(MMP2),ENSGALG00000003578(FN1),ENSGALG00000027247(EOMES),ENSGALG00000015253(COL8A1),ENSGALG00000005974(COL6A1),ENSGALG00000037203(CTNNB1),ENSGALG00000002469(CDC73),ENSGALG00000006992(MMP9),ENSGALG00000007511(ITGB2),ENSGALG00000011207(DUSP6),	0.00960223	0.492489
GO:0032515	negative regulation of phosphoprotein phosphatase activity	biological_process	4	2728	6	10155	ENSGALG00000016451(ROCK2),ENSGALG00000036965(PPP2R4),ENSGALG00000015246(TIPRL),ENSGALG00000027151(FKBP12),	0.125287	1
GO:0070141	response to UV-A	biological_process	4	2728	6	10155	ENSGALG00000009451(PPID),ENSGALG00000001955(AANAT),ENSGALG00000010331(MME),ENSGALG00000038089(EGFR),	0.125287	1
GO:0043983	histone H4-K12 acetylation	biological_process	4	2728	6	10155	ENSGALG00000009944(KAT7),ENSGALG00000014457(ING4),ENSGALG00000003369(KAT2A),ENSGALG00000002013(MEAF6),	0.125287	1
GO:0010715	regulation of extracellular matrix disassembly	biological_process	4	2728	6	10155	ENSGALG00000006855(MELTF),ENSGALG00000011099(FAP),ENSGALG00000021442(CARMIL2),ENSGALG00000028543(FGFR4),	0.125287	1
GO:1902230	negative regulation of intrinsic apoptotic signaling pathway in response to DNA damage	biological_process	4	2728	6	10155	ENSGALG00000007199(TRIAP1),ENSGALG00000006211(BCL2L1),ENSGALG00000008018(SNAI1),ENSGALG00000004594(CD74),	0.125287	1
GO:0042249	establishment of planar polarity of embryonic epithelium	biological_process	4	2728	6	10155	ENSGALG00000003473(SFRP1),ENSGALG00000005834(PAFAH1B1),ENSGALG00000034168(WNT5A),ENSGALG00000009241(SFRP2),	0.125287	1
GO:0043277	apoptotic cell clearance	biological_process	10	2728	15	10155	ENSGALG00000006775(TGM2),ENSGALG00000042875(HMGB1),ENSGALG00000006702(MFGE8),ENSGALG00000007130(cRac1A),ENSGALG00000001802(JMJD6),ENSGALG00000009626(THBS1),ENSGALG00000002655(ITGAV),ENSGALG00000001474(RAB14),ENSGALG00000008631(TYRO3),ENSGALG00000008257(MERTK),	0.0244589	0.80979
GO:0005315	inorganic phosphate transmembrane transporter activity	molecular_function	4	2728	6	10155	ENSGALG00000038336(SLC20A2),ENSGALG00000013740(SLC20A1),ENSGALG00000003075(SLC34A1),ENSGALG00000009269(PTGR2),	0.125287	1
GO:0002468	dendritic cell antigen processing and presentation	biological_process	4	2728	6	10155	ENSGALG00000035733(CCR7),ENSGALG00000009626(THBS1),ENSGALG00000036807(NOD1),ENSGALG00000004594(CD74),	0.125287	1
GO:1990380	Lys48-specific deubiquitinase activity	molecular_function	4	2728	6	10155	ENSGALG00000028499(FAM63A),ENSGALG00000004204(FAM63B),ENSGALG00000037597(YOD1),ENSGALG00000006824(USP19),	0.125287	1
GO:1901978	positive regulation of cell cycle checkpoint	biological_process	4	2728	6	10155	ENSGALG00000009791(PROX1),ENSGALG00000016831(PCID2),ENSGALG00000014801(NDC80),ENSGALG00000011967(MAD2L1),	0.125287	1
GO:0000338	protein deneddylation	biological_process	6	2728	9	10155	ENSGALG00000033385(COPS8),ENSGALG00000002827(GPS1),ENSGALG00000007752(COPS7B),ENSGALG00000027070(TIMP2),ENSGALG00000000404(COPS2),ENSGALG00000004834(COPS3),	0.0713322	1
GO:0014041	regulation of neuron maturation	biological_process	4	2728	6	10155	ENSGALG00000007130(cRac1A),ENSGALG00000006374(TBX6),ENSGALG00000040606(cRac1B),ENSGALG00000012885(BCL2),	0.125287	1
GO:0050849	negative regulation of calcium-mediated signaling	biological_process	6	2728	9	10155	ENSGALG00000010921(PKD2),ENSGALG00000027151(FKBP12),ENSGALG00000029502(CLIC2),ENSGALG00000015018(CASQ2),ENSGALG00000008569(CHP1),ENSGALG00000000209(PRNP),	0.0713322	1
GO:0004716	receptor signaling protein tyrosine kinase activity	molecular_function	4	2728	6	10155	ENSGALG00000013926(DCLRE1C),ENSGALG00000038089(EGFR),ENSGALG00000015216(SYK),ENSGALG00000038634(KIT),	0.125287	1
GO:1900117	regulation of execution phase of apoptosis	biological_process	8	2728	12	10155	ENSGALG00000004190(RNF34),ENSGALG00000002820(DFFA),ENSGALG00000006211(BCL2L1),ENSGALG00000005772(BOK),ENSGALG00000034500(CIDEA),ENSGALG00000002225(RFFL),ENSGALG00000011104(GCG),ENSGALG00000011099(FAP),	0.0414758	0.965919
GO:0006488	dolichol-linked oligosaccharide biosynthetic process	biological_process	4	2728	6	10155	ENSGALG00000013804(SRD5A3),ENSGALG00000027126(BLCAP),ENSGALG00000008539(ALG12),ENSGALG00000042939(HMBS),	0.125287	1
GO:0048715	negative regulation of oligodendrocyte differentiation	biological_process	4	2728	6	10155	ENSGALG00000035016(ID2),ENSGALG00000037203(CTNNB1),ENSGALG00000002375(NOTCH1),ENSGALG00000001141(HES5),	0.125287	1
GO:0043374	CD8-positive, alpha-beta T cell differentiation	biological_process	4	2728	6	10155	ENSGALG00000006785(IRF1),ENSGALG00000011254(SATB1),ENSGALG00000027247(EOMES),ENSGALG00000012885(BCL2),	0.125287	1
GO:0035371	microtubule plus-end	cellular_component	4	2728	6	10155	ENSGALG00000006657(MAPRE1),ENSGALG00000015215(MAPRE2),ENSGALG00000010120(KIF2C),ENSGALG00000026182(CTTNBP2NL),	0.125287	1
GO:0007063	regulation of sister chromatid cohesion	biological_process	8	2728	12	10155	ENSGALG00000008233(BUB1),ENSGALG00000037203(CTNNB1),ENSGALG00000002514(SFPQ),ENSGALG00000001907(WAPL),ENSGALG00000016997(RB1),ENSGALG00000004825(HDAC8),ENSGALG00000040141(H2AFY),ENSGALG00000033781(FEN1),	0.0414758	0.965919
GO:0003857	3-hydroxyacyl-CoA dehydrogenase activity	molecular_function	4	2728	6	10155	ENSGALG00000006680(EHHADH),ENSGALG00000017135(CRYL1),ENSGALG00000016536(HADHA),ENSGALG00000016555(HADHB),	0.125287	1
GO:0045780	positive regulation of bone resorption	biological_process	4	2728	6	10155	ENSGALG00000012907(MC4R),ENSGALG00000012140(FSHB),ENSGALG00000015216(SYK),ENSGALG00000008836(ATP6AP1),	0.125287	1
GO:0016559	peroxisome fission	biological_process	4	2728	6	10155	ENSGALG00000003079(MFF),ENSGALG00000012929(DNM1L),ENSGALG00000009269(PTGR2),ENSGALG00000043756(PEX11G),	0.125287	1
GO:0060307	regulation of ventricular cardiac muscle cell membrane repolarization	biological_process	4	2728	6	10155	ENSGALG00000008486(CACNA2D1),ENSGALG00000008351(CAV3),ENSGALG00000014957(WDR1),ENSGALG00000014873(GJA1),	0.125287	1
GO:0016082	synaptic vesicle priming	biological_process	4	2728	6	10155	ENSGALG00000009003(SNAP25),ENSGALG00000001313(EIF4H),ENSGALG00000008313(NAPB),ENSGALG00000009097(SNAP23),	0.125287	1
GO:0045651	positive regulation of macrophage differentiation	biological_process	4	2728	6	10155	ENSGALG00000035016(ID2),ENSGALG00000012827(RIPK1),ENSGALG00000016997(RB1),ENSGALG00000039682(HCLS1),	0.125287	1
GO:0051721	protein phosphatase 2A binding	molecular_function	8	2728	12	10155	ENSGALG00000017312(PPME1),ENSGALG00000017034(FOXO1),ENSGALG00000004667(SMG7),ENSGALG00000009029(TSPAN12),ENSGALG00000017370(ARPP19),ENSGALG00000012885(BCL2),ENSGALG00000026182(CTTNBP2NL),ENSGALG00000036965(PPP2R4),	0.0414758	0.965919
GO:0001846	opsonin binding	molecular_function	4	2728	6	10155	ENSGALG00000008359(CD93),ENSGALG00000002655(ITGAV),ENSGALG00000001654(C1QBP),ENSGALG00000028284(PTX3),	0.125287	1
GO:0045579	positive regulation of B cell differentiation	biological_process	4	2728	6	10155	ENSGALG00000016831(PCID2),ENSGALG00000003282(STAT5B),ENSGALG00000015216(SYK),ENSGALG00000001486(ZAP70),	0.125287	1
GO:0035751	regulation of lysosomal lumen pH	biological_process	4	2728	6	10155	ENSGALG00000015368(TMEM175),ENSGALG00000026796(SNAPIN),ENSGALG00000009229(ATP6V0C),ENSGALG00000003936(PPT1),	0.125287	1
GO:0002903	negative regulation of B cell apoptotic process	biological_process	4	2728	6	10155	ENSGALG00000028935(BCL10),ENSGALG00000004170(ADA),ENSGALG00000002222(NOC2L),ENSGALG00000004594(CD74),	0.125287	1
GO:0008601	protein phosphatase type 2A regulator activity	molecular_function	8	2728	12	10155	ENSGALG00000017312(PPME1),ENSGALG00000000235(PPP2R2A),ENSGALG00000009029(TSPAN12),ENSGALG00000017370(ARPP19),ENSGALG00000011840(PPP2R5E),ENSGALG00000009828(PPP2R5A),ENSGALG00000036965(PPP2R4),ENSGALG00000023395(PLIN1),	0.0414758	0.965919
GO:0032731	positive regulation of interleukin-1 beta production	biological_process	4	2728	6	10155	ENSGALG00000001926(HSPB1),ENSGALG00000042875(HMGB1),ENSGALG00000034168(WNT5A),ENSGALG00000007669(EGR1),	0.125287	1
GO:0043097	pyrimidine nucleoside salvage	biological_process	4	2728	6	10155	ENSGALG00000006040(UCKL1),ENSGALG00000003732(UCK1),ENSGALG00000003510(UCK2),ENSGALG00000013073(UPP1),	0.125287	1
GO:0060068	vagina development	biological_process	4	2728	6	10155	ENSGALG00000031493(BAK1),ENSGALG00000008631(TYRO3),ENSGALG00000034168(WNT5A),ENSGALG00000008257(MERTK),	0.125287	1
GO:0048341	paraxial mesoderm formation	biological_process	4	2728	6	10155	ENSGALG00000008477(EXOC4),ENSGALG00000034168(WNT5A),ENSGALG00000006968(HNF1A),ENSGALG00000031960(Lef-1),	0.125287	1
GO:0043030	regulation of macrophage activation	biological_process	6	2728	9	10155	ENSGALG00000038059(LXR),ENSGALG00000009626(THBS1),ENSGALG00000011684(STAP1),ENSGALG00000034168(WNT5A),ENSGALG00000003759(RORA),ENSGALG00000013627(SLC7A2),	0.0713322	1
GO:0001711	endodermal cell fate commitment	biological_process	4	2728	6	10155	ENSGALG00000011207(DUSP6),ENSGALG00000027247(EOMES),ENSGALG00000002469(CDC73),ENSGALG00000037203(CTNNB1),	0.125287	1
GO:0045063	T-helper 1 cell differentiation	biological_process	4	2728	6	10155	ENSGALG00000043535(RIPK2),ENSGALG00000031960(Lef-1),ENSGALG00000042875(HMGB1),ENSGALG00000010016(SOCS5),	0.125287	1
GO:0003198	epithelial to mesenchymal transition involved in endocardial cushion formation	biological_process	6	2728	9	10155	ENSGALG00000026465(TMEM100),ENSGALG00000002375(NOTCH1),ENSGALG00000008018(SNAI1),ENSGALG00000038848(MSX2),ENSGALG00000015013(MSX1),ENSGALG00000007706(FGF8),	0.0713322	1
GO:1904264	ubiquitin protein ligase activity involved in ERAD pathway	molecular_function	4	2728	6	10155	ENSGALG00000041432(STUB1),ENSGALG00000027482(SNTB2),ENSGALG00000006960(RNF185),ENSGALG00000015710(TMEM129),	0.125287	1
GO:0071168	protein localization to chromatin	biological_process	6	2728	9	10155	ENSGALG00000004794(H2AFY2),ENSGALG00000006110(PLK1),ENSGALG00000004825(HDAC8),ENSGALG00000040141(H2AFY),ENSGALG00000016997(RB1),ENSGALG00000001907(WAPL),	0.0713322	1
GO:0042148	strand invasion	biological_process	4	2728	6	10155	ENSGALG00000026865(XRCC2),ENSGALG00000012236(DMC1),ENSGALG00000011533(XRCC3),ENSGALG00000030313(RAD51A),	0.125287	1
GO:0043243	positive regulation of protein complex disassembly	biological_process	10	2728	15	10155	ENSGALG00000014957(WDR1),ENSGALG00000034373(KATNB1),ENSGALG00000014984(F2RL1),ENSGALG00000008667(DSTN),ENSGALG00000021442(CARMIL2),ENSGALG00000014463(ACTN2),ENSGALG00000009309(EIF5A2),ENSGALG00000023131(PDXP),ENSGALG00000013605(LRRC16A),ENSGALG00000010476(BNIP3),	0.0244589	0.80979
GO:0044206	UMP salvage	biological_process	4	2728	6	10155	ENSGALG00000006040(UCKL1),ENSGALG00000003732(UCK1),ENSGALG00000003510(UCK2),ENSGALG00000013073(UPP1),	0.125287	1
GO:0022038	corpus callosum development	biological_process	4	2728	6	10155	ENSGALG00000000761(TSKU),ENSGALG00000028561(SZT2),ENSGALG00000005834(PAFAH1B1),ENSGALG00000004741(EPHB2),	0.125287	1
GO:0055015	ventricular cardiac muscle cell development	biological_process	4	2728	6	10155	ENSGALG00000000120(BMP10),ENSGALG00000001183(MYH10),ENSGALG00000002886(NKX2-5),ENSGALG00000009791(PROX1),	0.125287	1
GO:0043140	ATP-dependent 3'-5' DNA helicase activity	molecular_function	4	2728	6	10155	ENSGALG00000008256(BLM),ENSGALG00000013174(RECQL),ENSGALG00000002424(RECQL5),ENSGALG00000015465(ASCC3),	0.125287	1
GO:0040016	embryonic cleavage	biological_process	4	2728	6	10155	ENSGALG00000006047(TPRA1),ENSGALG00000003922(TOP2A),ENSGALG00000005420(AATF),ENSGALG00000003681(TOP1),	0.125287	1
GO:0039694	viral RNA genome replication	biological_process	6	2728	9	10155	ENSGALG00000004796(CDC42),ENSGALG00000000712(RAB29),ENSGALG00000040756(PI4KA),ENSGALG00000016451(ROCK2),ENSGALG00000003922(TOP2A),ENSGALG00000005983(SMARCB1),	0.0713322	1
GO:0030914	STAGA complex	cellular_component	6	2728	9	10155	ENSGALG00000015547(TADA2B),ENSGALG00000003596(TRRAP),ENSGALG00000000991(TAF12),ENSGALG00000006688(TADA3),ENSGALG00000003369(KAT2A),ENSGALG00000002070(SAP130),	0.0713322	1
GO:0035886	vascular smooth muscle cell differentiation	biological_process	6	2728	9	10155	ENSGALG00000001021(MYOCD),ENSGALG00000013968(SGCB),ENSGALG00000024449(RAMP2),ENSGALG00000038634(KIT),ENSGALG00000012178(PDGFB),ENSGALG00000002375(NOTCH1),	0.0713322	1
GO:0000083	regulation of transcription involved in G1/S transition of mitotic cell cycle	biological_process	4	2728	6	10155	ENSGALG00000016440(KLF11),ENSGALG00000003045(E2F1),ENSGALG00000016997(RB1),ENSGALG00000016454(E2F6),	0.125287	1
GO:0090281	negative regulation of calcium ion import	biological_process	4	2728	6	10155	ENSGALG00000010921(PKD2),ENSGALG00000015018(CASQ2),ENSGALG00000029502(CLIC2),ENSGALG00000027151(FKBP12),	0.125287	1
GO:0048339	paraxial mesoderm development	biological_process	6	2728	9	10155	ENSGALG00000034168(WNT5A),ENSGALG00000015480(POGLUT1),ENSGALG00000026276(TCF15),ENSGALG00000008477(EXOC4),ENSGALG00000006968(HNF1A),ENSGALG00000031960(Lef-1),	0.0713322	1
GO:0000920	cell separation after cytokinesis	biological_process	8	2728	12	10155	ENSGALG00000000409(CHMP7),ENSGALG00000026428(CHMP6),ENSGALG00000043573(CHMP4C),ENSGALG00000006161(CHMP1A),ENSGALG00000002095(CHMP4B),ENSGALG00000016759(MITD1),ENSGALG00000033500(PDCD6IP),ENSGALG00000015496(CHMP2B),	0.0414758	0.965919
GO:0060347	heart trabecula formation	biological_process	4	2728	6	10155	ENSGALG00000002886(NKX2-5),ENSGALG00000008351(CAV3),ENSGALG00000027151(FKBP12),ENSGALG00000000120(BMP10),	0.125287	1
GO:0010388	cullin deneddylation	biological_process	6	2728	9	10155	ENSGALG00000002827(GPS1),ENSGALG00000033385(COPS8),ENSGALG00000000404(COPS2),ENSGALG00000004834(COPS3),ENSGALG00000027070(TIMP2),ENSGALG00000007752(COPS7B),	0.0713322	1
GO:0034047	regulation of protein phosphatase type 2A activity	biological_process	9	2728	14	10155	ENSGALG00000017312(PPME1),ENSGALG00000009029(TSPAN12),ENSGALG00000015246(TIPRL),ENSGALG00000000235(PPP2R2A),ENSGALG00000009828(PPP2R5A),ENSGALG00000011840(PPP2R5E),ENSGALG00000017370(ARPP19),ENSGALG00000023395(PLIN1),ENSGALG00000036965(PPP2R4),	0.0374229	0.940661
GO:0001054	RNA polymerase I activity	molecular_function	7	2728	11	10155	ENSGALG00000008534(POLR2H),ENSGALG00000002591(POLR2E),ENSGALG00000016720(CD2AP),ENSGALG00000008609(PTK7),ENSGALG00000010349(POLR1C),ENSGALG00000005395(POLR1E),ENSGALG00000007470(POLR1D),	0.0642258	1
GO:1903204	negative regulation of oxidative stress-induced neuron death	biological_process	7	2728	11	10155	ENSGALG00000037203(CTNNB1),ENSGALG00000011870(HIF1A),ENSGALG00000012569(FBXO7),ENSGALG00000033137(TLDC1),ENSGALG00000014834(NCOA7),ENSGALG00000000122(GNB2L1),ENSGALG00000005507(NONO),	0.0642258	1
GO:0042693	muscle cell fate commitment	biological_process	5	2728	8	10155	ENSGALG00000004582(MYL2),ENSGALG00000036043(TBX3),ENSGALG00000014872(FGF10),ENSGALG00000002886(NKX2-5),ENSGALG00000000172(MYOG),	0.112492	1
GO:0090136	epithelial cell-cell adhesion	biological_process	5	2728	8	10155	ENSGALG00000038364(NOV),ENSGALG00000002447(CTNNA1),ENSGALG00000004796(CDC42),ENSGALG00000038634(KIT),ENSGALG00000004980(kcnma1),	0.112492	1
GO:0097435	fibril organization	biological_process	5	2728	8	10155	ENSGALG00000010175(HSP90AB1),ENSGALG00000015770(APP),ENSGALG00000027151(FKBP12),ENSGALG00000012827(RIPK1),ENSGALG00000032145(B4GAL-T7),	0.112492	1
GO:0035112	genitalia morphogenesis	biological_process	5	2728	8	10155	ENSGALG00000037203(CTNNB1),ENSGALG00000030879(AR),ENSGALG00000014872(FGF10),ENSGALG00000007324(TP63),ENSGALG00000003624(KLHL10),	0.112492	1
GO:1990752	microtubule end	cellular_component	5	2728	8	10155	ENSGALG00000026182(CTTNBP2NL),ENSGALG00000038054(FAM175B),ENSGALG00000006657(MAPRE1),ENSGALG00000015215(MAPRE2),ENSGALG00000010120(KIF2C),	0.112492	1
GO:0045652	regulation of megakaryocyte differentiation	biological_process	5	2728	8	10155	ENSGALG00000015763(GABPA),ENSGALG00000010770(SCIN),ENSGALG00000000769(RAB7B),ENSGALG00000008302(CIB1),ENSGALG00000005909(GATA2),	0.112492	1
GO:0009264	deoxyribonucleotide catabolic process	biological_process	5	2728	8	10155	ENSGALG00000004170(ADA),ENSGALG00000004245(NUDT1),ENSGALG00000031457(5-MCDG),ENSGALG00000013095(DERA),ENSGALG00000001231(SAMHD1),	0.112492	1
GO:0036513	Derlin-1 retrotranslocation complex	cellular_component	5	2728	8	10155	ENSGALG00000033950(DERL1),ENSGALG00000027482(SNTB2),ENSGALG00000006960(RNF185),ENSGALG00000003648(SVIP),ENSGALG00000007162(VIMP),	0.112492	1
GO:0036342	post-anal tail morphogenesis	biological_process	5	2728	8	10155	ENSGALG00000007324(TP63),ENSGALG00000011489(T),ENSGALG00000026276(TCF15),ENSGALG00000034168(WNT5A),ENSGALG00000009241(SFRP2),	0.112492	1
GO:0042074	cell migration involved in gastrulation	biological_process	5	2728	8	10155	ENSGALG00000004191(RIC8A),ENSGALG00000034168(WNT5A),ENSGALG00000007952(AMOT),ENSGALG00000011489(T),ENSGALG00000007706(FGF8),	0.112492	1
GO:0030315	T-tubule	cellular_component	5	2728	8	10155	ENSGALG00000008351(CAV3),ENSGALG00000008486(CACNA2D1),ENSGALG00000005243(PPP3CB),ENSGALG00000011009(SCN2A),ENSGALG00000005332(CACNA1D),	0.112492	1
GO:0045616	regulation of keratinocyte differentiation	biological_process	10	2728	16	10155	ENSGALG00000000990(SRSF6),ENSGALG00000039228(Zfp36l1),ENSGALG00000002375(NOTCH1),ENSGALG00000016451(ROCK2),ENSGALG00000004794(H2AFY2),ENSGALG00000026989(HOXA7),ENSGALG00000040141(H2AFY),ENSGALG00000033090(VDR),ENSGALG00000007324(TP63),ENSGALG00000038848(MSX2),	0.0335157	0.898443
GO:0001659	temperature homeostasis	biological_process	10	2728	16	10155	ENSGALG00000037148(CRH),ENSGALG00000003267(STAT3),ENSGALG00000033635(PTGS2),ENSGALG00000029940(il-1beta),ENSGALG00000010826(PRKAA2),ENSGALG00000000667(EDN2),ENSGALG00000040553(SLC27A1),ENSGALG00000030313(RAD51A),ENSGALG00000034500(CIDEA),ENSGALG00000014832(PRKAA1),	0.0335157	0.898443
GO:0042759	long-chain fatty acid biosynthetic process	biological_process	5	2728	8	10155	ENSGALG00000011555(QKI),ENSGALG00000005739(SCD),ENSGALG00000000652(ACOT7),ENSGALG00000016314(ELOVL5),ENSGALG00000012131(ELOVL6),	0.112492	1
GO:0042092	type 2 immune response	biological_process	5	2728	8	10155	ENSGALG00000007357(BCL6),ENSGALG00000010016(SOCS5),ENSGALG00000043744(NDFIP1),ENSGALG00000016400(RSAD2),ENSGALG00000004594(CD74),	0.112492	1
GO:0043457	regulation of cellular respiration	biological_process	5	2728	8	10155	ENSGALG00000002705(CISD1),ENSGALG00000011870(HIF1A),ENSGALG00000016965(DNAJC15),ENSGALG00000039951(TRAP1),ENSGALG00000010476(BNIP3),	0.112492	1
GO:0030220	platelet formation	biological_process	5	2728	8	10155	ENSGALG00000014561(PTPN6),ENSGALG00000008302(CIB1),ENSGALG00000014957(WDR1),ENSGALG00000023296(TAL1),ENSGALG00000006099(ZFPM1),	0.112492	1
GO:0070242	thymocyte apoptotic process	biological_process	5	2728	8	10155	ENSGALG00000002820(DFFA),ENSGALG00000004170(ADA),ENSGALG00000034168(WNT5A),ENSGALG00000011870(HIF1A),ENSGALG00000031493(BAK1),	0.112492	1
GO:0048546	digestive tract morphogenesis	biological_process	15	2728	24	10155	ENSGALG00000009241(SFRP2),ENSGALG00000034168(WNT5A),ENSGALG00000030988(RBPMS2),ENSGALG00000007515(SFRP5),ENSGALG00000007324(TP63),ENSGALG00000014872(FGF10),ENSGALG00000010825(AGR2),ENSGALG00000037203(CTNNB1),ENSGALG00000035016(ID2),ENSGALG00000011870(HIF1A),ENSGALG00000012885(BCL2),ENSGALG00000003473(SFRP1),ENSGALG00000002375(NOTCH1),ENSGALG00000038089(EGFR),ENSGALG00000001449(STRA6),	0.0106426	0.52172
GO:0016790	thiolester hydrolase activity	molecular_function	13	2728	21	10155	ENSGALG00000016991(ESD),ENSGALG00000011163(GNPAT),ENSGALG00000036452(CDK5RAP3),ENSGALG00000005398(HAGH),ENSGALG00000021040(HAGHL),ENSGALG00000010043(RBKS),ENSGALG00000013632(ACOT13),ENSGALG00000000652(ACOT7),ENSGALG00000040896(FASN),ENSGALG00000009293(CHN1),ENSGALG00000003936(PPT1),ENSGALG00000010785(ACOT11),ENSGALG00000004002(LYPLA2),	0.0177561	0.670426
GO:0035767	endothelial cell chemotaxis	biological_process	8	2728	13	10155	ENSGALG00000009900(PRKD1),ENSGALG00000001926(HSPB1),ENSGALG00000042875(HMGB1),ENSGALG00000031255(FGF1),ENSGALG00000036883(MET),ENSGALG00000009626(THBS1),ENSGALG00000002375(NOTCH1),ENSGALG00000038364(NOV),	0.0572751	0.981085
GO:0033173	calcineurin-NFAT signaling cascade	biological_process	8	2728	13	10155	ENSGALG00000008302(CIB1),ENSGALG00000005243(PPP3CB),ENSGALG00000006979(SPPL3),ENSGALG00000008569(CHP1),ENSGALG00000000209(PRNP),ENSGALG00000016014(RCAN1),ENSGALG00000027151(FKBP12),ENSGALG00000023648(PPP3R1),	0.0572751	0.981085
GO:0048710	regulation of astrocyte differentiation	biological_process	8	2728	13	10155	ENSGALG00000001141(HES5),ENSGALG00000015305(NR2E1),ENSGALG00000002375(NOTCH1),ENSGALG00000011541(BIN1),ENSGALG00000000607(GPR37L1),ENSGALG00000008332(F2),ENSGALG00000010857(Dab1),ENSGALG00000035016(ID2),	0.0572751	0.981085
GO:0016572	histone phosphorylation	biological_process	11	2728	18	10155	ENSGALG00000000972(PBX3),ENSGALG00000010826(PRKAA2),ENSGALG00000042418(CHEK1),ENSGALG00000030580(RPS6KA5),ENSGALG00000002016(PRKCD),ENSGALG00000025950(PRKCA),ENSGALG00000014832(PRKAA1),ENSGALG00000007768(AURKA),ENSGALG00000040141(H2AFY),ENSGALG00000001420(RALGAPB),ENSGALG00000035576(CDK9),	0.0298654	0.877469
GO:0007097	nuclear migration	biological_process	6	2728	10	10155	ENSGALG00000005834(PAFAH1B1),ENSGALG00000004796(CDC42),ENSGALG00000002198(FHOD1),ENSGALG00000005974(COL6A1),ENSGALG00000026822(WDR81),ENSGALG00000001183(MYH10),	0.0996444	1
GO:0051904	pigment granule transport	biological_process	6	2728	10	10155	ENSGALG00000016615(GPR143),ENSGALG00000003758(MREG),ENSGALG00000007615(RAB11A),ENSGALG00000004435(RAB27A),ENSGALG00000000613(RAB11B),ENSGALG00000031582(RAB1A),	0.0996444	1
GO:2000269	regulation of fibroblast apoptotic process	biological_process	6	2728	10	10155	ENSGALG00000007324(TP63),ENSGALG00000007924(STK17B),ENSGALG00000002853(CFDP1),ENSGALG00000026865(XRCC2),ENSGALG00000031117(STK17A),ENSGALG00000003473(SFRP1),	0.0996444	1
GO:0008211	glucocorticoid metabolic process	biological_process	6	2728	10	10155	ENSGALG00000008121(CYP17A1),ENSGALG00000003242(STAR),ENSGALG00000006743(YWHAH),ENSGALG00000041432(STUB1),ENSGALG00000001420(RALGAPB),ENSGALG00000037148(CRH),	0.0996444	1
GO:0042755	eating behavior	biological_process	6	2728	10	10155	ENSGALG00000008490(TRH),ENSGALG00000004101(NMUR2),ENSGALG00000003267(STAT3),ENSGALG00000006515(BSX),ENSGALG00000026276(TCF15),ENSGALG00000029648(tyrosine hydroxylase),	0.0996444	1
GO:0033630	positive regulation of cell adhesion mediated by integrin	biological_process	6	2728	10	10155	ENSGALG00000014561(PTPN6),ENSGALG00000003398(ADAM9),ENSGALG00000001486(ZAP70),ENSGALG00000008302(CIB1),ENSGALG00000040606(cRac1B),ENSGALG00000015216(SYK),	0.0996444	1
GO:0034121	regulation of toll-like receptor signaling pathway	biological_process	15	2728	25	10155	ENSGALG00000042321(LYN),ENSGALG00000006785(IRF1),ENSGALG00000014984(F2RL1),ENSGALG00000008631(TYRO3),ENSGALG00000016400(RSAD2),ENSGALG00000024391(CACTIN),ENSGALG00000029367(CYBA),ENSGALG00000000737(SMPDL3B),ENSGALG00000042875(HMGB1),ENSGALG00000040834(LGR4),ENSGALG00000000769(RAB7B),ENSGALG00000006418(PDPK1),ENSGALG00000008837(PELI1),ENSGALG00000005158(WDFY1),ENSGALG00000014297(IRF7),	0.0140729	0.600332
GO:0008409	5'-3' exonuclease activity	molecular_function	6	2728	10	10155	ENSGALG00000008938(DCLRE1A),ENSGALG00000006153(EXOG),ENSGALG00000033781(FEN1),ENSGALG00000028626(DCLRE1B),ENSGALG00000008372(XRN2),ENSGALG00000013926(DCLRE1C),	0.0996444	1
GO:0003688	DNA replication origin binding	molecular_function	6	2728	10	10155	ENSGALG00000027070(TIMP2),ENSGALG00000012546(MCM5),ENSGALG00000006037(MCM2),ENSGALG00000015800(ORC3),ENSGALG00000008175(ORC5),ENSGALG00000008234(ORC2),	0.0996444	1
GO:0035173	histone kinase activity	molecular_function	6	2728	10	10155	ENSGALG00000010826(PRKAA2),ENSGALG00000042418(CHEK1),ENSGALG00000007768(AURKA),ENSGALG00000014832(PRKAA1),ENSGALG00000025950(PRKCA),ENSGALG00000030580(RPS6KA5),	0.0996444	1
GO:0045070	positive regulation of viral genome replication	biological_process	9	2728	15	10155	ENSGALG00000002375(NOTCH1),ENSGALG00000003922(TOP2A),ENSGALG00000002210(PPIB),ENSGALG00000002182(NR5A2),ENSGALG00000042333(DDB1),ENSGALG00000009451(PPID),ENSGALG00000007481(HACD3),ENSGALG00000006201(TBC1D20),ENSGALG00000004736(STAU1),	0.0507793	0.966878
GO:0033233	regulation of protein sumoylation	biological_process	6	2728	10	10155	ENSGALG00000007970(PIAS1),ENSGALG00000000751(ARNT),ENSGALG00000037203(CTNNB1),ENSGALG00000027838(HMG20B),ENSGALG00000041641(HMG20A),ENSGALG00000007669(EGR1),	0.0996444	1
GO:0032401	establishment of melanosome localization	biological_process	6	2728	10	10155	ENSGALG00000007615(RAB11A),ENSGALG00000016615(GPR143),ENSGALG00000003758(MREG),ENSGALG00000004435(RAB27A),ENSGALG00000000613(RAB11B),ENSGALG00000031582(RAB1A),	0.0996444	1
GO:0016702	oxidoreductase activity, acting on single donors with incorporation of molecular oxygen, incorporation of two atoms of oxygen	molecular_function	9	2728	15	10155	ENSGALG00000004325(P4HA1),ENSGALG00000007443(TMLHE),ENSGALG00000013253(INSRR),ENSGALG00000006677(P4HA2),ENSGALG00000002358(CDO1),ENSGALG00000023348(HPDL),ENSGALG00000025796(ADI1),ENSGALG00000005408(BCO1),ENSGALG00000017312(PPME1),	0.0507793	0.966878
GO:0032602	chemokine production	biological_process	18	2728	30	10155	ENSGALG00000004267(SIGIRR),ENSGALG00000010016(SOCS5),ENSGALG00000005947(MYD88),ENSGALG00000029940(il-1beta),ENSGALG00000005391(SELK),ENSGALG00000014182(ADORA2B),ENSGALG00000007001(TLR4),ENSGALG00000005725(CSF1R),ENSGALG00000015425(LPL),ENSGALG00000034168(WNT5A),ENSGALG00000043535(RIPK2),ENSGALG00000032740(HOXB7),ENSGALG00000004594(CD74),ENSGALG00000014984(F2RL1),ENSGALG00000007669(EGR1),ENSGALG00…	0.00755289	0.4409
GO:0050850	positive regulation of calcium-mediated signaling	biological_process	9	2728	15	10155	ENSGALG00000007416(CD3E),ENSGALG00000010921(PKD2),ENSGALG00000015216(SYK),ENSGALG00000003901(P2RX4),ENSGALG00000005483(CDH13),ENSGALG00000001486(ZAP70),ENSGALG00000008302(CIB1),ENSGALG00000006979(SPPL3),ENSGALG00000004170(ADA),	0.0507793	0.966878
GO:0032722	positive regulation of chemokine production	biological_process	12	2728	20	10155	ENSGALG00000005947(MYD88),ENSGALG00000014182(ADORA2B),ENSGALG00000005391(SELK),ENSGALG00000015425(LPL),ENSGALG00000005725(CSF1R),ENSGALG00000007001(TLR4),ENSGALG00000004594(CD74),ENSGALG00000043535(RIPK2),ENSGALG00000034168(WNT5A),ENSGALG00000007669(EGR1),ENSGALG00000016590(TLR7),ENSGALG00000016427(ADAM17),	0.0265193	0.849479
GO:0016701	oxidoreductase activity, acting on single donors with incorporation of molecular oxygen	molecular_function	9	2728	15	10155	ENSGALG00000004325(P4HA1),ENSGALG00000007443(TMLHE),ENSGALG00000013253(INSRR),ENSGALG00000017312(PPME1),ENSGALG00000025796(ADI1),ENSGALG00000023348(HPDL),ENSGALG00000005408(BCO1),ENSGALG00000002358(CDO1),ENSGALG00000006677(P4HA2),	0.0507793	0.966878
GO:0032402	melanosome transport	biological_process	6	2728	10	10155	ENSGALG00000000613(RAB11B),ENSGALG00000031582(RAB1A),ENSGALG00000016615(GPR143),ENSGALG00000003758(MREG),ENSGALG00000007615(RAB11A),ENSGALG00000004435(RAB27A),	0.0996444	1
GO:0070884	regulation of calcineurin-NFAT signaling cascade	biological_process	6	2728	10	10155	ENSGALG00000008302(CIB1),ENSGALG00000006979(SPPL3),ENSGALG00000000209(PRNP),ENSGALG00000008569(CHP1),ENSGALG00000016014(RCAN1),ENSGALG00000027151(FKBP12),	0.0996444	1
GO:0050856	regulation of T cell receptor signaling pathway	biological_process	9	2728	15	10155	ENSGALG00000035733(CCR7),ENSGALG00000000209(PRNP),ENSGALG00000004587(RC3H1),ENSGALG00000004170(ADA),ENSGALG00000014561(PTPN6),ENSGALG00000016173(UBASH3A),ENSGALG00000000712(RAB29),ENSGALG00000028935(BCL10),ENSGALG00000006751(THY1),	0.0507793	0.966878
GO:0046633	alpha-beta T cell proliferation	biological_process	6	2728	10	10155	ENSGALG00000015216(SYK),ENSGALG00000007416(CD3E),ENSGALG00000001486(ZAP70),ENSGALG00000006785(IRF1),ENSGALG00000043535(RIPK2),ENSGALG00000001409(IL12B),	0.0996444	1
GO:0055003	cardiac myofibril assembly	biological_process	6	2728	10	10155	ENSGALG00000009791(PROX1),ENSGALG00000004582(MYL2),ENSGALG00000004044(CSRP3),ENSGALG00000001183(MYH10),ENSGALG00000002886(NKX2-5),ENSGALG00000013124(FHOD3),	0.0996444	1
GO:0048713	regulation of oligodendrocyte differentiation	biological_process	6	2728	10	10155	ENSGALG00000035016(ID2),ENSGALG00000031010(OLIG2),ENSGALG00000037203(CTNNB1),ENSGALG00000002375(NOTCH1),ENSGALG00000016719(TNFRSF21),ENSGALG00000001141(HES5),	0.0996444	1
GO:0002446	neutrophil mediated immunity	biological_process	6	2728	10	10155	ENSGALG00000015216(SYK),ENSGALG00000014957(WDR1),ENSGALG00000009586(IRAK4),ENSGALG00000007476(VAMP7),ENSGALG00000014984(F2RL1),ENSGALG00000000498(ACE),	0.0996444	1
GO:0017022	myosin binding	molecular_function	15	2728	25	10155	ENSGALG00000007615(RAB11A),ENSGALG00000001474(RAB14),ENSGALG00000010502(SPATA6),ENSGALG00000005701(IP6K2),ENSGALG00000003904(MLPH),ENSGALG00000029528(KIRREL),ENSGALG00000004420(SDK1),ENSGALG00000004435(RAB27A),ENSGALG00000023451(TRPM7),ENSGALG00000016535(RAB10),ENSGALG00000031893(RALA),ENSGALG00000000613(RAB11B),ENSGALG00000012388(PCMT1),ENSGALG00000010023(CALM),ENSGALG00000026445(CALM),	0.0140729	0.600332
GO:0016575	histone deacetylation	biological_process	22	2728	37	10155	ENSGALG00000039942(CTBP1),ENSGALG00000006109(MAPK8),ENSGALG00000032496(SIRT3),ENSGALG00000040006(TBL1X),ENSGALG00000009082(COQ8A),ENSGALG00000011118(MIER1),ENSGALG00000026796(SNAPIN),ENSGALG00000007286(SIRT7),ENSGALG00000002514(SFPQ),ENSGALG00000006688(TADA3),ENSGALG00000005452(TADA2A),ENSGALG00000001245(SIRT6),ENSGALG00000039182(TBL1XR1),ENSGALG00000003297(HDAC1),ENSGALG00000009900(PRKD1),ENSGAL…	0.00363748	0.31034
GO:0050848	regulation of calcium-mediated signaling	biological_process	19	2728	32	10155	ENSGALG00000001486(ZAP70),ENSGALG00000015018(CASQ2),ENSGALG00000016615(GPR143),ENSGALG00000003901(P2RX4),ENSGALG00000016281(DMD),ENSGALG00000004170(ADA),ENSGALG00000015216(SYK),ENSGALG00000029502(CLIC2),ENSGALG00000026465(TMEM100),ENSGALG00000008302(CIB1),ENSGALG00000008569(CHP1),ENSGALG00000000209(PRNP),ENSGALG00000007416(CD3E),ENSGALG00000005483(CDH13),ENSGALG00000006979(SPPL3),ENSGALG000000160…	0.00671295	0.428518
GO:0007492	endoderm development	biological_process	19	2728	32	10155	ENSGALG00000006992(MMP9),ENSGALG00000002375(NOTCH1),ENSGALG00000037494(Wnt8c),ENSGALG00000003578(FN1),ENSGALG00000015253(COL8A1),ENSGALG00000010114(PAX9),ENSGALG00000003589(VTN),ENSGALG00000007706(FGF8),ENSGALG00000005974(COL6A1),ENSGALG00000037203(CTNNB1),ENSGALG00000007511(ITGB2),ENSGALG00000011207(DUSP6),ENSGALG00000039228(Zfp36l1),ENSGALG00000002469(CDC73),ENSGALG00000027247(EOMES),ENSGALG000…	0.00671295	0.428518
GO:0042108	positive regulation of cytokine biosynthetic process	biological_process	16	2728	27	10155	ENSGALG00000028935(BCL10),ENSGALG00000007669(EGR1),ENSGALG00000016590(TLR7),ENSGALG00000006099(ZFPM1),ENSGALG00000007416(CD3E),ENSGALG00000006785(IRF1),ENSGALG00000007001(TLR4),ENSGALG00000003282(STAT5B),ENSGALG00000034168(WNT5A),ENSGALG00000009626(THBS1),ENSGALG00000015216(SYK),ENSGALG00000009840(TBK1),ENSGALG00000001926(HSPB1),ENSGALG00000032365(C),ENSGALG00000001409(IL12B),ENSGALG00000005947(M…	0.0124894	0.556879
GO:0042462	eye photoreceptor cell development	biological_process	10	2728	17	10155	ENSGALG00000006751(THY1),ENSGALG00000012594(NTRK2),ENSGALG00000009364(PRKCI),ENSGALG00000038084(GNAT2),ENSGALG00000006626(PDE6C),ENSGALG00000001798(BBS4),ENSGALG00000002093(NR2E3),ENSGALG00000005718(BHLHE23),ENSGALG00000029648(tyrosine hydroxylase),ENSGALG00000028697(GNAT1),	0.0448541	0.965996
GO:0019068	virion assembly	biological_process	10	2728	17	10155	ENSGALG00000035563(USP6NL),ENSGALG00000026428(CHMP6),ENSGALG00000042661(MVB12A),ENSGALG00000033064(DDX6),ENSGALG00000033500(PDCD6IP),ENSGALG00000006201(TBC1D20),ENSGALG00000002095(CHMP4B),ENSGALG00000031582(RAB1A),ENSGALG00000015496(CHMP2B),ENSGALG00000013810(VTA1),	0.0448541	0.965996
GO:0008180	COP9 signalosome	cellular_component	10	2728	17	10155	ENSGALG00000004834(COPS3),ENSGALG00000002827(GPS1),ENSGALG00000000404(COPS2),ENSGALG00000027070(TIMP2),ENSGALG00000007752(COPS7B),ENSGALG00000005713(NCKIPSD),ENSGALG00000010175(HSP90AB1),ENSGALG00000020999(DYNLL1),ENSGALG00000033385(COPS8),ENSGALG00000007952(AMOT),	0.0448541	0.965996
GO:0032642	regulation of chemokine production	biological_process	17	2728	29	10155	ENSGALG00000004267(SIGIRR),ENSGALG00000010016(SOCS5),ENSGALG00000005947(MYD88),ENSGALG00000005391(SELK),ENSGALG00000014182(ADORA2B),ENSGALG00000007001(TLR4),ENSGALG00000005725(CSF1R),ENSGALG00000015425(LPL),ENSGALG00000034168(WNT5A),ENSGALG00000043535(RIPK2),ENSGALG00000004594(CD74),ENSGALG00000032740(HOXB7),ENSGALG00000014984(F2RL1),ENSGALG00000007669(EGR1),ENSGALG00000016590(TLR7),ENSGALG000000…	0.0110679	0.536643
GO:0044346	fibroblast apoptotic process	biological_process	7	2728	12	10155	ENSGALG00000031493(BAK1),ENSGALG00000007924(STK17B),ENSGALG00000007324(TP63),ENSGALG00000026865(XRCC2),ENSGALG00000003473(SFRP1),ENSGALG00000031117(STK17A),ENSGALG00000002853(CFDP1),	0.0876644	1
GO:0051016	barbed-end actin filament capping	biological_process	7	2728	12	10155	ENSGALG00000041619(MTPN),ENSGALG00000011254(SATB1),ENSGALG00000015664(ADD1),ENSGALG00000001547(CAPZA1),ENSGALG00000038848(MSX2),ENSGALG00000021442(CARMIL2),ENSGALG00000013605(LRRC16A),	0.0876644	1
GO:0033014	tetrapyrrole biosynthetic process	biological_process	7	2728	12	10155	ENSGALG00000003948(ALAS1),ENSGALG00000013688(UROS),ENSGALG00000010234(MMACHC),ENSGALG00000006968(HNF1A),ENSGALG00000042939(HMBS),ENSGALG00000008865(ALAD),ENSGALG00000001375(COX10),	0.0876644	1
GO:0070979	protein K11-linked ubiquitination	biological_process	7	2728	12	10155	ENSGALG00000031975(UBE2H),ENSGALG00000007610(CDC23),ENSGALG00000026095(CDC26),ENSGALG00000020793(UBE2E3),ENSGALG00000028643(ANAPC10),ENSGALG00000008625(ANAPC2),ENSGALG00000004179(ANAPC5),	0.0876644	1
GO:0043536	positive regulation of blood vessel endothelial cell migration	biological_process	7	2728	12	10155	ENSGALG00000009626(THBS1),ENSGALG00000008302(CIB1),ENSGALG00000012178(PDGFB),ENSGALG00000025950(PRKCA),ENSGALG00000039710(HDAC7),ENSGALG00000009900(PRKD1),ENSGALG00000001926(HSPB1),	0.0876644	1
GO:0070403	NAD+ binding	molecular_function	7	2728	12	10155	ENSGALG00000007244(SIRT4),ENSGALG00000032496(SIRT3),ENSGALG00000007286(SIRT7),ENSGALG00000027036(PKIB),ENSGALG00000017135(CRYL1),ENSGALG00000001245(SIRT6),ENSGALG00000033365(ALDH6),	0.0876644	1
GO:0002532	production of molecular mediator involved in inflammatory response	biological_process	7	2728	12	10155	ENSGALG00000007476(VAMP7),ENSGALG00000026781(ALOX5AP),ENSGALG00000007001(TLR4),ENSGALG00000013627(SLC7A2),ENSGALG00000015216(SYK),ENSGALG00000009450(DUSP10),ENSGALG00000009097(SNAP23),	0.0876644	1
GO:0042101	T cell receptor complex	cellular_component	7	2728	12	10155	ENSGALG00000001486(ZAP70),ENSGALG00000014561(PTPN6),ENSGALG00000015441(CD247),ENSGALG00000015216(SYK),ENSGALG00000007416(CD3E),ENSGALG00000028935(BCL10),ENSGALG00000015348(ALCAM),	0.0876644	1
GO:0032469	endoplasmic reticulum calcium ion homeostasis	biological_process	7	2728	12	10155	ENSGALG00000012885(BCL2),ENSGALG00000012222(RAP1GDS1),ENSGALG00000033460(TMCO1),ENSGALG00000005391(SELK),ENSGALG00000006775(TGM2),ENSGALG00000015770(APP),ENSGALG00000031493(BAK1),	0.0876644	1
GO:0001783	B cell apoptotic process	biological_process	7	2728	12	10155	ENSGALG00000004594(CD74),ENSGALG00000004170(ADA),ENSGALG00000042321(LYN),ENSGALG00000016719(TNFRSF21),ENSGALG00000031493(BAK1),ENSGALG00000002222(NOC2L),ENSGALG00000028935(BCL10),	0.0876644	1
GO:0042993	positive regulation of transcription factor import into nucleus	biological_process	11	2728	19	10155	ENSGALG00000024083(C8orf4),ENSGALG00000006979(SPPL3),ENSGALG00000005947(MYD88),ENSGALG00000000608(CDH1),ENSGALG00000016590(TLR7),ENSGALG00000002634(HDAC3),ENSGALG00000028256(CCL19),ENSGALG00000009900(PRKD1),ENSGALG00000007001(TLR4),ENSGALG00000039682(HCLS1),ENSGALG00000005243(PPP3CB),	0.0395251	0.947855
GO:0043303	mast cell degranulation	biological_process	11	2728	19	10155	ENSGALG00000009097(SNAP23),ENSGALG00000038634(KIT),ENSGALG00000021611(RABGEF1),ENSGALG00000042321(LYN),ENSGALG00000010820(CHGA),ENSGALG00000007476(VAMP7),ENSGALG00000001486(ZAP70),ENSGALG00000014182(ADORA2B),ENSGALG00000015216(SYK),ENSGALG00000000894(APCDD1),ENSGALG00000006418(PDPK1),	0.0395251	0.947855
GO:0045620	negative regulation of lymphocyte differentiation	biological_process	11	2728	19	10155	ENSGALG00000006785(IRF1),ENSGALG00000004587(RC3H1),ENSGALG00000004594(CD74),ENSGALG00000042875(HMGB1),ENSGALG00000035016(ID2),ENSGALG00000010016(SOCS5),ENSGALG00000003473(SFRP1),ENSGALG00000012569(FBXO7),ENSGALG00000009071(HMGB3),ENSGALG00000008666(CTLA4),ENSGALG00000007357(BCL6),	0.0395251	0.947855
GO:0035313	wound healing, spreading of epidermal cells	biological_process	4	2728	7	10155	ENSGALG00000016427(ADAM17),ENSGALG00000003832(TEX264),ENSGALG00000012799(RREB1),ENSGALG00000038848(MSX2),	0.178415	1
GO:0030539	male genitalia development	biological_process	8	2728	14	10155	ENSGALG00000003624(KLHL10),ENSGALG00000010798(DHCR24),ENSGALG00000036043(TBX3),ENSGALG00000014872(FGF10),ENSGALG00000007706(FGF8),ENSGALG00000030879(AR),ENSGALG00000037203(CTNNB1),ENSGALG00000040834(LGR4),	0.0768453	1
GO:2000171	negative regulation of dendrite development	biological_process	4	2728	7	10155	ENSGALG00000006033(GORASP1),ENSGALG00000026431(SEZ6),ENSGALG00000006743(YWHAH),ENSGALG00000005553(NLGN3),	0.178415	1
GO:0048745	smooth muscle tissue development	biological_process	8	2728	14	10155	ENSGALG00000011708(MYLK),ENSGALG00000009791(PROX1),ENSGALG00000009424(FOXP2),ENSGALG00000010921(PKD2),ENSGALG00000016473(OSR1),ENSGALG00000001449(STRA6),ENSGALG00000007324(TP63),ENSGALG00000027151(FKBP12),	0.0768453	1
GO:0031616	spindle pole centrosome	cellular_component	4	2728	7	10155	ENSGALG00000038054(FAM175B),ENSGALG00000006566(TBCCD1),ENSGALG00000007768(AURKA),ENSGALG00000002316(NUBP2),	0.178415	1
GO:0060766	negative regulation of androgen receptor signaling pathway	biological_process	4	2728	7	10155	ENSGALG00000029024(TCF21),ENSGALG00000003473(SFRP1),ENSGALG00000003297(HDAC1),ENSGALG00000039434(PIAS2),	0.178415	1
GO:0022829	wide pore channel activity	molecular_function	4	2728	7	10155	ENSGALG00000021443(PANX3),ENSGALG00000014873(GJA1),ENSGALG00000042119(MIP),ENSGALG00000005331(GJC2),	0.178415	1
GO:2000095	regulation of Wnt signaling pathway, planar cell polarity pathway	biological_process	4	2728	7	10155	ENSGALG00000009241(SFRP2),ENSGALG00000015078(MLLT3),ENSGALG00000012023(DACT1),ENSGALG00000003473(SFRP1),	0.178415	1
GO:0051639	actin filament network formation	biological_process	4	2728	7	10155	ENSGALG00000005930(PLS3),ENSGALG00000013102(COBL),ENSGALG00000013124(FHOD3),ENSGALG00000021442(CARMIL2),	0.178415	1
GO:0042116	macrophage activation	biological_process	12	2728	21	10155	ENSGALG00000003759(RORA),ENSGALG00000015216(SYK),ENSGALG00000013627(SLC7A2),ENSGALG00000038059(LXR),ENSGALG00000042875(HMGB1),ENSGALG00000034168(WNT5A),ENSGALG00000007001(TLR4),ENSGALG00000001486(ZAP70),ENSGALG00000001802(JMJD6),ENSGALG00000000667(EDN2),ENSGALG00000011684(STAP1),ENSGALG00000009626(THBS1),	0.0347742	0.921049
GO:0036037	CD8-positive, alpha-beta T cell activation	biological_process	4	2728	7	10155	ENSGALG00000012885(BCL2),ENSGALG00000027247(EOMES),ENSGALG00000011254(SATB1),ENSGALG00000006785(IRF1),	0.178415	1
GO:1901798	positive regulation of signal transduction by p53 class mediator	biological_process	4	2728	7	10155	ENSGALG00000036452(CDK5RAP3),ENSGALG00000015013(MSX1),ENSGALG00000011149(PLA2R1),ENSGALG00000028203(SPRED1),	0.178415	1
GO:0018026	peptidyl-lysine monomethylation	biological_process	4	2728	7	10155	ENSGALG00000016024(SETD4),ENSGALG00000009800(SETD7),ENSGALG00000002247(SETD6),ENSGALG00000013887(FAM210A),	0.178415	1
GO:0001782	B cell homeostasis	biological_process	8	2728	14	10155	ENSGALG00000012885(BCL2),ENSGALG00000004170(ADA),ENSGALG00000011870(HIF1A),ENSGALG00000004594(CD74),ENSGALG00000004587(RC3H1),ENSGALG00000042321(LYN),ENSGALG00000031493(BAK1),ENSGALG00000028935(BCL10),	0.0768453	1
GO:0000730	DNA recombinase assembly	biological_process	4	2728	7	10155	ENSGALG00000026865(XRCC2),ENSGALG00000030313(RAD51A),ENSGALG00000012236(DMC1),ENSGALG00000011533(XRCC3),	0.178415	1
GO:0070513	death domain binding	molecular_function	4	2728	7	10155	ENSGALG00000012885(BCL2),ENSGALG00000011297(CRADD),ENSGALG00000006211(BCL2L1),ENSGALG00000012827(RIPK1),	0.178415	1
GO:0048524	positive regulation of viral process	biological_process	20	2728	35	10155	ENSGALG00000003922(TOP2A),ENSGALG00000005983(SMARCB1),ENSGALG00000005902(RAB7A),ENSGALG00000033295(CAV2),ENSGALG00000002375(NOTCH1),ENSGALG00000009451(PPID),ENSGALG00000042333(DDB1),ENSGALG00000002210(PPIB),ENSGALG00000015496(CHMP2B),ENSGALG00000031960(Lef-1),ENSGALG00000002095(CHMP4B),ENSGALG00000043573(CHMP4C),ENSGALG00000002735(TAF11),ENSGALG00000004736(STAU1),ENSGALG00000007481(HACD3),ENSGALG…	0.00765704	0.444058
GO:0008290	F-actin capping protein complex	cellular_component	4	2728	7	10155	ENSGALG00000015664(ADD1),ENSGALG00000001547(CAPZA1),ENSGALG00000041619(MTPN),ENSGALG00000038848(MSX2),	0.178415	1
GO:0071786	endoplasmic reticulum tubular network organization	biological_process	4	2728	7	10155	ENSGALG00000014248(TMEM33),ENSGALG00000007531(ZFYVE27),ENSGALG00000016535(RAB10),ENSGALG00000009503(RAB3GAP2),	0.178415	1
GO:0061299	retina vasculature morphogenesis in camera-type eye	biological_process	4	2728	7	10155	ENSGALG00000036798(COL4A1),ENSGALG00000011855(RHOJ),ENSGALG00000017242(FZD4),ENSGALG00000002358(CDO1),	0.178415	1
GO:0060013	righting reflex	biological_process	4	2728	7	10155	ENSGALG00000037496(USP46),ENSGALG00000033365(ALDH6),ENSGALG00000009424(FOXP2),ENSGALG00000002744(PCDH15),	0.178415	1
GO:0046639	negative regulation of alpha-beta T cell differentiation	biological_process	4	2728	7	10155	ENSGALG00000010016(SOCS5),ENSGALG00000007357(BCL6),ENSGALG00000042875(HMGB1),ENSGALG00000004587(RC3H1),	0.178415	1
GO:0032154	cleavage furrow	cellular_component	8	2728	14	10155	ENSGALG00000016485(RHOB),ENSGALG00000001183(MYH10),ENSGALG00000001569(RHOC),ENSGALG00000011708(MYLK),ENSGALG00000007615(RAB11A),ENSGALG00000008073(NF2),ENSGALG00000023131(PDXP),ENSGALG00000031893(RALA),	0.0768453	1
GO:0032760	positive regulation of tumor necrosis factor production	biological_process	12	2728	21	10155	ENSGALG00000005947(MYD88),ENSGALG00000001409(IL12B),ENSGALG00000032701(LY96),ENSGALG00000001926(HSPB1),ENSGALG00000005391(SELK),ENSGALG00000009626(THBS1),ENSGALG00000043535(RIPK2),ENSGALG00000007001(TLR4),ENSGALG00000042875(HMGB1),ENSGALG00000036807(NOD1),ENSGALG00000012827(RIPK1),ENSGALG00000029367(CYBA),	0.0347742	0.921049
GO:0050780	dopamine receptor binding	molecular_function	4	2728	7	10155	ENSGALG00000007650(SLC9A3R1),ENSGALG00000004375(VPS35),ENSGALG00000027630(NPR2),ENSGALG00000026055(PALM),	0.178415	1
GO:0006490	oligosaccharide-lipid intermediate biosynthetic process	biological_process	4	2728	7	10155	ENSGALG00000008539(ALG12),ENSGALG00000042939(HMBS),ENSGALG00000013804(SRD5A3),ENSGALG00000027126(BLCAP),	0.178415	1
GO:0005664	nuclear origin of replication recognition complex	cellular_component	4	2728	7	10155	ENSGALG00000008234(ORC2),ENSGALG00000008175(ORC5),ENSGALG00000006037(MCM2),ENSGALG00000015800(ORC3),	0.178415	1
GO:0001765	membrane raft assembly	biological_process	4	2728	7	10155	ENSGALG00000033295(CAV2),ENSGALG00000014159(PACSIN2),ENSGALG00000011241(RFTN1),ENSGALG00000008351(CAV3),	0.178415	1
GO:0007512	adult heart development	biological_process	4	2728	7	10155	ENSGALG00000000120(BMP10),ENSGALG00000001183(MYH10),ENSGALG00000014873(GJA1),ENSGALG00000002886(NKX2-5),	0.178415	1
GO:0019079	viral genome replication	biological_process	20	2728	35	10155	ENSGALG00000003922(TOP2A),ENSGALG00000005983(SMARCB1),ENSGALG00000000712(RAB29),ENSGALG00000008736(PNPLA7),ENSGALG00000002375(NOTCH1),ENSGALG00000016451(ROCK2),ENSGALG00000013723(OASL),ENSGALG00000009791(PROX1),ENSGALG00000009451(PPID),ENSGALG00000042333(DDB1),ENSGALG00000002210(PPIB),ENSGALG00000004796(CDC42),ENSGALG00000016400(RSAD2),ENSGALG00000004736(STAU1),ENSGALG00000040756(PI4KA),ENSGALG00…	0.00765704	0.444058
GO:0072673	lamellipodium morphogenesis	biological_process	4	2728	7	10155	ENSGALG00000012799(RREB1),ENSGALG00000032746(Enpp2),ENSGALG00000002189(SNX1),ENSGALG00000037540(PLEKHO1),	0.178415	1
GO:0034709	methylosome	cellular_component	4	2728	7	10155	ENSGALG00000008574(CLNS1A),ENSGALG00000000137(SNRPE),ENSGALG00000017384(ERH),ENSGALG00000006596(SNRPD3),	0.178415	1
GO:0006895	Golgi to endosome transport	biological_process	4	2728	7	10155	ENSGALG00000001474(RAB14),ENSGALG00000000712(RAB29),ENSGALG00000010543(EPS15),ENSGALG00000005637(GBF1),	0.178415	1
GO:0090036	regulation of protein kinase C signaling	biological_process	4	2728	7	10155	ENSGALG00000034168(WNT5A),ENSGALG00000005802(FLT4),ENSGALG00000012388(PCMT1),ENSGALG00000026431(SEZ6),	0.178415	1
GO:0031468	nuclear envelope reassembly	biological_process	4	2728	7	10155	ENSGALG00000006182(NSFL1C),ENSGALG00000002095(CHMP4B),ENSGALG00000000409(CHMP7),ENSGALG00000016497(UBXN2A),	0.178415	1
GO:0000808	origin recognition complex	cellular_component	4	2728	7	10155	ENSGALG00000008234(ORC2),ENSGALG00000006037(MCM2),ENSGALG00000008175(ORC5),ENSGALG00000015800(ORC3),	0.178415	1
GO:0034625	fatty acid elongation, monounsaturated fatty acid	biological_process	4	2728	7	10155	ENSGALG00000015876(ELOVL4),ENSGALG00000009988(ELOVL1),ENSGALG00000016314(ELOVL5),ENSGALG00000012131(ELOVL6),	0.178415	1
GO:2000794	regulation of epithelial cell proliferation involved in lung morphogenesis	biological_process	4	2728	7	10155	ENSGALG00000009424(FOXP2),ENSGALG00000005441(NFIB),ENSGALG00000000990(SRSF6),ENSGALG00000004796(CDC42),	0.178415	1
GO:0032495	response to muramyl dipeptide	biological_process	4	2728	7	10155	ENSGALG00000002375(NOTCH1),ENSGALG00000039982(IRF5),ENSGALG00000036807(NOD1),ENSGALG00000043535(RIPK2),	0.178415	1
GO:0007006	mitochondrial membrane organization	biological_process	20	2728	35	10155	ENSGALG00000005772(BOK),ENSGALG00000006211(BCL2L1),ENSGALG00000002497(RHOT2),ENSGALG00000043405(BNIP3L),ENSGALG00000014683(PEX5),ENSGALG00000004809(PPIF),ENSGALG00000027070(TIMP2),ENSGALG00000010476(BNIP3),ENSGALG00000027734(NAIF1),ENSGALG00000005621(CAMK2A),ENSGALG00000012885(BCL2),ENSGALG00000031966(TIMM9),ENSGALG00000014194(SAMM50),ENSGALG00000015783(IMMT),ENSGALG00000005794(BLOC1S2),ENSGALG00…	0.00765704	0.444058
GO:0071548	response to dexamethasone	biological_process	4	2728	7	10155	ENSGALG00000041202(FBXO32),ENSGALG00000003205(EIF4EBP1),ENSGALG00000004889(SLC2A1),ENSGALG00000005198(RPS6KB1),	0.178415	1
GO:0001840	neural plate development	biological_process	4	2728	7	10155	ENSGALG00000007706(FGF8),ENSGALG00000037203(CTNNB1),ENSGALG00000011489(T),ENSGALG00000012620(PTCH1),	0.178415	1
GO:0070254	mucus secretion	biological_process	4	2728	7	10155	ENSGALG00000000168(ADORA1),ENSGALG00000004170(ADA),ENSGALG00000029367(CYBA),ENSGALG00000010825(AGR2),	0.178415	1
GO:0006662	glycerol ether metabolic process	biological_process	4	2728	7	10155	ENSGALG00000012532(TXN2),ENSGALG00000033862(TXNL1),ENSGALG00000005353(FAR1),ENSGALG00000011163(GNPAT),	0.178415	1
GO:1903077	negative regulation of protein localization to plasma membrane	biological_process	4	2728	7	10155	ENSGALG00000008432(AP2M1),ENSGALG00000009828(PPP2R5A),ENSGALG00000006211(BCL2L1),ENSGALG00000010746(TMEM59),	0.178415	1
GO:0071837	HMG box domain binding	molecular_function	4	2728	7	10155	ENSGALG00000031010(OLIG2),ENSGALG00000035487(SP1),ENSGALG00000009129(DLX5),ENSGALG00000001191(MEOX1),	0.178415	1
GO:0000780	condensed nuclear chromosome, centromeric region	cellular_component	4	2728	7	10155	ENSGALG00000007768(AURKA),ENSGALG00000014801(NDC80),ENSGALG00000008233(BUB1),ENSGALG00000006110(PLK1),	0.178415	1
GO:0031954	positive regulation of protein autophosphorylation	biological_process	8	2728	14	10155	ENSGALG00000003011(TOM1L1),ENSGALG00000003642(PDGF-A),ENSGALG00000030432(RASSF2),ENSGALG00000017179(PDGFD),ENSGALG00000000498(ACE),ENSGALG00000012178(PDGFB),ENSGALG00000006061(RAP2C),ENSGALG00000016889(RAP2A),	0.0768453	1
GO:0097472	cyclin-dependent protein kinase activity	molecular_function	4	2728	7	10155	ENSGALG00000035576(CDK9),ENSGALG00000009476(CDK6),ENSGALG00000003485(CCND3),ENSGALG00000006144(CDK10),	0.178415	1
GO:0005669	transcription factor TFIID complex	cellular_component	12	2728	21	10155	ENSGALG00000006731(TAF3),ENSGALG00000004999(TAF7),ENSGALG00000003793(GTF2A2),ENSGALG00000023682(GTF2H3),ENSGALG00000002735(TAF11),ENSGALG00000010283(GTF2E2),ENSGALG00000008241(TAF5),ENSGALG00000010576(GTF2A1),ENSGALG00000038003(EDF1),ENSGALG00000043193(TAF2),ENSGALG00000000991(TAF12),ENSGALG00000003498(TAF8),	0.0347742	0.921049
GO:0070584	mitochondrion morphogenesis	biological_process	4	2728	7	10155	ENSGALG00000006211(BCL2L1),ENSGALG00000003079(MFF),ENSGALG00000012929(DNM1L),ENSGALG00000003211(POLDIP2),	0.178415	1
GO:0050855	regulation of B cell receptor signaling pathway	biological_process	4	2728	7	10155	ENSGALG00000014561(PTPN6),ENSGALG00000042321(LYN),ENSGALG00000000424(CMTM3),ENSGALG00000011684(STAP1),	0.178415	1
GO:0001706	endoderm formation	biological_process	13	2728	23	10155	ENSGALG00000037203(CTNNB1),ENSGALG00000005974(COL6A1),ENSGALG00000011207(DUSP6),ENSGALG00000006992(MMP9),ENSGALG00000007511(ITGB2),ENSGALG00000002469(CDC73),ENSGALG00000003578(FN1),ENSGALG00000027247(EOMES),ENSGALG00000015253(COL8A1),ENSGALG00000016843(COL4A2),ENSGALG00000003589(VTN),ENSGALG00000003580(MMP2),ENSGALG00000002655(ITGAV),	0.0305624	0.89204
GO:0071260	cellular response to mechanical stimulus	biological_process	13	2728	23	10155	ENSGALG00000031493(BAK1),ENSGALG00000042418(CHEK1),ENSGALG00000014718(MAP3K1),ENSGALG00000039461(TNFRSF1A),ENSGALG00000000685(MAP3K14),ENSGALG00000028935(BCL10),ENSGALG00000010476(BNIP3),ENSGALG00000016590(TLR7),ENSGALG00000011297(CRADD),ENSGALG00000014698(CASP2),ENSGALG00000007001(TLR4),ENSGALG00000006785(IRF1),ENSGALG00000006109(MAPK8),	0.0305624	0.89204
GO:0090311	regulation of protein deacetylation	biological_process	9	2728	16	10155	ENSGALG00000028203(SPRED1),ENSGALG00000006688(TADA3),ENSGALG00000007357(BCL6),ENSGALG00000000551(C6orf89),ENSGALG00000027188(SREBF1),ENSGALG00000009900(PRKD1),ENSGALG00000006109(MAPK8),ENSGALG00000005452(TADA2A),ENSGALG00000039942(CTBP1),	0.0672296	1
GO:0005484	SNAP receptor activity	molecular_function	18	2728	32	10155	ENSGALG00000009526(VTI1B),ENSGALG00000003265(PTP4A2),ENSGALG00000013649(CNOT7),ENSGALG00000000723(STX12),ENSGALG00000009003(SNAP25),ENSGALG00000002882(BNIP1),ENSGALG00000003880(STX6),ENSGALG00000039791(DOLPP1),ENSGALG00000005701(IP6K2),ENSGALG00000004172(BET1L),ENSGALG00000001238(STX8),ENSGALG00000034374(STX7),ENSGALG00000004326(GOSR1),ENSGALG00000013462(STX17),ENSGALG00000022955(VAMP1),ENSGALG00…	0.0125609	0.554493
GO:0050766	positive regulation of phagocytosis	biological_process	9	2728	16	10155	ENSGALG00000006702(MFGE8),ENSGALG00000008257(MERTK),ENSGALG00000009638(ANO6),ENSGALG00000029367(CYBA),ENSGALG00000015355(CD47),ENSGALG00000011684(STAP1),ENSGALG00000004435(RAB27A),ENSGALG00000028284(PTX3),ENSGALG00000014984(F2RL1),	0.0672296	1
GO:0034142	toll-like receptor 4 signaling pathway	biological_process	9	2728	16	10155	ENSGALG00000042875(HMGB1),ENSGALG00000043535(RIPK2),ENSGALG00000014984(F2RL1),ENSGALG00000042321(LYN),ENSGALG00000007001(TLR4),ENSGALG00000005158(WDFY1),ENSGALG00000008837(PELI1),ENSGALG00000032701(LY96),ENSGALG00000000769(RAB7B),	0.0672296	1
GO:0001836	release of cytochrome c from mitochondria	biological_process	14	2728	25	10155	ENSGALG00000003079(MFF),ENSGALG00000012929(DNM1L),ENSGALG00000007199(TRIAP1),ENSGALG00000012885(BCL2),ENSGALG00000011661(SOD2),ENSGALG00000006992(MMP9),ENSGALG00000007378(FAM162A),ENSGALG00000031493(BAK1),ENSGALG00000005772(BOK),ENSGALG00000006211(BCL2L1),ENSGALG00000004809(PPIF),ENSGALG00000009179(TNFSF10),ENSGALG00000010476(BNIP3),ENSGALG00000030775(RP4-613B23.5),	0.0268425	0.847592
GO:0045069	regulation of viral genome replication	biological_process	14	2728	25	10155	ENSGALG00000013723(OASL),ENSGALG00000009791(PROX1),ENSGALG00000002375(NOTCH1),ENSGALG00000012885(BCL2),ENSGALG00000006201(TBC1D20),ENSGALG00000042333(DDB1),ENSGALG00000009451(PPID),ENSGALG00000002182(NR5A2),ENSGALG00000002210(PPIB),ENSGALG00000003922(TOP2A),ENSGALG00000016400(RSAD2),ENSGALG00000004736(STAU1),ENSGALG00000008736(PNPLA7),ENSGALG00000007481(HACD3),	0.0268425	0.847592
GO:0032355	response to estradiol	biological_process	10	2728	18	10155	ENSGALG00000003267(STAT3),ENSGALG00000038089(EGFR),ENSGALG00000000172(MYOG),ENSGALG00000003473(SFRP1),ENSGALG00000037246(RAMP3),ENSGALG00000037203(CTNNB1),ENSGALG00000038848(MSX2),ENSGALG00000010866(AREG),ENSGALG00000011295(SOCS2),ENSGALG00000004418(SSTR2),	0.0587568	0.994941
GO:0030663	COPI-coated vesicle membrane	cellular_component	5	2728	9	10155	ENSGALG00000023757(TMEM199),ENSGALG00000009153(COPA),ENSGALG00000005357(COPB2),ENSGALG00000007430(ARCN1),ENSGALG00000003153(COPE),	0.154898	1
GO:0070417	cellular response to cold	biological_process	5	2728	9	10155	ENSGALG00000029940(il-1beta),ENSGALG00000016894(DNAJC3),ENSGALG00000030918(CIRBP),ENSGALG00000001409(IL12B),ENSGALG00000004190(RNF34),	0.154898	1
GO:0030274	LIM domain binding	molecular_function	5	2728	9	10155	ENSGALG00000005285(TBX4),ENSGALG00000042458(ACTN1),ENSGALG00000014463(ACTN2),ENSGALG00000043535(RIPK2),ENSGALG00000007767(DIS3L2),	0.154898	1
GO:0001953	negative regulation of cell-matrix adhesion	biological_process	5	2728	9	10155	ENSGALG00000007357(BCL6),ENSGALG00000003832(TEX264),ENSGALG00000009626(THBS1),ENSGALG00000003580(MMP2),ENSGALG00000026989(HOXA7),	0.154898	1
GO:0016926	protein desumoylation	biological_process	5	2728	9	10155	ENSGALG00000004582(MYL2),ENSGALG00000040986(FAM76A),ENSGALG00000015901(SENP6),ENSGALG00000017079(USPL1),ENSGALG00000008545(SENP5),	0.154898	1
GO:0008301	DNA binding, bending	molecular_function	5	2728	9	10155	ENSGALG00000002703(TFAM),ENSGALG00000003922(TOP2A),ENSGALG00000042875(HMGB1),ENSGALG00000009071(HMGB3),ENSGALG00000031960(Lef-1),	0.154898	1
GO:0071425	hematopoietic stem cell proliferation	biological_process	5	2728	9	10155	ENSGALG00000012921(ETV6),ENSGALG00000006956(ARIH2),ENSGALG00000000498(ACE),ENSGALG00000034168(WNT5A),ENSGALG00000009241(SFRP2),	0.154898	1
GO:0002761	regulation of myeloid leukocyte differentiation	biological_process	25	2728	45	10155	ENSGALG00000039583(MITF),ENSGALG00000006099(ZFPM1),ENSGALG00000039682(HCLS1),ENSGALG00000009100(FSHR),ENSGALG00000026989(HOXA7),ENSGALG00000042321(LYN),ENSGALG00000008836(ATP6AP1),ENSGALG00000030432(RASSF2),ENSGALG00000012140(FSHB),ENSGALG00000031960(Lef-1),ENSGALG00000028037(FOS),ENSGALG00000001409(IL12B),ENSGALG00000016022(RUNX1),ENSGALG00000005425(OGT),ENSGALG00000009476(CDK6),ENSGALG000000128…	0.0041016	0.33085
GO:0043923	positive regulation by host of viral transcription	biological_process	5	2728	9	10155	ENSGALG00000002735(TAF11),ENSGALG00000005983(SMARCB1),ENSGALG00000010501(SNW1),ENSGALG00000031960(Lef-1),ENSGALG00000035487(SP1),	0.154898	1
GO:0042346	positive regulation of NF-kappaB import into nucleus	biological_process	5	2728	9	10155	ENSGALG00000024083(C8orf4),ENSGALG00000028256(CCL19),ENSGALG00000016590(TLR7),ENSGALG00000005947(MYD88),ENSGALG00000007001(TLR4),	0.154898	1
GO:0051457	maintenance of protein location in nucleus	biological_process	5	2728	9	10155	ENSGALG00000001080(NR5A1),ENSGALG00000006731(TAF3),ENSGALG00000002616(LZIC),ENSGALG00000001798(BBS4),ENSGALG00000003498(TAF8),	0.154898	1
GO:0010934	macrophage cytokine production	biological_process	5	2728	9	10155	ENSGALG00000034168(WNT5A),ENSGALG00000004594(CD74),ENSGALG00000007001(TLR4),ENSGALG00000001412(SEMA7A),ENSGALG00000010346(TGFB3),	0.154898	1
GO:1904948	midbrain dopaminergic neuron differentiation	biological_process	5	2728	9	10155	ENSGALG00000007130(cRac1A),ENSGALG00000003473(SFRP1),ENSGALG00000034168(WNT5A),ENSGALG00000009241(SFRP2),ENSGALG00000037203(CTNNB1),	0.154898	1
GO:0033120	positive regulation of RNA splicing	biological_process	5	2728	9	10155	ENSGALG00000003476(ERN1),ENSGALG00000010501(SNW1),ENSGALG00000015200(DAZAP1),ENSGALG00000002144(THRAP3),ENSGALG00000006531(TRA2B),	0.154898	1
GO:0002902	regulation of B cell apoptotic process	biological_process	5	2728	9	10155	ENSGALG00000028935(BCL10),ENSGALG00000002222(NOC2L),ENSGALG00000042321(LYN),ENSGALG00000004170(ADA),ENSGALG00000004594(CD74),	0.154898	1
GO:0042104	positive regulation of activated T cell proliferation	biological_process	5	2728	9	10155	ENSGALG00000011469(IGFBP2),ENSGALG00000042875(HMGB1),ENSGALG00000035282(IGF2),ENSGALG00000001409(IL12B),ENSGALG00000003282(STAT5B),	0.154898	1
GO:0060314	regulation of ryanodine-sensitive calcium-release channel activity	biological_process	5	2728	9	10155	ENSGALG00000015018(CASQ2),ENSGALG00000010921(PKD2),ENSGALG00000016281(DMD),ENSGALG00000029502(CLIC2),ENSGALG00000027151(FKBP12),	0.154898	1
GO:0060026	convergent extension	biological_process	5	2728	9	10155	ENSGALG00000034168(WNT5A),ENSGALG00000008609(PTK7),ENSGALG00000009241(SFRP2),ENSGALG00000003473(SFRP1),ENSGALG00000002763(FRZB),	0.154898	1
GO:0016929	SUMO-specific protease activity	molecular_function	5	2728	9	10155	ENSGALG00000004582(MYL2),ENSGALG00000040986(FAM76A),ENSGALG00000015901(SENP6),ENSGALG00000017079(USPL1),ENSGALG00000008545(SENP5),	0.154898	1
GO:0097531	mast cell migration	biological_process	5	2728	9	10155	ENSGALG00000039583(MITF),ENSGALG00000038634(KIT),ENSGALG00000005750(SWAP70),ENSGALG00000016558(VEGFD),ENSGALG00000010820(CHGA),	0.154898	1
GO:0006658	phosphatidylserine metabolic process	biological_process	5	2728	9	10155	ENSGALG00000021685(SERINC2),ENSGALG00000014868(SERINC1),ENSGALG00000004220(SERINC3),ENSGALG00000008525(ABHD12),ENSGALG00000040553(SLC27A1),	0.154898	1
GO:0036344	platelet morphogenesis	biological_process	5	2728	9	10155	ENSGALG00000014561(PTPN6),ENSGALG00000008302(CIB1),ENSGALG00000023296(TAL1),ENSGALG00000014957(WDR1),ENSGALG00000006099(ZFPM1),	0.154898	1
GO:0061157	mRNA destabilization	biological_process	5	2728	9	10155	ENSGALG00000011555(QKI),ENSGALG00000004587(RC3H1),ENSGALG00000002124(ZDHHC8),ENSGALG00000039228(Zfp36l1),ENSGALG00000012000(METTL14),	0.154898	1
GO:0006783	heme biosynthetic process	biological_process	5	2728	9	10155	ENSGALG00000001375(COX10),ENSGALG00000008865(ALAD),ENSGALG00000006968(HNF1A),ENSGALG00000013688(UROS),ENSGALG00000003948(ALAS1),	0.154898	1
GO:0050798	activated T cell proliferation	biological_process	10	2728	18	10155	ENSGALG00000042875(HMGB1),ENSGALG00000000209(PRNP),ENSGALG00000004587(RC3H1),ENSGALG00000003282(STAT5B),ENSGALG00000035282(IGF2),ENSGALG00000004237(PRKAR1A),ENSGALG00000011469(IGFBP2),ENSGALG00000014749(EPHB6),ENSGALG00000011254(SATB1),ENSGALG00000001409(IL12B),	0.0587568	0.994941
GO:1901673	regulation of mitotic spindle assembly	biological_process	5	2728	9	10155	ENSGALG00000015496(CHMP2B),ENSGALG00000002095(CHMP4B),ENSGALG00000043573(CHMP4C),ENSGALG00000006110(PLK1),ENSGALG00000006161(CHMP1A),	0.154898	1
GO:0032607	interferon-alpha production	biological_process	5	2728	9	10155	ENSGALG00000007001(TLR4),ENSGALG00000016590(TLR7),ENSGALG00000014297(IRF7),ENSGALG00000042875(HMGB1),ENSGALG00000009840(TBK1),	0.154898	1
GO:0006684	sphingomyelin metabolic process	biological_process	5	2728	9	10155	ENSGALG00000000737(SMPDL3B),ENSGALG00000013743(ENPP7),ENSGALG00000002016(PRKCD),ENSGALG00000013493(SPTLC1),ENSGALG00000004875(PEMT),	0.154898	1
GO:0036010	protein localization to endosome	biological_process	5	2728	9	10155	ENSGALG00000015904(TMEM30A),ENSGALG00000006697(TOLLIP),ENSGALG00000007308(RAB35),ENSGALG00000014159(PACSIN2),ENSGALG00000012265(MICALL1),	0.154898	1
GO:0003161	cardiac conduction system development	biological_process	5	2728	9	10155	ENSGALG00000036043(TBX3),ENSGALG00000002886(NKX2-5),ENSGALG00000004796(CDC42),ENSGALG00000035016(ID2),ENSGALG00000002375(NOTCH1),	0.154898	1
GO:0090575	RNA polymerase II transcription factor complex	cellular_component	38	2728	69	10155	ENSGALG00000003189(NFYC),ENSGALG00000006731(TAF3),ENSGALG00000038003(EDF1),ENSGALG00000003498(TAF8),ENSGALG00000016662(GATA4),ENSGALG00000031960(Lef-1),ENSGALG00000014790(CDK7),ENSGALG00000008241(TAF5),ENSGALG00000003369(KAT2A),ENSGALG00000002886(NKX2-5),ENSGALG00000037203(CTNNB1),ENSGALG00000038059(LXR),ENSGALG00000016997(RB1),ENSGALG00000005507(NONO),ENSGALG00000001080(NR5A1),ENSGALG00000002514…	0.000520987	0.115568
GO:0051647	nucleus localization	biological_process	11	2728	20	10155	ENSGALG00000011541(BIN1),ENSGALG00000026822(WDR81),ENSGALG00000002198(FHOD1),ENSGALG00000005368(CEP120),ENSGALG00000016281(DMD),ENSGALG00000007650(SLC9A3R1),ENSGALG00000001183(MYH10),ENSGALG00000005974(COL6A1),ENSGALG00000008351(CAV3),ENSGALG00000004796(CDC42),ENSGALG00000005834(PAFAH1B1),	0.0513272	0.939023
GO:0043367	CD4-positive, alpha-beta T cell differentiation	biological_process	11	2728	20	10155	ENSGALG00000016400(RSAD2),ENSGALG00000004587(RC3H1),ENSGALG00000043535(RIPK2),ENSGALG00000042875(HMGB1),ENSGALG00000012865(BRAF),ENSGALG00000010016(SOCS5),ENSGALG00000001409(IL12B),ENSGALG00000011254(SATB1),ENSGALG00000007357(BCL6),ENSGALG00000003759(RORA),ENSGALG00000031960(Lef-1),	0.0513272	0.939023
GO:0016799	hydrolase activity, hydrolyzing N-glycosyl compounds	molecular_function	11	2728	20	10155	ENSGALG00000014508(CD38),ENSGALG00000033790(MAN2A2),ENSGALG00000005617(NTHL1),ENSGALG00000011570(ILF2),ENSGALG00000020747(MBD4),ENSGALG00000016664(NEIL2),ENSGALG00000016826(ADPRHL1),ENSGALG00000031457(5-MCDG),ENSGALG00000001586(NEIL1),ENSGALG00000028691(MPG),ENSGALG00000015473(ADPRH),	0.0513272	0.939023
GO:0048146	positive regulation of fibroblast proliferation	biological_process	11	2728	20	10155	ENSGALG00000012178(PDGFB),ENSGALG00000038089(EGFR),ENSGALG00000028318(CDKN1A),ENSGALG00000003578(FN1),ENSGALG00000003045(E2F1),ENSGALG00000001245(SIRT6),ENSGALG00000004594(CD74),ENSGALG00000034168(WNT5A),ENSGALG00000009476(CDK6),ENSGALG00000014872(FGF10),ENSGALG00000003642(PDGF-A),	0.0513272	0.939023
GO:0090141	positive regulation of mitochondrial fission	biological_process	6	2728	11	10155	ENSGALG00000004375(VPS35),ENSGALG00000032234(MARCH5),ENSGALG00000011274(DCN),ENSGALG00000010476(BNIP3),ENSGALG00000012929(DNM1L),ENSGALG00000003079(MFF),	0.134135	1
GO:0009620	response to fungus	biological_process	6	2728	11	10155	ENSGALG00000031493(BAK1),ENSGALG00000015216(SYK),ENSGALG00000017644(COTL1),ENSGALG00000028935(BCL10),ENSGALG00000005947(MYD88),ENSGALG00000028284(PTX3),	0.134135	1
GO:0032400	melanosome localization	biological_process	6	2728	11	10155	ENSGALG00000031582(RAB1A),ENSGALG00000000613(RAB11B),ENSGALG00000004435(RAB27A),ENSGALG00000003758(MREG),ENSGALG00000016615(GPR143),ENSGALG00000007615(RAB11A),	0.134135	1
GO:0048016	inositol phosphate-mediated signaling	biological_process	12	2728	22	10155	ENSGALG00000016014(RCAN1),ENSGALG00000023648(PPP3R1),ENSGALG00000007714(NMUR1),ENSGALG00000027151(FKBP12),ENSGALG00000006979(SPPL3),ENSGALG00000004101(NMUR2),ENSGALG00000005243(PPP3CB),ENSGALG00000000667(EDN2),ENSGALG00000008302(CIB1),ENSGALG00000000209(PRNP),ENSGALG00000008569(CHP1),ENSGALG00000010493(INPP5A),	0.0448303	0.977345
GO:0010955	negative regulation of protein processing	biological_process	6	2728	11	10155	ENSGALG00000007381(SERPING1),ENSGALG00000005659(SNX12),ENSGALG00000010746(TMEM59),ENSGALG00000009626(THBS1),ENSGALG00000027874(CHAC1),ENSGALG00000008713(BIRC5),	0.134135	1
GO:0005736	DNA-directed RNA polymerase I complex	cellular_component	6	2728	11	10155	ENSGALG00000007470(POLR1D),ENSGALG00000002591(POLR2E),ENSGALG00000008534(POLR2H),ENSGALG00000016720(CD2AP),ENSGALG00000005395(POLR1E),ENSGALG00000010349(POLR1C),	0.134135	1
GO:0000578	embryonic axis specification	biological_process	6	2728	11	10155	ENSGALG00000006374(TBX6),ENSGALG00000009966(FRS2),ENSGALG00000037203(CTNNB1),ENSGALG00000034168(WNT5A),ENSGALG00000012620(PTCH1),ENSGALG00000036043(TBX3),	0.134135	1
GO:2001258	negative regulation of cation channel activity	biological_process	6	2728	11	10155	ENSGALG00000015018(CASQ2),ENSGALG00000006992(MMP9),ENSGALG00000008435(SUMO1),ENSGALG00000029502(CLIC2),ENSGALG00000027151(FKBP12),ENSGALG00000010921(PKD2),	0.134135	1
GO:0005671	Ada2/Gcn5/Ada3 transcription activator complex	cellular_component	6	2728	11	10155	ENSGALG00000006688(TADA3),ENSGALG00000008707(KAT14),ENSGALG00000008873(POLE3),ENSGALG00000003369(KAT2A),ENSGALG00000005452(TADA2A),ENSGALG00000005858(DR1),	0.134135	1
GO:0048147	negative regulation of fibroblast proliferation	biological_process	6	2728	11	10155	ENSGALG00000007220(FTH1),ENSGALG00000032145(B4GAL-T7),ENSGALG00000011661(SOD2),ENSGALG00000003473(SFRP1),ENSGALG00000002469(CDC73),ENSGALG00000041353(TP53INP1),	0.134135	1
GO:0045646	regulation of erythrocyte differentiation	biological_process	12	2728	22	10155	ENSGALG00000005909(GATA2),ENSGALG00000035016(ID2),ENSGALG00000011870(HIF1A),ENSGALG00000039228(Zfp36l1),ENSGALG00000015297(FOXO3),ENSGALG00000006099(ZFPM1),ENSGALG00000009476(CDK6),ENSGALG00000002363(HSPA9),ENSGALG00000002160(B2M),ENSGALG00000003282(STAT5B),ENSGALG00000042321(LYN),ENSGALG00000023296(TAL1),	0.0448303	0.977345
GO:0042517	positive regulation of tyrosine phosphorylation of Stat3 protein	biological_process	6	2728	11	10155	ENSGALG00000038634(KIT),ENSGALG00000002616(LZIC),ENSGALG00000001141(HES5),ENSGALG00000026207(CNTF),ENSGALG00000005725(CSF1R),ENSGALG00000001409(IL12B),	0.134135	1
GO:0006911	phagocytosis, engulfment	biological_process	12	2728	22	10155	ENSGALG00000006837(TSPAN4),ENSGALG00000028822(RNF152),ENSGALG00000007130(cRac1A),ENSGALG00000006702(MFGE8),ENSGALG00000014984(F2RL1),ENSGALG00000009626(THBS1),ENSGALG00000027874(CHAC1),ENSGALG00000011684(STAP1),ENSGALG00000007476(VAMP7),ENSGALG00000009638(ANO6),ENSGALG00000035492(ELMO1),ENSGALG00000001985(PIGQ),	0.0448303	0.977345
GO:0031649	heat generation	biological_process	6	2728	11	10155	ENSGALG00000014832(PRKAA1),ENSGALG00000029940(il-1beta),ENSGALG00000033635(PTGS2),ENSGALG00000010826(PRKAA2),ENSGALG00000040553(SLC27A1),ENSGALG00000030313(RAD51A),	0.134135	1
GO:0000038	very long-chain fatty acid metabolic process	biological_process	12	2728	22	10155	ENSGALG00000004741(EPHB2),ENSGALG00000007481(HACD3),ENSGALG00000005860(ACAA1),ENSGALG00000014683(PEX5),ENSGALG00000016314(ELOVL5),ENSGALG00000011704(HACD2),ENSGALG00000015876(ELOVL4),ENSGALG00000002159(ACOX1),ENSGALG00000009988(ELOVL1),ENSGALG00000012131(ELOVL6),ENSGALG00000005647(ABCD3),ENSGALG00000003286(ACSBG1),	0.0448303	0.977345
GO:0016628	oxidoreductase activity, acting on the CH-CH group of donors, NAD or NADP as acceptor	molecular_function	6	2728	11	10155	ENSGALG00000011497(PECR),ENSGALG00000010043(RBKS),ENSGALG00000040896(FASN),ENSGALG00000010798(DHCR24),ENSGALG00000013804(SRD5A3),ENSGALG00000002683(DECR2),	0.134135	1
GO:0045214	sarcomere organization	biological_process	12	2728	22	10155	ENSGALG00000009050(CAPN3),ENSGALG00000002886(NKX2-5),ENSGALG00000015018(CASQ2),ENSGALG00000000120(BMP10),ENSGALG00000013124(FHOD3),ENSGALG00000014463(ACTN2),ENSGALG00000004237(PRKAR1A),ENSGALG00000007130(cRac1A),ENSGALG00000042458(ACTN1),ENSGALG00000014957(WDR1),ENSGALG00000009791(PROX1),ENSGALG00000008351(CAV3),	0.0448303	0.977345
GO:0051875	pigment granule localization	biological_process	6	2728	11	10155	ENSGALG00000007615(RAB11A),ENSGALG00000016615(GPR143),ENSGALG00000003758(MREG),ENSGALG00000004435(RAB27A),ENSGALG00000000613(RAB11B),ENSGALG00000031582(RAB1A),	0.134135	1
GO:0031571	mitotic G1 DNA damage checkpoint	biological_process	6	2728	11	10155	ENSGALG00000033535(RGS16),ENSGALG00000028318(CDKN1A),ENSGALG00000026945(CIDEC),ENSGALG00000014698(CASP2),ENSGALG00000038730(GIGYF2),ENSGALG00000011297(CRADD),	0.134135	1
GO:0090023	positive regulation of neutrophil chemotaxis	biological_process	6	2728	11	10155	ENSGALG00000007130(cRac1A),ENSGALG00000001654(C1QBP),ENSGALG00000028256(CCL19),ENSGALG00000004594(CD74),ENSGALG00000024485(BET1),ENSGALG00000035733(CCR7),	0.134135	1
GO:0034695	response to prostaglandin E	biological_process	6	2728	11	10155	ENSGALG00000017327(P2RY6),ENSGALG00000003473(SFRP1),ENSGALG00000010826(PRKAA2),ENSGALG00000006038(TGFBR3),ENSGALG00000014832(PRKAA1),ENSGALG00000028256(CCL19),	0.134135	1
GO:0043138	3'-5' DNA helicase activity	molecular_function	6	2728	11	10155	ENSGALG00000028056(RRP36),ENSGALG00000002424(RECQL5),ENSGALG00000013174(RECQL),ENSGALG00000008256(BLM),ENSGALG00000015465(ASCC3),ENSGALG00000008538(GINS1),	0.134135	1
GO:0006476	protein deacetylation	biological_process	24	2728	44	10155	ENSGALG00000004825(HDAC8),ENSGALG00000007357(BCL6),ENSGALG00000005092(HDAC11),ENSGALG00000001245(SIRT6),ENSGALG00000005452(TADA2A),ENSGALG00000000551(C6orf89),ENSGALG00000027188(SREBF1),ENSGALG00000004288(HDAC4),ENSGALG00000002634(HDAC3),ENSGALG00000039182(TBL1XR1),ENSGALG00000009900(PRKD1),ENSGALG00000003297(HDAC1),ENSGALG00000007286(SIRT7),ENSGALG00000011118(MIER1),ENSGALG00000026796(SNAPIN),EN…	0.00584371	0.392813
GO:0032410	negative regulation of transporter activity	biological_process	13	2728	24	10155	ENSGALG00000015018(CASQ2),ENSGALG00000004809(PPIF),ENSGALG00000016473(OSR1),ENSGALG00000006992(MMP9),ENSGALG00000007650(SLC9A3R1),ENSGALG00000043744(NDFIP1),ENSGALG00000026182(CTTNBP2NL),ENSGALG00000016909(NDFIP2),ENSGALG00000010921(PKD2),ENSGALG00000014463(ACTN2),ENSGALG00000008435(SUMO1),ENSGALG00000029502(CLIC2),ENSGALG00000027151(FKBP12),	0.039158	0.954529
GO:0051702	interaction with symbiont	biological_process	13	2728	24	10155	ENSGALG00000003297(HDAC1),ENSGALG00000035487(SP1),ENSGALG00000016579(RAB9A),ENSGALG00000028284(PTX3),ENSGALG00000002735(TAF11),ENSGALG00000005983(SMARCB1),ENSGALG00000014984(F2RL1),ENSGALG00000010501(SNW1),ENSGALG00000042333(DDB1),ENSGALG00000002210(PPIB),ENSGALG00000031960(Lef-1),ENSGALG00000006201(TBC1D20),ENSGALG00000033295(CAV2),	0.039158	0.954529
GO:0045604	regulation of epidermal cell differentiation	biological_process	13	2728	24	10155	ENSGALG00000038848(MSX2),ENSGALG00000001141(HES5),ENSGALG00000007324(TP63),ENSGALG00000033090(VDR),ENSGALG00000040141(H2AFY),ENSGALG00000031475(MAFG),ENSGALG00000026989(HOXA7),ENSGALG00000004794(H2AFY2),ENSGALG00000012620(PTCH1),ENSGALG00000016451(ROCK2),ENSGALG00000039228(Zfp36l1),ENSGALG00000002375(NOTCH1),ENSGALG00000000990(SRSF6),	0.039158	0.954529
GO:0060561	apoptotic process involved in morphogenesis	biological_process	7	2728	13	10155	ENSGALG00000033090(VDR),ENSGALG00000031960(Lef-1),ENSGALG00000002886(NKX2-5),ENSGALG00000002022(B4GALT1),ENSGALG00000031493(BAK1),ENSGALG00000007945(CRYAB),ENSGALG00000002375(NOTCH1),	0.116088	1
GO:0042168	heme metabolic process	biological_process	7	2728	13	10155	ENSGALG00000006968(HNF1A),ENSGALG00000013688(UROS),ENSGALG00000003948(ALAS1),ENSGALG00000012550(HMOX1),ENSGALG00000001375(COX10),ENSGALG00000007638(HMOX2),ENSGALG00000008865(ALAD),	0.116088	1
GO:0060306	regulation of membrane repolarization	biological_process	7	2728	13	10155	ENSGALG00000014873(GJA1),ENSGALG00000005332(CACNA1D),ENSGALG00000008351(CAV3),ENSGALG00000008486(CACNA2D1),ENSGALG00000004376(KCNJ2),ENSGALG00000015018(CASQ2),ENSGALG00000014957(WDR1),	0.116088	1
GO:0040023	establishment of nucleus localization	biological_process	7	2728	13	10155	ENSGALG00000004796(CDC42),ENSGALG00000002198(FHOD1),ENSGALG00000005834(PAFAH1B1),ENSGALG00000007650(SLC9A3R1),ENSGALG00000001183(MYH10),ENSGALG00000005974(COL6A1),ENSGALG00000026822(WDR81),	0.116088	1
GO:0035412	regulation of catenin import into nucleus	biological_process	7	2728	13	10155	ENSGALG00000007515(SFRP5),ENSGALG00000015177(GNAQ),ENSGALG00000038089(EGFR),ENSGALG00000012023(DACT1),ENSGALG00000007650(SLC9A3R1),ENSGALG00000021079(RGS19),ENSGALG00000009241(SFRP2),	0.116088	1
GO:0042267	natural killer cell mediated cytotoxicity	biological_process	7	2728	13	10155	ENSGALG00000014561(PTPN6),ENSGALG00000001409(IL12B),ENSGALG00000032365(C),ENSGALG00000004435(RAB27A),ENSGALG00000006527(CRTAM),ENSGALG00000007476(VAMP7),ENSGALG00000000848(AP1G1),	0.116088	1
GO:0043304	regulation of mast cell degranulation	biological_process	7	2728	13	10155	ENSGALG00000042321(LYN),ENSGALG00000006418(PDPK1),ENSGALG00000007476(VAMP7),ENSGALG00000001486(ZAP70),ENSGALG00000014182(ADORA2B),ENSGALG00000015216(SYK),ENSGALG00000021611(RABGEF1),	0.116088	1
GO:0008637	apoptotic mitochondrial changes	biological_process	23	2728	43	10155	ENSGALG00000004375(VPS35),ENSGALG00000031493(BAK1),ENSGALG00000031142(ACAA2),ENSGALG00000006992(MMP9),ENSGALG00000011661(SOD2),ENSGALG00000012929(DNM1L),ENSGALG00000003079(MFF),ENSGALG00000007199(TRIAP1),ENSGALG00000005794(BLOC1S2),ENSGALG00000009179(TNFSF10),ENSGALG00000003397(RHOT1),ENSGALG00000004777(AIFM2),ENSGALG00000007378(FAM162A),ENSGALG00000005621(CAMK2A),ENSGALG00000012885(BCL2),ENSGALG…	0.00829844	0.45173
GO:0000281	mitotic cytokinesis	biological_process	8	2728	15	10155	ENSGALG00000008095(KIF23),ENSGALG00000002095(CHMP4B),ENSGALG00000016759(MITD1),ENSGALG00000008584(NUSAP1),ENSGALG00000006110(PLK1),ENSGALG00000029512(SPTBN1),ENSGALG00000001183(MYH10),ENSGALG00000001798(BBS4),	0.100499	1
GO:0060571	morphogenesis of an epithelial fold	biological_process	8	2728	15	10155	ENSGALG00000037203(CTNNB1),ENSGALG00000034346(RDH10),ENSGALG00000034168(WNT5A),ENSGALG00000011870(HIF1A),ENSGALG00000030879(AR),ENSGALG00000038089(EGFR),ENSGALG00000014872(FGF10),ENSGALG00000007324(TP63),	0.100499	1
GO:0060740	prostate gland epithelium morphogenesis	biological_process	8	2728	15	10155	ENSGALG00000028906(FEM1B),ENSGALG00000014872(FGF10),ENSGALG00000007324(TP63),ENSGALG00000030879(AR),ENSGALG00000002375(NOTCH1),ENSGALG00000003473(SFRP1),ENSGALG00000034168(WNT5A),ENSGALG00000009966(FRS2),	0.100499	1
GO:0042093	T-helper cell differentiation	biological_process	8	2728	15	10155	ENSGALG00000042875(HMGB1),ENSGALG00000007357(BCL6),ENSGALG00000003759(RORA),ENSGALG00000031960(Lef-1),ENSGALG00000010016(SOCS5),ENSGALG00000043535(RIPK2),ENSGALG00000001409(IL12B),ENSGALG00000004587(RC3H1),	0.100499	1
GO:0007080	mitotic metaphase plate congression	biological_process	9	2728	17	10155	ENSGALG00000043573(CHMP4C),ENSGALG00000000409(CHMP7),ENSGALG00000015496(CHMP2B),ENSGALG00000010120(KIF2C),ENSGALG00000002095(CHMP4B),ENSGALG00000006161(CHMP1A),ENSGALG00000007610(CDC23),ENSGALG00000026428(CHMP6),ENSGALG00000007615(RAB11A),	0.0870614	1
GO:0018345	protein palmitoylation	biological_process	9	2728	17	10155	ENSGALG00000023099(ZDHHC22),ENSGALG00000015123(ZDHHC23),ENSGALG00000007592(ZDHHC16),ENSGALG00000027428(ZDHHC21),ENSGALG00000005391(SELK),ENSGALG00000042981(CARHSP1),ENSGALG00000010253(ZDHHC17),ENSGALG00000002124(ZDHHC8),ENSGALG00000007362(ZDHHC5),	0.0870614	1
GO:0090218	positive regulation of lipid kinase activity	biological_process	9	2728	17	10155	ENSGALG00000006546(CD81),ENSGALG00000039327(VAV3),ENSGALG00000028256(CCL19),ENSGALG00000002699(VAV2),ENSGALG00000042321(LYN),ENSGALG00000008332(F2),ENSGALG00000007130(cRac1A),ENSGALG00000004796(CDC42),ENSGALG00000012178(PDGFB),	0.0870614	1
GO:0004407	histone deacetylase activity	molecular_function	9	2728	17	10155	ENSGALG00000004825(HDAC8),ENSGALG00000005092(HDAC11),ENSGALG00000007286(SIRT7),ENSGALG00000026796(SNAPIN),ENSGALG00000002634(HDAC3),ENSGALG00000004288(HDAC4),ENSGALG00000003297(HDAC1),ENSGALG00000032496(SIRT3),ENSGALG00000001245(SIRT6),	0.0870614	1
GO:0030131	clathrin adaptor complex	cellular_component	9	2728	17	10155	ENSGALG00000005070(AP3M1),ENSGALG00000008432(AP2M1),ENSGALG00000006799(AP2A2),ENSGALG00000038155(AP3M2),ENSGALG00000010543(EPS15),ENSGALG00000026293(C3orf33),ENSGALG00000007992(GGA3),ENSGALG00000003959(AP1M1),ENSGALG00000000848(AP1G1),	0.0870614	1
GO:0055038	recycling endosome membrane	cellular_component	9	2728	17	10155	ENSGALG00000006061(RAP2C),ENSGALG00000005772(BOK),ENSGALG00000014159(PACSIN2),ENSGALG00000000613(RAB11B),ENSGALG00000001689(SCAMP2),ENSGALG00000016889(RAP2A),ENSGALG00000007615(RAB11A),ENSGALG00000009086(EHD3),ENSGALG00000012265(MICALL1),	0.0870614	1
GO:0032873	negative regulation of stress-activated MAPK cascade	biological_process	9	2728	17	10155	ENSGALG00000009450(DUSP10),ENSGALG00000002634(HDAC3),ENSGALG00000012023(DACT1),ENSGALG00000009241(SFRP2),ENSGALG00000014984(F2RL1),ENSGALG00000017034(FOXO1),ENSGALG00000016582(PBK),ENSGALG00000005834(PAFAH1B1),ENSGALG00000003473(SFRP1),	0.0870614	1
GO:0031490	chromatin DNA binding	molecular_function	20	2728	38	10155	ENSGALG00000002375(NOTCH1),ENSGALG00000002219(WBP2),ENSGALG00000007357(BCL6),ENSGALG00000003267(STAT3),ENSGALG00000000172(MYOG),ENSGALG00000011294(THRB),ENSGALG00000005983(SMARCB1),ENSGALG00000004675(RGS9BP),ENSGALG00000003297(HDAC1),ENSGALG00000013565(CHD4),ENSGALG00000003522(RBBP4),ENSGALG00000002942(JMJD1C),ENSGALG00000013793(CLOCK),ENSGALG00000003882(SMARCE1),ENSGALG00000002959(NRBF2),ENSGALG…	0.015309	0.620259
GO:0071174	mitotic spindle checkpoint	biological_process	10	2728	19	10155	ENSGALG00000011967(MAD2L1),ENSGALG00000016831(PCID2),ENSGALG00000031718(CSNK2A2),ENSGALG00000013863(PSMG2),ENSGALG00000014801(NDC80),ENSGALG00000006110(PLK1),ENSGALG00000008233(BUB1),ENSGALG00000003454(ZNF207),ENSGALG00000005973(LCMT1),ENSGALG00000007839(NCAM1),	0.0754834	1
GO:0033558	protein deacetylase activity	molecular_function	10	2728	19	10155	ENSGALG00000001245(SIRT6),ENSGALG00000007244(SIRT4),ENSGALG00000002634(HDAC3),ENSGALG00000004288(HDAC4),ENSGALG00000003297(HDAC1),ENSGALG00000032496(SIRT3),ENSGALG00000007286(SIRT7),ENSGALG00000026796(SNAPIN),ENSGALG00000004825(HDAC8),ENSGALG00000005092(HDAC11),	0.0754834	1
GO:0017147	Wnt-protein binding	molecular_function	10	2728	19	10155	ENSGALG00000009241(SFRP2),ENSGALG00000007515(SFRP5),ENSGALG00000002358(CDO1),ENSGALG00000002763(FRZB),ENSGALG00000017242(FZD4),ENSGALG00000011238(WLS),ENSGALG00000000894(APCDD1),ENSGALG00000003473(SFRP1),ENSGALG00000013085(PTPRO),ENSGALG00000027655(TRABD2B),	0.0754834	1
GO:0070461	SAGA-type complex	cellular_component	11	2728	21	10155	ENSGALG00000000991(TAF12),ENSGALG00000003596(TRRAP),ENSGALG00000013462(STX17),ENSGALG00000043193(TAF2),ENSGALG00000015547(TADA2B),ENSGALG00000001925(GNB1L),ENSGALG00000006688(TADA3),ENSGALG00000008241(TAF5),ENSGALG00000004455(USP34),ENSGALG00000002070(SAP130),ENSGALG00000003369(KAT2A),	0.0655031	1
GO:0045576	mast cell activation	biological_process	11	2728	21	10155	ENSGALG00000009097(SNAP23),ENSGALG00000021611(RABGEF1),ENSGALG00000038634(KIT),ENSGALG00000042321(LYN),ENSGALG00000010820(CHGA),ENSGALG00000001486(ZAP70),ENSGALG00000007476(VAMP7),ENSGALG00000014182(ADORA2B),ENSGALG00000015216(SYK),ENSGALG00000006418(PDPK1),ENSGALG00000000894(APCDD1),	0.0655031	1
GO:0006695	cholesterol biosynthetic process	biological_process	11	2728	21	10155	ENSGALG00000026081(RBM38),ENSGALG00000015844(SOD1),ENSGALG00000013848(MVK),ENSGALG00000031255(FGF1),ENSGALG00000028046(INSIG2),ENSGALG00000017394(INSIG1),ENSGALG00000009365(CYP51),ENSGALG00000037852(HSD17B7),ENSGALG00000010798(DHCR24),ENSGALG00000027188(SREBF1),ENSGALG00000007267(MVD),	0.0655031	1
GO:0010623	developmental programmed cell death	biological_process	12	2728	23	10155	ENSGALG00000033090(VDR),ENSGALG00000002886(NKX2-5),ENSGALG00000038634(KIT),ENSGALG00000007945(CRYAB),ENSGALG00000014698(CASP2),ENSGALG00000031960(Lef-1),ENSGALG00000002022(B4GALT1),ENSGALG00000031493(BAK1),ENSGALG00000026207(CNTF),ENSGALG00000002375(NOTCH1),ENSGALG00000012885(BCL2),ENSGALG00000005718(BHLHE23),	0.0568927	0.982119
GO:0033059	cellular pigmentation	biological_process	12	2728	23	10155	ENSGALG00000012885(BCL2),ENSGALG00000005595(HPS4),ENSGALG00000003758(MREG),ENSGALG00000007615(RAB11A),ENSGALG00000031582(RAB1A),ENSGALG00000004435(RAB27A),ENSGALG00000016615(GPR143),ENSGALG00000003959(AP1M1),ENSGALG00000000712(RAB29),ENSGALG00000000848(AP1G1),ENSGALG00000016600(POMC),ENSGALG00000000613(RAB11B),	0.0568927	0.982119
GO:0043535	regulation of blood vessel endothelial cell migration	biological_process	12	2728	23	10155	ENSGALG00000015305(NR2E1),ENSGALG00000001926(HSPB1),ENSGALG00000036189(angiopoietin-2B),ENSGALG00000002375(NOTCH1),ENSGALG00000017248(RAB30),ENSGALG00000012178(PDGFB),ENSGALG00000025950(PRKCA),ENSGALG00000009900(PRKD1),ENSGALG00000039710(HDAC7),ENSGALG00000042875(HMGB1),ENSGALG00000009626(THBS1),ENSGALG00000008302(CIB1),	0.0568927	0.982119
GO:0016126	sterol biosynthetic process	biological_process	13	2728	25	10155	ENSGALG00000031255(FGF1),ENSGALG00000013848(MVK),ENSGALG00000028046(INSIG2),ENSGALG00000015844(SOD1),ENSGALG00000026081(RBM38),ENSGALG00000028685(SEMA5A),ENSGALG00000027188(SREBF1),ENSGALG00000007267(MVD),ENSGALG00000010798(DHCR24),ENSGALG00000037852(HSD17B7),ENSGALG00000017394(INSIG1),ENSGALG00000016665(FDFT1),ENSGALG00000009365(CYP51),	0.0494566	0.973012
GO:0001754	eye photoreceptor cell differentiation	biological_process	13	2728	25	10155	ENSGALG00000006751(THY1),ENSGALG00000012594(NTRK2),ENSGALG00000009364(PRKCI),ENSGALG00000038084(GNAT2),ENSGALG00000012595(AGTPBP1),ENSGALG00000006626(PDE6C),ENSGALG00000003267(STAT3),ENSGALG00000001798(BBS4),ENSGALG00000002093(NR2E3),ENSGALG00000005718(BHLHE23),ENSGALG00000029648(tyrosine hydroxylase),ENSGALG00000028697(GNAT1),ENSGALG00000014496(Prom1),	0.0494566	0.973012
GO:1903409	reactive oxygen species biosynthetic process	biological_process	14	2728	27	10155	ENSGALG00000029367(CYBA),ENSGALG00000010681(CPT2),ENSGALG00000028284(PTX3),ENSGALG00000007001(TLR4),ENSGALG00000004435(RAB27A),ENSGALG00000038089(EGFR),ENSGALG00000002519(SLC25A33),ENSGALG00000013627(SLC7A2),ENSGALG00000000067(SPR),ENSGALG00000003759(RORA),ENSGALG00000010921(PKD2),ENSGALG00000005637(GBF1),ENSGALG00000015844(SOD1),ENSGALG00000011661(SOD2),	0.0430277	0.964103
GO:0032418	lysosome localization	biological_process	14	2728	27	10155	ENSGALG00000015216(SYK),ENSGALG00000014182(ADORA2B),ENSGALG00000026796(SNAPIN),ENSGALG00000000894(APCDD1),ENSGALG00000006418(PDPK1),ENSGALG00000038634(KIT),ENSGALG00000021611(RABGEF1),ENSGALG00000009097(SNAP23),ENSGALG00000008314(ARL8B),ENSGALG00000005794(BLOC1S2),ENSGALG00000007476(VAMP7),ENSGALG00000001486(ZAP70),ENSGALG00000010820(CHGA),ENSGALG00000042321(LYN),	0.0430277	0.964103
GO:0030071	regulation of mitotic metaphase/anaphase transition	biological_process	14	2728	27	10155	ENSGALG00000016831(PCID2),ENSGALG00000031718(CSNK2A2),ENSGALG00000007610(CDC23),ENSGALG00000011967(MAD2L1),ENSGALG00000013863(PSMG2),ENSGALG00000016997(RB1),ENSGALG00000014801(NDC80),ENSGALG00000003454(ZNF207),ENSGALG00000008233(BUB1),ENSGALG00000006110(PLK1),ENSGALG00000001118(NEK6),ENSGALG00000005973(LCMT1),ENSGALG00000007839(NCAM1),ENSGALG00000028643(ANAPC10),	0.0430277	0.964103
GO:2000379	positive regulation of reactive oxygen species metabolic process	biological_process	16	2728	31	10155	ENSGALG00000008736(PNPLA7),ENSGALG00000029367(CYBA),ENSGALG00000009626(THBS1),ENSGALG00000004435(RAB27A),ENSGALG00000028284(PTX3),ENSGALG00000007001(TLR4),ENSGALG00000008332(F2),ENSGALG00000014984(F2RL1),ENSGALG00000010921(PKD2),ENSGALG00000038089(EGFR),ENSGALG00000028318(CDKN1A),ENSGALG00000037148(CRH),ENSGALG00000011661(SOD2),ENSGALG00000002016(PRKCD),ENSGALG00000012178(PDGFB),ENSGALG0000001584…	0.0326426	0.891194
GO:0000980	RNA polymerase II distal enhancer sequence-specific DNA binding	molecular_function	17	2728	33	10155	ENSGALG00000034907(HOXB5),ENSGALG00000011489(T),ENSGALG00000011937(NFE2L1),ENSGALG00000005679(CDX1),ENSGALG00000000972(PBX3),ENSGALG00000005983(SMARCB1),ENSGALG00000003882(SMARCE1),ENSGALG00000003297(HDAC1),ENSGALG00000013565(CHD4),ENSGALG00000003522(RBBP4),ENSGALG00000005507(NONO),ENSGALG00000001080(NR5A1),ENSGALG00000005909(GATA2),ENSGALG00000002514(SFPQ),ENSGALG00000007845(REL),ENSGALG00000002…	0.0284616	0.861912
GO:0042991	transcription factor import into nucleus	biological_process	19	2728	37	10155	ENSGALG00000005243(PPP3CB),ENSGALG00000011917(PPM1A),ENSGALG00000016590(TLR7),ENSGALG00000005947(MYD88),ENSGALG00000000608(CDH1),ENSGALG00000003293(MBTPS1),ENSGALG00000015216(SYK),ENSGALG00000023648(PPP3R1),ENSGALG00000039682(HCLS1),ENSGALG00000038364(NOV),ENSGALG00000007001(TLR4),ENSGALG00000010536(FAF1),ENSGALG00000028256(CCL19),ENSGALG00000000397(IPO9),ENSGALG00000009900(PRKD1),ENSGALG00000002…	0.0216786	0.745558
GO:2000377	regulation of reactive oxygen species metabolic process	biological_process	30	2728	59	10155	ENSGALG00000012827(RIPK1),ENSGALG00000010476(BNIP3),ENSGALG00000028561(SZT2),ENSGALG00000028284(PTX3),ENSGALG00000016323(PDK3),ENSGALG00000014984(F2RL1),ENSGALG00000031117(STK17A),ENSGALG00000004435(RAB27A),ENSGALG00000010747(FBLN5),ENSGALG00000017034(FOXO1),ENSGALG00000038089(EGFR),ENSGALG00000002519(SLC25A33),ENSGALG00000015216(SYK),ENSGALG00000015844(SOD1),ENSGALG00000037148(CRH),ENSGALG000000…	0.0050196	0.359185
GO:0045599	negative regulation of fat cell differentiation	biological_process	10	2728	20	10155	ENSGALG00000017394(INSIG1),ENSGALG00000034168(WNT5A),ENSGALG00000038848(MSX2),ENSGALG00000006099(ZFPM1),ENSGALG00000016457(TRIB2),ENSGALG00000011661(SOD2),ENSGALG00000003045(E2F1),ENSGALG00000003759(RORA),ENSGALG00000005909(GATA2),ENSGALG00000017034(FOXO1),	0.0952605	1
GO:0005801	cis-Golgi network	cellular_component	11	2728	22	10155	ENSGALG00000006950(LIMK2),ENSGALG00000005772(BOK),ENSGALG00000020939(SLC35C2),ENSGALG00000000712(RAB29),ENSGALG00000010372(ANGEL1),ENSGALG00000016497(UBXN2A),ENSGALG00000005904(TMED5),ENSGALG00000017248(RAB30),ENSGALG00000005637(GBF1),ENSGALG00000004326(GOSR1),ENSGALG00000009916(SCFD1),	0.0822643	1
GO:0035162	embryonic hemopoiesis	biological_process	6	2728	12	10155	ENSGALG00000023296(TAL1),ENSGALG00000000498(ACE),ENSGALG00000011870(HIF1A),ENSGALG00000038634(KIT),ENSGALG00000005909(GATA2),ENSGALG00000006099(ZFPM1),	0.174915	1
GO:0031579	membrane raft organization	biological_process	5	2728	10	10155	ENSGALG00000014159(PACSIN2),ENSGALG00000008351(CAV3),ENSGALG00000011241(RFTN1),ENSGALG00000033295(CAV2),ENSGALG00000003936(PPT1),	0.205037	1
GO:0031664	regulation of lipopolysaccharide-mediated signaling pathway	biological_process	4	2728	8	10155	ENSGALG00000024391(CACTIN),ENSGALG00000025950(PRKCA),ENSGALG00000032701(LY96),ENSGALG00000010629(ZCCHC11),	0.241231	1
GO:0010002	cardioblast differentiation	biological_process	5	2728	10	10155	ENSGALG00000011489(T),ENSGALG00000002375(NOTCH1),ENSGALG00000027247(EOMES),ENSGALG00000002886(NKX2-5),ENSGALG00000001021(MYOCD),	0.205037	1
GO:2000637	positive regulation of gene silencing by miRNA	biological_process	4	2728	8	10155	ENSGALG00000008864(FXR1),ENSGALG00000002124(ZDHHC8),ENSGALG00000003267(STAT3),ENSGALG00000038089(EGFR),	0.241231	1
GO:0031062	positive regulation of histone methylation	biological_process	6	2728	12	10155	ENSGALG00000005425(OGT),ENSGALG00000012702(JARID2),ENSGALG00000043204(Pax-7),ENSGALG00000010501(SNW1),ENSGALG00000011104(GCG),ENSGALG00000015548(RNF20),	0.174915	1
GO:1901222	regulation of NIK/NF-kappaB signaling	biological_process	10	2728	20	10155	ENSGALG00000006016(PASK),ENSGALG00000030432(RASSF2),ENSGALG00000043711(AGO3),ENSGALG00000033385(COPS8),ENSGALG00000004587(RC3H1),ENSGALG00000042875(HMGB1),ENSGALG00000004398(CARD11),ENSGALG00000039710(HDAC7),ENSGALG00000000848(AP1G1),ENSGALG00000036807(NOD1),	0.0952605	1
GO:0000159	protein phosphatase type 2A complex	cellular_component	6	2728	12	10155	ENSGALG00000023395(PLIN1),ENSGALG00000036965(PPP2R4),ENSGALG00000011840(PPP2R5E),ENSGALG00000009828(PPP2R5A),ENSGALG00000006462(PPP2CA),ENSGALG00000000235(PPP2R2A),	0.174915	1
GO:0048103	somatic stem cell division	biological_process	4	2728	8	10155	ENSGALG00000031960(Lef-1),ENSGALG00000041267(BMI1),ENSGALG00000016899(DCT),ENSGALG00000002375(NOTCH1),	0.241231	1
GO:0005080	protein kinase C binding	molecular_function	9	2728	18	10155	ENSGALG00000003977(TWF2),ENSGALG00000031457(5-MCDG),ENSGALG00000001926(HSPB1),ENSGALG00000017358(YWHAG),ENSGALG00000003922(TOP2A),ENSGALG00000002655(ITGAV),ENSGALG00000012023(DACT1),ENSGALG00000000122(GNB2L1),ENSGALG00000039710(HDAC7),	0.11051	1
GO:0031629	synaptic vesicle fusion to presynaptic active zone membrane	biological_process	5	2728	10	10155	ENSGALG00000009097(SNAP23),ENSGALG00000001313(EIF4H),ENSGALG00000005701(IP6K2),ENSGALG00000009003(SNAP25),ENSGALG00000026796(SNAPIN),	0.205037	1
GO:0050921	positive regulation of chemotaxis	biological_process	25	2728	50	10155	ENSGALG00000005483(CDH13),ENSGALG00000009638(ANO6),ENSGALG00000016427(ADAM17),ENSGALG00000016558(VEGFD),ENSGALG00000014872(FGF10),ENSGALG00000009900(PRKD1),ENSGALG00000028256(CCL19),ENSGALG00000042875(HMGB1),ENSGALG00000034168(WNT5A),ENSGALG00000009626(THBS1),ENSGALG00000000667(EDN2),ENSGALG00000007130(cRac1A),ENSGALG00000001926(HSPB1),ENSGALG00000012178(PDGFB),ENSGALG00000041346(SDF1),ENSGALG000…	0.011822	0.540706
GO:0033116	endoplasmic reticulum-Golgi intermediate compartment membrane	cellular_component	5	2728	10	10155	ENSGALG00000023757(TMEM199),ENSGALG00000006979(SPPL3),ENSGALG00000039704(SEC22B),ENSGALG00000028265(SURF4),ENSGALG00000009065(VMA21),	0.205037	1
GO:0050764	regulation of phagocytosis	biological_process	14	2728	28	10155	ENSGALG00000008257(MERTK),ENSGALG00000006702(MFGE8),ENSGALG00000015216(SYK),ENSGALG00000004435(RAB27A),ENSGALG00000015355(CD47),ENSGALG00000011684(STAP1),ENSGALG00000002655(ITGAV),ENSGALG00000014984(F2RL1),ENSGALG00000028284(PTX3),ENSGALG00000042875(HMGB1),ENSGALG00000027777(CNN2),ENSGALG00000029367(CYBA),ENSGALG00000009638(ANO6),ENSGALG00000000122(GNB2L1),	0.053454	0.952404
GO:0046716	muscle cell cellular homeostasis	biological_process	4	2728	8	10155	ENSGALG00000016281(DMD),ENSGALG00000011870(HIF1A),ENSGALG00000008351(CAV3),ENSGALG00000015844(SOD1),	0.241231	1
GO:0043584	nose development	biological_process	4	2728	8	10155	ENSGALG00000001449(STRA6),ENSGALG00000033365(ALDH6),ENSGALG00000009129(DLX5),ENSGALG00000034346(RDH10),	0.241231	1
GO:0021952	central nervous system projection neuron axonogenesis	biological_process	6	2728	12	10155	ENSGALG00000000761(TSKU),ENSGALG00000005441(NFIB),ENSGALG00000028561(SZT2),ENSGALG00000005834(PAFAH1B1),ENSGALG00000015305(NR2E1),ENSGALG00000004741(EPHB2),	0.174915	1
GO:1903429	regulation of cell maturation	biological_process	5	2728	10	10155	ENSGALG00000007768(AURKA),ENSGALG00000007130(cRac1A),ENSGALG00000040606(cRac1B),ENSGALG00000012885(BCL2),ENSGALG00000006374(TBX6),	0.205037	1
GO:0032459	regulation of protein oligomerization	biological_process	4	2728	8	10155	ENSGALG00000027655(TRABD2B),ENSGALG00000000122(GNB2L1),ENSGALG00000002836(PEX14),ENSGALG00000012929(DNM1L),	0.241231	1
GO:0007589	body fluid secretion	biological_process	8	2728	16	10155	ENSGALG00000014872(FGF10),ENSGALG00000029367(CYBA),ENSGALG00000010825(AGR2),ENSGALG00000000168(ADORA1),ENSGALG00000041878(AQP5),ENSGALG00000004170(ADA),ENSGALG00000009153(COPA),ENSGALG00000038059(LXR),	0.128466	1
GO:0019003	GDP binding	molecular_function	16	2728	32	10155	ENSGALG00000007308(RAB35),ENSGALG00000003487(RAB8B),ENSGALG00000000613(RAB11B),ENSGALG00000031893(RALA),ENSGALG00000016535(RAB10),ENSGALG00000004435(RAB27A),ENSGALG00000016485(RHOB),ENSGALG00000010183(RAB21),ENSGALG00000007554(RAB22A),ENSGALG00000028851(RAB8A),ENSGALG00000001474(RAB14),ENSGALG00000005902(RAB7A),ENSGALG00000008314(ARL8B),ENSGALG00000000712(RAB29),ENSGALG00000006061(RAP2C),ENSGALG0…	0.0403415	0.957086
GO:0045324	late endosome to vacuole transport	biological_process	4	2728	8	10155	ENSGALG00000026796(SNAPIN),ENSGALG00000000409(CHMP7),ENSGALG00000004375(VPS35),ENSGALG00000011047(LEPROT),	0.241231	1
GO:0071470	cellular response to osmotic stress	biological_process	5	2728	10	10155	ENSGALG00000011708(MYLK),ENSGALG00000039228(Zfp36l1),ENSGALG00000011009(SCN2A),ENSGALG00000010921(PKD2),ENSGALG00000016473(OSR1),	0.205037	1
GO:0045618	positive regulation of keratinocyte differentiation	biological_process	4	2728	8	10155	ENSGALG00000033090(VDR),ENSGALG00000040141(H2AFY),ENSGALG00000004794(H2AFY2),ENSGALG00000002375(NOTCH1),	0.241231	1
GO:0006779	porphyrin-containing compound biosynthetic process	biological_process	5	2728	10	10155	ENSGALG00000003948(ALAS1),ENSGALG00000013688(UROS),ENSGALG00000006968(HNF1A),ENSGALG00000008865(ALAD),ENSGALG00000001375(COX10),	0.205037	1
GO:0000097	sulfur amino acid biosynthetic process	biological_process	5	2728	10	10155	ENSGALG00000031286(APIP),ENSGALG00000011178(ENOPH1),ENSGALG00000025796(ADI1),ENSGALG00000011797(MTHFD1),ENSGALG00000002358(CDO1),	0.205037	1
GO:0019104	DNA N-glycosylase activity	molecular_function	5	2728	10	10155	ENSGALG00000020747(MBD4),ENSGALG00000001586(NEIL1),ENSGALG00000031457(5-MCDG),ENSGALG00000005617(NTHL1),ENSGALG00000028691(MPG),	0.205037	1
GO:0045824	negative regulation of innate immune response	biological_process	4	2728	8	10155	ENSGALG00000024391(CACTIN),ENSGALG00000008631(TYRO3),ENSGALG00000009450(DUSP10),ENSGALG00000007381(SERPING1),	0.241231	1
GO:0060512	prostate gland morphogenesis	biological_process	8	2728	16	10155	ENSGALG00000028906(FEM1B),ENSGALG00000002375(NOTCH1),ENSGALG00000003473(SFRP1),ENSGALG00000009966(FRS2),ENSGALG00000014872(FGF10),ENSGALG00000007324(TP63),ENSGALG00000030879(AR),ENSGALG00000034168(WNT5A),	0.128466	1
GO:1902742	apoptotic process involved in development	biological_process	8	2728	16	10155	ENSGALG00000031493(BAK1),ENSGALG00000002022(B4GALT1),ENSGALG00000042418(CHEK1),ENSGALG00000031960(Lef-1),ENSGALG00000002375(NOTCH1),ENSGALG00000002886(NKX2-5),ENSGALG00000033090(VDR),ENSGALG00000007945(CRYAB),	0.128466	1
GO:0090114	COPII-coated vesicle budding	biological_process	4	2728	8	10155	ENSGALG00000017394(INSIG1),ENSGALG00000000518(KLHL12),ENSGALG00000031582(RAB1A),ENSGALG00000006201(TBC1D20),	0.241231	1
GO:0005545	1-phosphatidylinositol binding	molecular_function	5	2728	10	10155	ENSGALG00000009338(ZFYVE1),ENSGALG00000005158(WDFY1),ENSGALG00000009135(PLEKHA3),ENSGALG00000001329(EPB41),ENSGALG00000003349(PLEKHA2),	0.205037	1
GO:0002093	auditory receptor cell morphogenesis	biological_process	4	2728	8	10155	ENSGALG00000015844(SOD1),ENSGALG00000002744(PCDH15),ENSGALG00000007650(SLC9A3R1),ENSGALG00000007130(cRac1A),	0.241231	1
GO:0019076	viral release from host cell	biological_process	7	2728	14	10155	ENSGALG00000043573(CHMP4C),ENSGALG00000033295(CAV2),ENSGALG00000015496(CHMP2B),ENSGALG00000042333(DDB1),ENSGALG00000005902(RAB7A),ENSGALG00000002095(CHMP4B),ENSGALG00000000811(IST1),	0.149695	1
GO:0030574	collagen catabolic process	biological_process	4	2728	8	10155	ENSGALG00000017183(MMP13),ENSGALG00000011099(FAP),ENSGALG00000006992(MMP9),ENSGALG00000003580(MMP2),	0.241231	1
GO:0046329	negative regulation of JNK cascade	biological_process	7	2728	14	10155	ENSGALG00000009450(DUSP10),ENSGALG00000002634(HDAC3),ENSGALG00000005834(PAFAH1B1),ENSGALG00000012023(DACT1),ENSGALG00000003473(SFRP1),ENSGALG00000009241(SFRP2),ENSGALG00000014984(F2RL1),	0.149695	1
GO:0031659	positive regulation of cyclin-dependent protein serine/threonine kinase activity involved in G1/S transition of mitotic cell cycle	biological_process	4	2728	8	10155	ENSGALG00000038089(EGFR),ENSGALG00000016427(ADAM17),ENSGALG00000014872(FGF10),ENSGALG00000010921(PKD2),	0.241231	1
GO:0071782	endoplasmic reticulum tubular network	cellular_component	5	2728	10	10155	ENSGALG00000007531(ZFYVE27),ENSGALG00000015786(REEP1),ENSGALG00000007365(PARP16),ENSGALG00000016535(RAB10),ENSGALG00000012339(ATL1),	0.205037	1
GO:0006012	galactose metabolic process	biological_process	4	2728	8	10155	ENSGALG00000004047(GALE),ENSGALG00000013828(GALM),ENSGALG00000002022(B4GALT1),ENSGALG00000011016(PGM1),	0.241231	1
GO:1903779	regulation of cardiac conduction	biological_process	4	2728	8	10155	ENSGALG00000009086(EHD3),ENSGALG00000002886(NKX2-5),ENSGALG00000011117(AGT),ENSGALG00000037371(TMEM65),	0.241231	1
GO:0001780	neutrophil homeostasis	biological_process	4	2728	8	10155	ENSGALG00000011797(MTHFD1),ENSGALG00000042875(HMGB1),ENSGALG00000011094(PDE4B),ENSGALG00000008257(MERTK),	0.241231	1
GO:0046755	viral budding	biological_process	6	2728	12	10155	ENSGALG00000026428(CHMP6),ENSGALG00000042661(MVB12A),ENSGALG00000002095(CHMP4B),ENSGALG00000033500(PDCD6IP),ENSGALG00000015496(CHMP2B),ENSGALG00000013810(VTA1),	0.174915	1
GO:0033539	fatty acid beta-oxidation using acyl-CoA dehydrogenase	biological_process	7	2728	14	10155	ENSGALG00000035949(ACAD11),ENSGALG00000002377(ENO1),ENSGALG00000007072(ACADS),ENSGALG00000002159(ACOX1),ENSGALG00000001557(ACAD8),ENSGALG00000009442(ETFDH),ENSGALG00000002925(ETFA),	0.149695	1
GO:0030137	COPI-coated vesicle	cellular_component	5	2728	10	10155	ENSGALG00000003153(COPE),ENSGALG00000005357(COPB2),ENSGALG00000007430(ARCN1),ENSGALG00000009153(COPA),ENSGALG00000023757(TMEM199),	0.205037	1
GO:0042219	cellular modified amino acid catabolic process	biological_process	7	2728	14	10155	ENSGALG00000004259(BLMH),ENSGALG00000013878(PCYOX1),ENSGALG00000000329(AHCYL1),ENSGALG00000022758(GGACT),ENSGALG00000008182(CHAC2),ENSGALG00000027874(CHAC1),ENSGALG00000008525(ABHD12),	0.149695	1
GO:0030011	maintenance of cell polarity	biological_process	4	2728	8	10155	ENSGALG00000004198(PDZD11),ENSGALG00000014957(WDR1),ENSGALG00000012170(LIN7C),ENSGALG00000021442(CARMIL2),	0.241231	1
GO:0031056	regulation of histone modification	biological_process	28	2728	56	10155	ENSGALG00000002222(NOC2L),ENSGALG00000005425(OGT),ENSGALG00000040141(H2AFY),ENSGALG00000004369(PYGO1),ENSGALG00000039942(CTBP1),ENSGALG00000001803(IWS1),ENSGALG00000035576(CDK9),ENSGALG00000009800(SETD7),ENSGALG00000015548(RNF20),ENSGALG00000006109(MAPK8),ENSGALG00000010501(SNW1),ENSGALG00000012702(JARID2),ENSGALG00000005909(GATA2),ENSGALG00000002971(NSD1),ENSGALG00000001021(MYOCD),ENSGALG0000000…	0.00793096	0.445389
GO:0008287	protein serine/threonine phosphatase complex	cellular_component	12	2728	24	10155	ENSGALG00000005626(TPST2),ENSGALG00000010026(PPP1CB),ENSGALG00000009828(PPP2R5A),ENSGALG00000011840(PPP2R5E),ENSGALG00000036965(PPP2R4),ENSGALG00000007810(PPP4R2),ENSGALG00000000235(PPP2R2A),ENSGALG00000006462(PPP2CA),ENSGALG00000025904(WDR82),ENSGALG00000023395(PLIN1),ENSGALG00000008771(SHOC2),ENSGALG00000005243(PPP3CB),	0.071155	1
GO:0071385	cellular response to glucocorticoid stimulus	biological_process	8	2728	16	10155	ENSGALG00000005198(RPS6KB1),ENSGALG00000005999(ABTB1),ENSGALG00000010035(NR3C2),ENSGALG00000039228(Zfp36l1),ENSGALG00000041202(FBXO32),ENSGALG00000002878(CREBRF),ENSGALG00000004418(SSTR2),ENSGALG00000003205(EIF4EBP1),	0.128466	1
GO:0090140	regulation of mitochondrial fission	biological_process	6	2728	12	10155	ENSGALG00000010476(BNIP3),ENSGALG00000011274(DCN),ENSGALG00000032234(MARCH5),ENSGALG00000004375(VPS35),ENSGALG00000012929(DNM1L),ENSGALG00000003079(MFF),	0.174915	1
GO:0002551	mast cell chemotaxis	biological_process	4	2728	8	10155	ENSGALG00000010820(CHGA),ENSGALG00000016558(VEGFD),ENSGALG00000005750(SWAP70),ENSGALG00000038634(KIT),	0.241231	1
GO:0019511	peptidyl-proline hydroxylation	biological_process	4	2728	8	10155	ENSGALG00000004325(P4HA1),ENSGALG00000034163(CRTAP),ENSGALG00000017312(PPME1),ENSGALG00000006677(P4HA2),	0.241231	1
GO:0035088	establishment or maintenance of apical/basal cell polarity	biological_process	9	2728	18	10155	ENSGALG00000026276(TCF15),ENSGALG00000007650(SLC9A3R1),ENSGALG00000014957(WDR1),ENSGALG00000004796(CDC42),ENSGALG00000012170(LIN7C),ENSGALG00000004198(PDZD11),ENSGALG00000006908(DLG1),ENSGALG00000034168(WNT5A),ENSGALG00000009364(PRKCI),	0.11051	1
GO:0030890	positive regulation of B cell proliferation	biological_process	12	2728	24	10155	ENSGALG00000012885(BCL2),ENSGALG00000004170(ADA),ENSGALG00000008837(PELI1),ENSGALG00000007357(BCL6),ENSGALG00000028318(CDKN1A),ENSGALG00000004594(CD74),ENSGALG00000007001(TLR4),ENSGALG00000003294(ATAD5),ENSGALG00000041267(BMI1),ENSGALG00000039327(VAV3),ENSGALG00000014508(CD38),ENSGALG00000006546(CD81),	0.071155	1
GO:0003272	endocardial cushion formation	biological_process	6	2728	12	10155	ENSGALG00000026465(TMEM100),ENSGALG00000002375(NOTCH1),ENSGALG00000008018(SNAI1),ENSGALG00000038848(MSX2),ENSGALG00000015013(MSX1),ENSGALG00000007706(FGF8),	0.174915	1
GO:0035710	CD4-positive, alpha-beta T cell activation	biological_process	11	2728	22	10155	ENSGALG00000031960(Lef-1),ENSGALG00000003759(RORA),ENSGALG00000007357(BCL6),ENSGALG00000011254(SATB1),ENSGALG00000001409(IL12B),ENSGALG00000010016(SOCS5),ENSGALG00000012865(BRAF),ENSGALG00000042875(HMGB1),ENSGALG00000004587(RC3H1),ENSGALG00000043535(RIPK2),ENSGALG00000016400(RSAD2),	0.0822643	1
GO:0071158	positive regulation of cell cycle arrest	biological_process	8	2728	16	10155	ENSGALG00000010921(PKD2),ENSGALG00000028318(CDKN1A),ENSGALG00000000172(MYOG),ENSGALG00000011099(FAP),ENSGALG00000035016(ID2),ENSGALG00000003284(CRLF3),ENSGALG00000011297(CRADD),ENSGALG00000014698(CASP2),	0.128466	1
GO:0000813	ESCRT I complex	cellular_component	4	2728	8	10155	ENSGALG00000042661(MVB12A),ENSGALG00000038541(VPS37C),ENSGALG00000000950(MVB12B),ENSGALG00000007333(UBAP1L),	0.241231	1
GO:2000052	positive regulation of non-canonical Wnt signaling pathway	biological_process	4	2728	8	10155	ENSGALG00000003473(SFRP1),ENSGALG00000034168(WNT5A),ENSGALG00000002719(CSNK1D),ENSGALG00000015078(MLLT3),	0.241231	1
GO:0042611	MHC protein complex	cellular_component	4	2728	8	10155	ENSGALG00000030940(BLB2),ENSGALG00000038393(DMB2),ENSGALG00000002160(B2M),ENSGALG00000004594(CD74),	0.241231	1
GO:0042503	tyrosine phosphorylation of Stat3 protein	biological_process	8	2728	16	10155	ENSGALG00000002616(LZIC),ENSGALG00000026207(CNTF),ENSGALG00000008073(NF2),ENSGALG00000001409(IL12B),ENSGALG00000027786(SOCS3),ENSGALG00000001141(HES5),ENSGALG00000038634(KIT),ENSGALG00000005725(CSF1R),	0.128466	1
GO:0090169	regulation of spindle assembly	biological_process	5	2728	10	10155	ENSGALG00000006110(PLK1),ENSGALG00000043573(CHMP4C),ENSGALG00000006161(CHMP1A),ENSGALG00000002095(CHMP4B),ENSGALG00000015496(CHMP2B),	0.205037	1
GO:0051926	negative regulation of calcium ion transport	biological_process	6	2728	12	10155	ENSGALG00000012885(BCL2),ENSGALG00000015018(CASQ2),ENSGALG00000008351(CAV3),ENSGALG00000010921(PKD2),ENSGALG00000029502(CLIC2),ENSGALG00000027151(FKBP12),	0.174915	1
GO:0070873	regulation of glycogen metabolic process	biological_process	5	2728	10	10155	ENSGALG00000032687(PHLDA2),ENSGALG00000016600(POMC),ENSGALG00000042875(HMGB1),ENSGALG00000006016(PASK),ENSGALG00000042878(PTH),	0.205037	1
GO:0005790	smooth endoplasmic reticulum	cellular_component	4	2728	8	10155	ENSGALG00000008793(SEC23B),ENSGALG00000008907(PLCB4),ENSGALG00000029648(tyrosine hydroxylase),ENSGALG00000015770(APP),	0.241231	1
GO:0048643	positive regulation of skeletal muscle tissue development	biological_process	6	2728	12	10155	ENSGALG00000012885(BCL2),ENSGALG00000037203(CTNNB1),ENSGALG00000040316(GPC1),ENSGALG00000014832(PRKAA1),ENSGALG00000035419(CDON),ENSGALG00000000172(MYOG),	0.174915	1
GO:0090330	regulation of platelet aggregation	biological_process	5	2728	10	10155	ENSGALG00000025950(PRKCA),ENSGALG00000042321(LYN),ENSGALG00000002016(PRKCD),ENSGALG00000001486(ZAP70),ENSGALG00000015216(SYK),	0.205037	1
GO:1904659	glucose transmembrane transport	biological_process	6	2728	12	10155	ENSGALG00000015035(MFSD4B),ENSGALG00000000853(SLC2A8),ENSGALG00000013980(SLC2A12),ENSGALG00000009306(SLC2A2),ENSGALG00000032045(MBNL3),ENSGALG00000004889(SLC2A1),	0.174915	1
GO:0005355	glucose transmembrane transporter activity	molecular_function	6	2728	12	10155	ENSGALG00000000853(SLC2A8),ENSGALG00000015035(MFSD4B),ENSGALG00000013980(SLC2A12),ENSGALG00000004889(SLC2A1),ENSGALG00000032045(MBNL3),ENSGALG00000009306(SLC2A2),	0.174915	1
GO:0090266	regulation of mitotic cell cycle spindle assembly checkpoint	biological_process	4	2728	8	10155	ENSGALG00000011967(MAD2L1),ENSGALG00000016831(PCID2),ENSGALG00000005973(LCMT1),ENSGALG00000014801(NDC80),	0.241231	1
GO:0007007	inner mitochondrial membrane organization	biological_process	6	2728	12	10155	ENSGALG00000016345(KLHL15),ENSGALG00000027070(TIMP2),ENSGALG00000031966(TIMM9),ENSGALG00000015783(IMMT),ENSGALG00000004383(TIMM22),ENSGALG00000014194(SAMM50),	0.174915	1
GO:0048199	vesicle targeting, to, from or within Golgi	biological_process	4	2728	8	10155	ENSGALG00000010318(TMED10),ENSGALG00000005637(GBF1),ENSGALG00000004326(GOSR1),ENSGALG00000000518(KLHL12),	0.241231	1
GO:0030889	negative regulation of B cell proliferation	biological_process	4	2728	8	10155	ENSGALG00000008666(CTLA4),ENSGALG00000016719(TNFRSF21),ENSGALG00000004587(RC3H1),ENSGALG00000042321(LYN),	0.241231	1
GO:0036065	fucosylation	biological_process	5	2728	10	10155	ENSGALG00000005169(FUT11),ENSGALG00000020939(SLC35C2),ENSGALG00000006141(POFUT2),ENSGALG00000006594(POFUT1),ENSGALG00000042116(cFuc-TIX),	0.205037	1
GO:0097152	mesenchymal cell apoptotic process	biological_process	4	2728	8	10155	ENSGALG00000015013(MSX1),ENSGALG00000038848(MSX2),ENSGALG00000012921(ETV6),ENSGALG00000011870(HIF1A),	0.241231	1
GO:0035428	hexose transmembrane transport	biological_process	6	2728	12	10155	ENSGALG00000015035(MFSD4B),ENSGALG00000000853(SLC2A8),ENSGALG00000032045(MBNL3),ENSGALG00000009306(SLC2A2),ENSGALG00000004889(SLC2A1),ENSGALG00000013980(SLC2A12),	0.174915	1
GO:0046466	membrane lipid catabolic process	biological_process	7	2728	14	10155	ENSGALG00000011900(NAGA),ENSGALG00000000737(SMPDL3B),ENSGALG00000002412(GBA2),ENSGALG00000013743(ENPP7),ENSGALG00000028960(NEU3),ENSGALG00000002016(PRKCD),ENSGALG00000004553(SGPL1),	0.149695	1
GO:0032648	regulation of interferon-beta production	biological_process	10	2728	20	10155	ENSGALG00000042875(HMGB1),ENSGALG00000016590(TLR7),ENSGALG00000024391(CACTIN),ENSGALG00000002908(TRAIP),ENSGALG00000006785(IRF1),ENSGALG00000007001(TLR4),ENSGALG00000009840(TBK1),ENSGALG00000007845(REL),ENSGALG00000014297(IRF7),ENSGALG00000004629(RNF216),	0.0952605	1
GO:0048566	embryonic digestive tract development	biological_process	8	2728	16	10155	ENSGALG00000004270(ALDH1A2),ENSGALG00000035016(ID2),ENSGALG00000004170(ADA),ENSGALG00000001449(STRA6),ENSGALG00000030988(RBPMS2),ENSGALG00000006038(TGFBR3),ENSGALG00000014872(FGF10),ENSGALG00000011298(RARB),	0.128466	1
GO:0031648	protein destabilization	biological_process	5	2728	10	10155	ENSGALG00000012704(MYLIP),ENSGALG00000006110(PLK1),ENSGALG00000002469(CDC73),ENSGALG00000001245(SIRT6),ENSGALG00000033950(DERL1),	0.205037	1
GO:0033119	negative regulation of RNA splicing	biological_process	5	2728	10	10155	ENSGALG00000000990(SRSF6),ENSGALG00000009288(RNPS1),ENSGALG00000006531(TRA2B),ENSGALG00000004133(SRSF10),ENSGALG00000001654(C1QBP),	0.205037	1
GO:0060325	face morphogenesis	biological_process	8	2728	16	10155	ENSGALG00000009129(DLX5),ENSGALG00000010114(PAX9),ENSGALG00000031960(Lef-1),ENSGALG00000015013(MSX1),ENSGALG00000001449(STRA6),ENSGALG00000010346(TGFB3),ENSGALG00000003580(MMP2),ENSGALG00000004553(SGPL1),	0.128466	1
GO:0033003	regulation of mast cell activation	biological_process	7	2728	14	10155	ENSGALG00000042321(LYN),ENSGALG00000006418(PDPK1),ENSGALG00000007476(VAMP7),ENSGALG00000001486(ZAP70),ENSGALG00000014182(ADORA2B),ENSGALG00000015216(SYK),ENSGALG00000021611(RABGEF1),	0.149695	1
GO:2001240	negative regulation of extrinsic apoptotic signaling pathway in absence of ligand	biological_process	6	2728	12	10155	ENSGALG00000012885(BCL2),ENSGALG00000043570(SGK3),ENSGALG00000012827(RIPK1),ENSGALG00000004569(UNC5B),ENSGALG00000008003(ZC3HC1),ENSGALG00000014872(FGF10),	0.174915	1
GO:0030219	megakaryocyte differentiation	biological_process	10	2728	20	10155	ENSGALG00000010770(SCIN),ENSGALG00000008302(CIB1),ENSGALG00000023296(TAL1),ENSGALG00000006099(ZFPM1),ENSGALG00000007877(PIP4K2A),ENSGALG00000038634(KIT),ENSGALG00000014561(PTPN6),ENSGALG00000000769(RAB7B),ENSGALG00000015763(GABPA),ENSGALG00000005909(GATA2),	0.0952605	1
GO:0048873	homeostasis of number of cells within a tissue	biological_process	8	2728	16	10155	ENSGALG00000040606(cRac1B),ENSGALG00000015664(ADD1),ENSGALG00000003624(KLHL10),ENSGALG00000007130(cRac1A),ENSGALG00000005909(GATA2),ENSGALG00000012885(BCL2),ENSGALG00000042878(PTH),ENSGALG00000038730(GIGYF2),	0.128466	1
GO:0048265	response to pain	biological_process	6	2728	12	10155	ENSGALG00000019019(NTRK1),ENSGALG00000034751(TRPA1),ENSGALG00000004101(NMUR2),ENSGALG00000008456(CACNA1B),ENSGALG00000036638(ASPR),ENSGALG00000040844(p95-APP2),	0.174915	1
GO:0001779	natural killer cell differentiation	biological_process	4	2728	8	10155	ENSGALG00000008631(TYRO3),ENSGALG00000008257(MERTK),ENSGALG00000003282(STAT5B),ENSGALG00000035016(ID2),	0.241231	1
GO:0043666	regulation of phosphoprotein phosphatase activity	biological_process	14	2728	28	10155	ENSGALG00000010175(HSP90AB1),ENSGALG00000017312(PPME1),ENSGALG00000007037(PPP6R3),ENSGALG00000023395(PLIN1),ENSGALG00000017370(ARPP19),ENSGALG00000000235(PPP2R2A),ENSGALG00000015246(TIPRL),ENSGALG00000009029(TSPAN12),ENSGALG00000027151(FKBP12),ENSGALG00000036965(PPP2R4),ENSGALG00000016451(ROCK2),ENSGALG00000005626(TPST2),ENSGALG00000011840(PPP2R5E),ENSGALG00000009828(PPP2R5A),	0.053454	0.952404
GO:0071468	cellular response to acidic pH	biological_process	4	2728	8	10155	ENSGALG00000028871(SLC38A3),ENSGALG00000000613(RAB11B),ENSGALG00000007636(PCK1),ENSGALG00000008569(CHP1),	0.241231	1
GO:0045747	positive regulation of Notch signaling pathway	biological_process	12	2728	24	10155	ENSGALG00000038364(NOV),ENSGALG00000015480(POGLUT1),ENSGALG00000020939(SLC35C2),ENSGALG00000001141(HES5),ENSGALG00000004257(TSPAN15),ENSGALG00000002841(RFNG),ENSGALG00000007324(TP63),ENSGALG00000014872(FGF10),ENSGALG00000002375(NOTCH1),ENSGALG00000017384(ERH),ENSGALG00000003267(STAT3),ENSGALG00000009840(TBK1),	0.071155	1
GO:0007603	phototransduction, visible light	biological_process	4	2728	8	10155	ENSGALG00000028697(GNAT1),ENSGALG00000015177(GNAQ),ENSGALG00000006626(PDE6C),ENSGALG00000001934(OPN4),	0.241231	1
GO:0071218	cellular response to misfolded protein	biological_process	6	2728	12	10155	ENSGALG00000006960(RNF185),ENSGALG00000011332(ANKZF1),ENSGALG00000041432(STUB1),ENSGALG00000015253(COL8A1),ENSGALG00000033950(DERL1),ENSGALG00000001593(Ufd1l),	0.174915	1
GO:0032620	interleukin-17 production	biological_process	5	2728	10	10155	ENSGALG00000001409(IL12B),ENSGALG00000011241(RFTN1),ENSGALG00000000209(PRNP),ENSGALG00000007001(TLR4),ENSGALG00000005947(MYD88),	0.205037	1
GO:1990126	retrograde transport, endosome to plasma membrane	biological_process	5	2728	10	10155	ENSGALG00000040687(SNX27),ENSGALG00000000613(RAB11B),ENSGALG00000012265(MICALL1),ENSGALG00000004375(VPS35),ENSGALG00000004174(VPS26A),	0.205037	1
GO:0030332	cyclin binding	molecular_function	7	2728	14	10155	ENSGALG00000002634(HDAC3),ENSGALG00000033535(RGS16),ENSGALG00000028318(CDKN1A),ENSGALG00000009476(CDK6),ENSGALG00000036452(CDK5RAP3),ENSGALG00000012620(PTCH1),ENSGALG00000026945(CIDEC),	0.149695	1
GO:0060338	regulation of type I interferon-mediated signaling pathway	biological_process	4	2728	8	10155	ENSGALG00000024391(CACTIN),ENSGALG00000034168(WNT5A),ENSGALG00000010175(HSP90AB1),ENSGALG00000014297(IRF7),	0.241231	1
GO:0003836	beta-galactoside (CMP) alpha-2,3-sialyltransferase activity	molecular_function	5	2728	10	10155	ENSGALG00000028203(SPRED1),ENSGALG00000010083(ST3GAL3),ENSGALG00000002744(PCDH15),ENSGALG00000037773(ST3GAL1),ENSGALG00000002651(ST3GAL2),	0.205037	1
GO:0030126	COPI vesicle coat	cellular_component	4	2728	8	10155	ENSGALG00000009153(COPA),ENSGALG00000003153(COPE),ENSGALG00000005357(COPB2),ENSGALG00000007430(ARCN1),	0.241231	1
GO:1903146	regulation of mitophagy	biological_process	10	2728	20	10155	ENSGALG00000043405(BNIP3L),ENSGALG00000028225(SLC17A9),ENSGALG00000027188(SREBF1),ENSGALG00000003369(KAT2A),ENSGALG00000012929(DNM1L),ENSGALG00000011870(HIF1A),ENSGALG00000002124(ZDHHC8),ENSGALG00000031718(CSNK2A2),ENSGALG00000007700(CTTN),ENSGALG00000012569(FBXO7),	0.0952605	1
GO:0032060	bleb assembly	biological_process	4	2728	8	10155	ENSGALG00000011803(EMP1),ENSGALG00000011708(MYLK),ENSGALG00000031425(PMP22),ENSGALG00000009638(ANO6),	0.241231	1
GO:1904115	axon cytoplasm	cellular_component	11	2728	22	10155	ENSGALG00000015844(SOD1),ENSGALG00000011870(HIF1A),ENSGALG00000026796(SNAPIN),ENSGALG00000005070(AP3M1),ENSGALG00000000996(AP3D1),ENSGALG00000005834(PAFAH1B1),ENSGALG00000001163(NDEL1),ENSGALG00000026822(WDR81),ENSGALG00000038155(AP3M2),ENSGALG00000005794(BLOC1S2),ENSGALG00000008291(AP3S2),	0.0822643	1
GO:0039702	viral budding via host ESCRT complex	biological_process	5	2728	10	10155	ENSGALG00000042661(MVB12A),ENSGALG00000026428(CHMP6),ENSGALG00000015496(CHMP2B),ENSGALG00000002095(CHMP4B),ENSGALG00000033500(PDCD6IP),	0.205037	1
GO:0071542	dopaminergic neuron differentiation	biological_process	9	2728	18	10155	ENSGALG00000007706(FGF8),ENSGALG00000009241(SFRP2),ENSGALG00000034168(WNT5A),ENSGALG00000007130(cRac1A),ENSGALG00000034889(OTX2),ENSGALG00000030030(RSPO2),ENSGALG00000037203(CTNNB1),ENSGALG00000011870(HIF1A),ENSGALG00000003473(SFRP1),	0.11051	1
GO:1901797	negative regulation of signal transduction by p53 class mediator	biological_process	6	2728	12	10155	ENSGALG00000004594(CD74),ENSGALG00000005675(PTTG1IP),ENSGALG00000007199(TRIAP1),ENSGALG00000008018(SNAI1),ENSGALG00000004190(RNF34),ENSGALG00000002225(RFFL),	0.174915	1
GO:0042554	superoxide anion generation	biological_process	7	2728	14	10155	ENSGALG00000015216(SYK),ENSGALG00000029367(CYBA),ENSGALG00000011661(SOD2),ENSGALG00000002016(PRKCD),ENSGALG00000005420(AATF),ENSGALG00000015844(SOD1),ENSGALG00000014984(F2RL1),	0.149695	1
GO:0006826	iron ion transport	biological_process	9	2728	18	10155	ENSGALG00000043618(SLC40A1),ENSGALG00000009719(PCDH10),ENSGALG00000007485(TFRC),ENSGALG00000026796(SNAPIN),ENSGALG00000007220(FTH1),ENSGALG00000006855(MELTF),ENSGALG00000007479(SLC25A28),ENSGALG00000000613(RAB11B),ENSGALG00000002160(B2M),	0.11051	1
GO:0009925	basal plasma membrane	cellular_component	4	2728	8	10155	ENSGALG00000041878(AQP5),ENSGALG00000010921(PKD2),ENSGALG00000036883(MET),ENSGALG00000029378(ITGA9),	0.241231	1
GO:2000406	positive regulation of T cell migration	biological_process	4	2728	8	10155	ENSGALG00000005391(SELK),ENSGALG00000016427(ADAM17),ENSGALG00000034168(WNT5A),ENSGALG00000004212(ADAM10),	0.241231	1
GO:1902622	regulation of neutrophil migration	biological_process	7	2728	14	10155	ENSGALG00000007130(cRac1A),ENSGALG00000001654(C1QBP),ENSGALG00000028256(CCL19),ENSGALG00000004594(CD74),ENSGALG00000024485(BET1),ENSGALG00000035733(CCR7),ENSGALG00000005947(MYD88),	0.149695	1
GO:0006271	DNA strand elongation involved in DNA replication	biological_process	4	2728	8	10155	ENSGALG00000033781(FEN1),ENSGALG00000040844(p95-APP2),ENSGALG00000004517(PARP3),ENSGALG00000008538(GINS1),	0.241231	1
GO:0016248	channel inhibitor activity	molecular_function	5	2728	10	10155	ENSGALG00000012885(BCL2),ENSGALG00000009526(VTI1B),ENSGALG00000034374(STX7),ENSGALG00000000122(GNB2L1),ENSGALG00000027151(FKBP12),	0.205037	1
GO:0034626	fatty acid elongation, polyunsaturated fatty acid	biological_process	4	2728	8	10155	ENSGALG00000009988(ELOVL1),ENSGALG00000015876(ELOVL4),ENSGALG00000016314(ELOVL5),ENSGALG00000012131(ELOVL6),	0.241231	1
GO:0032183	SUMO binding	molecular_function	4	2728	8	10155	ENSGALG00000043047(SOBP),ENSGALG00000017079(USPL1),ENSGALG00000016739(HERC2),ENSGALG00000031457(5-MCDG),	0.241231	1
GO:0014823	response to activity	biological_process	4	2728	8	10155	ENSGALG00000011661(SOD2),ENSGALG00000011870(HIF1A),ENSGALG00000010826(PRKAA2),ENSGALG00000000172(MYOG),	0.241231	1
GO:0005793	endoplasmic reticulum-Golgi intermediate compartment	cellular_component	17	2728	34	10155	ENSGALG00000013462(STX17),ENSGALG00000005904(TMED5),ENSGALG00000006979(SPPL3),ENSGALG00000008272(TMED3),ENSGALG00000003578(FN1),ENSGALG00000010318(TMED10),ENSGALG00000028265(SURF4),ENSGALG00000011214(SERPINH1),ENSGALG00000002863(ERGIC1),ENSGALG00000023757(TMEM199),ENSGALG00000008569(CHP1),ENSGALG00000009065(VMA21),ENSGALG00000005637(GBF1),ENSGALG00000014496(Prom1),ENSGALG00000020939(SLC35C2),ENSG…	0.0350972	0.921352
GO:0002755	MyD88-dependent toll-like receptor signaling pathway	biological_process	6	2728	12	10155	ENSGALG00000016590(TLR7),ENSGALG00000014297(IRF7),ENSGALG00000006785(IRF1),ENSGALG00000007001(TLR4),ENSGALG00000008407(IRAK2),ENSGALG00000005947(MYD88),	0.174915	1
GO:0004312	fatty acid synthase activity	molecular_function	6	2728	12	10155	ENSGALG00000015876(ELOVL4),ENSGALG00000010043(RBKS),ENSGALG00000009988(ELOVL1),ENSGALG00000012131(ELOVL6),ENSGALG00000016314(ELOVL5),ENSGALG00000040896(FASN),	0.174915	1
GO:1902745	positive regulation of lamellipodium organization	biological_process	6	2728	12	10155	ENSGALG00000013605(LRRC16A),ENSGALG00000007130(cRac1A),ENSGALG00000021442(CARMIL2),ENSGALG00000032746(Enpp2),ENSGALG00000003977(TWF2),ENSGALG00000012799(RREB1),	0.174915	1
GO:0050775	positive regulation of dendrite morphogenesis	biological_process	4	2728	8	10155	ENSGALG00000013532(CAPRIN1),ENSGALG00000005834(PAFAH1B1),ENSGALG00000010183(RAB21),ENSGALG00000007476(VAMP7),	0.241231	1
GO:0009086	methionine biosynthetic process	biological_process	4	2728	8	10155	ENSGALG00000025796(ADI1),ENSGALG00000011797(MTHFD1),ENSGALG00000031286(APIP),ENSGALG00000011178(ENOPH1),	0.241231	1
GO:0042987	amyloid precursor protein catabolic process	biological_process	4	2728	8	10155	ENSGALG00000010798(DHCR24),ENSGALG00000010318(TMED10),ENSGALG00000027151(FKBP12),ENSGALG00000002864(LRRTM3),	0.241231	1
GO:0034599	cellular response to oxidative stress	biological_process	43	2728	86	10155	ENSGALG00000011937(NFE2L1),ENSGALG00000011661(SOD2),ENSGALG00000000751(ARNT),ENSGALG00000011870(HIF1A),ENSGALG00000000607(GPR37L1),ENSGALG00000033862(TXNL1),ENSGALG00000012532(TXN2),ENSGALG00000012569(FBXO7),ENSGALG00000038904(ARL6IP5),ENSGALG00000007162(VIMP),ENSGALG00000006049(STK26),ENSGALG00000014832(PRKAA1),ENSGALG00000009900(PRKD1),ENSGALG00000013098(MGST1),ENSGALG00000015297(FOXO3),ENSGALG…	0.00112592	0.156098
GO:0071456	cellular response to hypoxia	biological_process	19	2728	38	10155	ENSGALG00000007378(FAM162A),ENSGALG00000039228(Zfp36l1),ENSGALG00000003473(SFRP1),ENSGALG00000012885(BCL2),ENSGALG00000007669(EGR1),ENSGALG00000012550(HMOX1),ENSGALG00000010476(BNIP3),ENSGALG00000030775(RP4-613B23.5),ENSGALG00000007659(HYOU1),ENSGALG00000043405(BNIP3L),ENSGALG00000016323(PDK3),ENSGALG00000033635(PTGS2),ENSGALG00000013920(SUV39H2),ENSGALG00000003759(RORA),ENSGALG00000006824(USP19)…	0.0266319	0.850017
GO:0008088	axo-dendritic transport	biological_process	9	2728	18	10155	ENSGALG00000001163(NDEL1),ENSGALG00000015770(APP),ENSGALG00000005834(PAFAH1B1),ENSGALG00000026796(SNAPIN),ENSGALG00000015844(SOD1),ENSGALG00000011870(HIF1A),ENSGALG00000005794(BLOC1S2),ENSGALG00000026822(WDR81),ENSGALG00000038155(AP3M2),	0.11051	1
GO:1901020	negative regulation of calcium ion transmembrane transporter activity	biological_process	4	2728	8	10155	ENSGALG00000029502(CLIC2),ENSGALG00000027151(FKBP12),ENSGALG00000010921(PKD2),ENSGALG00000015018(CASQ2),	0.241231	1
GO:0017134	fibroblast growth factor binding	molecular_function	6	2728	12	10155	ENSGALG00000028543(FGFR4),ENSGALG00000002655(ITGAV),ENSGALG00000009626(THBS1),ENSGALG00000017201(CEP57),ENSGALG00000040316(GPC1),ENSGALG00000006038(TGFBR3),	0.174915	1
GO:0006921	cellular component disassembly involved in execution phase of apoptosis	biological_process	7	2728	14	10155	ENSGALG00000027126(BLCAP),ENSGALG00000002820(DFFA),ENSGALG00000003922(TOP2A),ENSGALG00000005772(BOK),ENSGALG00000034500(CIDEA),ENSGALG00000003642(PDGF-A),ENSGALG00000036452(CDK5RAP3),	0.149695	1
GO:0010830	regulation of myotube differentiation	biological_process	11	2728	22	10155	ENSGALG00000001021(MYOCD),ENSGALG00000000172(MYOG),ENSGALG00000015935(SMYD1),ENSGALG00000026081(RBM38),ENSGALG00000008351(CAV3),ENSGALG00000002375(NOTCH1),ENSGALG00000012885(BCL2),ENSGALG00000039897(FBXO22),ENSGALG00000002886(NKX2-5),ENSGALG00000018700(PLPP7),ENSGALG00000038364(NOV),	0.0822643	1
GO:1903428	positive regulation of reactive oxygen species biosynthetic process	biological_process	7	2728	14	10155	ENSGALG00000010921(PKD2),ENSGALG00000038089(EGFR),ENSGALG00000029367(CYBA),ENSGALG00000004435(RAB27A),ENSGALG00000011661(SOD2),ENSGALG00000028284(PTX3),ENSGALG00000007001(TLR4),	0.149695	1
GO:0051233	spindle midzone	cellular_component	7	2728	14	10155	ENSGALG00000007700(CTTN),ENSGALG00000004796(CDC42),ENSGALG00000015770(APP),ENSGALG00000008314(ARL8B),ENSGALG00000007768(AURKA),ENSGALG00000006110(PLK1),ENSGALG00000000606(ARL8A),	0.149695	1
GO:0045670	regulation of osteoclast differentiation	biological_process	10	2728	20	10155	ENSGALG00000001409(IL12B),ENSGALG00000037203(CTNNB1),ENSGALG00000003473(SFRP1),ENSGALG00000028037(FOS),ENSGALG00000011957(TOB2),ENSGALG00000030432(RASSF2),ENSGALG00000012140(FSHB),ENSGALG00000008836(ATP6AP1),ENSGALG00000009100(FSHR),ENSGALG00000039583(MITF),	0.0952605	1
GO:0045839	negative regulation of mitotic nuclear division	biological_process	13	2728	26	10155	ENSGALG00000008233(BUB1),ENSGALG00000006110(PLK1),ENSGALG00000003454(ZNF207),ENSGALG00000003011(TOM1L1),ENSGALG00000007839(NCAM1),ENSGALG00000005973(LCMT1),ENSGALG00000011967(MAD2L1),ENSGALG00000004902(TOM1L2),ENSGALG00000031718(CSNK2A2),ENSGALG00000016831(PCID2),ENSGALG00000014801(NDC80),ENSGALG00000042418(CHEK1),ENSGALG00000013863(PSMG2),	0.0616335	1
GO:0060324	face development	biological_process	13	2728	26	10155	ENSGALG00000015013(MSX1),ENSGALG00000001449(STRA6),ENSGALG00000031960(Lef-1),ENSGALG00000010114(PAX9),ENSGALG00000009129(DLX5),ENSGALG00000001798(BBS4),ENSGALG00000033365(ALDH6),ENSGALG00000004270(ALDH1A2),ENSGALG00000012865(BRAF),ENSGALG00000004553(SGPL1),ENSGALG00000034168(WNT5A),ENSGALG00000010346(TGFB3),ENSGALG00000003580(MMP2),	0.0616335	1
GO:0005351	sugar:proton symporter activity	molecular_function	5	2728	10	10155	ENSGALG00000003310(SLC45A2),ENSGALG00000013980(SLC2A12),ENSGALG00000032045(MBNL3),ENSGALG00000000853(SLC2A8),ENSGALG00000005340(SLC35A3),	0.205037	1
GO:0042470	melanosome	cellular_component	12	2728	24	10155	ENSGALG00000003758(MREG),ENSGALG00000029648(tyrosine hydroxylase),ENSGALG00000005595(HPS4),ENSGALG00000031582(RAB1A),ENSGALG00000016899(DCT),ENSGALG00000016615(GPR143),ENSGALG00000016579(RAB9A),ENSGALG00000004435(RAB27A),ENSGALG00000001328(BSG),ENSGALG00000014248(TMEM33),ENSGALG00000000712(RAB29),ENSGALG00000003457(CNP),	0.071155	1
GO:0035116	embryonic hindlimb morphogenesis	biological_process	11	2728	22	10155	ENSGALG00000037494(Wnt8c),ENSGALG00000002375(NOTCH1),ENSGALG00000037203(CTNNB1),ENSGALG00000030030(RSPO2),ENSGALG00000005285(TBX4),ENSGALG00000015013(MSX1),ENSGALG00000016473(OSR1),ENSGALG00000038848(MSX2),ENSGALG00000011298(RARB),ENSGALG00000036043(TBX3),ENSGALG00000007706(FGF8),	0.0822643	1
GO:0046636	negative regulation of alpha-beta T cell activation	biological_process	4	2728	8	10155	ENSGALG00000042875(HMGB1),ENSGALG00000007357(BCL6),ENSGALG00000010016(SOCS5),ENSGALG00000004587(RC3H1),	0.241231	1
GO:0002763	positive regulation of myeloid leukocyte differentiation	biological_process	11	2728	22	10155	ENSGALG00000031960(Lef-1),ENSGALG00000016997(RB1),ENSGALG00000028037(FOS),ENSGALG00000039228(Zfp36l1),ENSGALG00000035016(ID2),ENSGALG00000001409(IL12B),ENSGALG00000016022(RUNX1),ENSGALG00000005425(OGT),ENSGALG00000012827(RIPK1),ENSGALG00000039682(HCLS1),ENSGALG00000008836(ATP6AP1),	0.0822643	1
GO:0007379	segment specification	biological_process	4	2728	8	10155	ENSGALG00000015078(MLLT3),ENSGALG00000001191(MEOX1),ENSGALG00000001141(HES5),ENSGALG00000016473(OSR1),	0.241231	1
GO:0003323	type B pancreatic cell development	biological_process	4	2728	8	10155	ENSGALG00000034168(WNT5A),ENSGALG00000006418(PDPK1),ENSGALG00000009476(CDK6),ENSGALG00000013793(CLOCK),	0.241231	1
GO:0071391	cellular response to estrogen stimulus	biological_process	8	2728	16	10155	ENSGALG00000004418(SSTR2),ENSGALG00000038848(MSX2),ENSGALG00000002219(WBP2),ENSGALG00000037246(RAMP3),ENSGALG00000003473(SFRP1),ENSGALG00000008383(SFR1),ENSGALG00000000172(MYOG),ENSGALG00000038089(EGFR),	0.128466	1
GO:0043552	positive regulation of phosphatidylinositol 3-kinase activity	biological_process	7	2728	14	10155	ENSGALG00000007130(cRac1A),ENSGALG00000039327(VAV3),ENSGALG00000002699(VAV2),ENSGALG00000028256(CCL19),ENSGALG00000004796(CDC42),ENSGALG00000012178(PDGFB),ENSGALG00000042321(LYN),	0.149695	1
GO:0006515	misfolded or incompletely synthesized protein catabolic process	biological_process	8	2728	16	10155	ENSGALG00000011332(ANKZF1),ENSGALG00000006960(RNF185),ENSGALG00000003942(LONP2),ENSGALG00000007492(YME1L1),ENSGALG00000033950(DERL1),ENSGALG00000015253(COL8A1),ENSGALG00000041432(STUB1),ENSGALG00000001593(Ufd1l),	0.128466	1
GO:0044803	multi-organism membrane organization	biological_process	7	2728	14	10155	ENSGALG00000026428(CHMP6),ENSGALG00000042661(MVB12A),ENSGALG00000033500(PDCD6IP),ENSGALG00000040756(PI4KA),ENSGALG00000002095(CHMP4B),ENSGALG00000013810(VTA1),ENSGALG00000015496(CHMP2B),	0.149695	1
GO:1903672	positive regulation of sprouting angiogenesis	biological_process	4	2728	8	10155	ENSGALG00000039710(HDAC7),ENSGALG00000042875(HMGB1),ENSGALG00000031255(FGF1),ENSGALG00000008302(CIB1),	0.241231	1
GO:0001055	RNA polymerase II activity	molecular_function	4	2728	8	10155	ENSGALG00000008534(POLR2H),ENSGALG00000002591(POLR2E),ENSGALG00000016720(CD2AP),ENSGALG00000001168(POLR2C),	0.241231	1
GO:0060117	auditory receptor cell development	biological_process	5	2728	10	10155	ENSGALG00000002744(PCDH15),ENSGALG00000015844(SOD1),ENSGALG00000007650(SLC9A3R1),ENSGALG00000007130(cRac1A),ENSGALG00000005834(PAFAH1B1),	0.205037	1
GO:0018126	protein hydroxylation	biological_process	5	2728	10	10155	ENSGALG00000001802(JMJD6),ENSGALG00000034163(CRTAP),ENSGALG00000004325(P4HA1),ENSGALG00000006677(P4HA2),ENSGALG00000017312(PPME1),	0.205037	1
GO:2000134	negative regulation of G1/S transition of mitotic cell cycle	biological_process	13	2728	26	10155	ENSGALG00000038730(GIGYF2),ENSGALG00000006190(FHL1),ENSGALG00000012885(BCL2),ENSGALG00000002469(CDC73),ENSGALG00000028318(CDKN1A),ENSGALG00000016997(RB1),ENSGALG00000033535(RGS16),ENSGALG00000010921(PKD2),ENSGALG00000012569(FBXO7),ENSGALG00000011297(CRADD),ENSGALG00000014698(CASP2),ENSGALG00000026945(CIDEC),ENSGALG00000012023(DACT1),	0.0616335	1
GO:0007094	mitotic spindle assembly checkpoint	biological_process	9	2728	18	10155	ENSGALG00000003454(ZNF207),ENSGALG00000006110(PLK1),ENSGALG00000008233(BUB1),ENSGALG00000005973(LCMT1),ENSGALG00000007839(NCAM1),ENSGALG00000016831(PCID2),ENSGALG00000011967(MAD2L1),ENSGALG00000013863(PSMG2),ENSGALG00000014801(NDC80),	0.11051	1
GO:0070816	phosphorylation of RNA polymerase II C-terminal domain	biological_process	4	2728	8	10155	ENSGALG00000023682(GTF2H3),ENSGALG00000001551(CCNL2),ENSGALG00000015471(CCNC),ENSGALG00000001420(RALGAPB),	0.241231	1
GO:0070200	establishment of protein localization to telomere	biological_process	4	2728	8	10155	ENSGALG00000008740(POT1),ENSGALG00000011637(TCP1),ENSGALG00000005054(DKC1),ENSGALG00000016088(CCT7),	0.241231	1
GO:0001666	response to hypoxia	biological_process	37	2728	75	10155	ENSGALG00000022557(CLDN3),ENSGALG00000004531(PLOD1),ENSGALG00000006568(TM9SF4),ENSGALG00000006824(USP19),ENSGALG00000000751(ARNT),ENSGALG00000011870(HIF1A),ENSGALG00000010013(EDNRA),ENSGALG00000033635(PTGS2),ENSGALG00000003759(RORA),ENSGALG00000028187(FUNDC1),ENSGALG00000007669(EGR1),ENSGALG00000030775(RP4-613B23.5),ENSGALG00000004170(ADA),ENSGALG00000012885(BCL2),ENSGALG00000001021(MYOCD),ENSGAL…	0.00293559	0.292668
GO:0043566	structure-specific DNA binding	molecular_function	29	2728	59	10155	ENSGALG00000026865(XRCC2),ENSGALG00000009873(LEMD3),ENSGALG00000031457(5-MCDG),ENSGALG00000004794(H2AFY2),ENSGALG00000008368(RAD18),ENSGALG00000015880(HMGN3),ENSGALG00000011533(XRCC3),ENSGALG00000040141(H2AFY),ENSGALG00000002375(NOTCH1),ENSGALG00000002219(WBP2),ENSGALG00000009071(HMGB3),ENSGALG00000003267(STAT3),ENSGALG00000007357(BCL6),ENSGALG00000000172(MYOG),ENSGALG00000034168(WNT5A),ENSGALG00…	0.00838964	0.45391
GO:0019903	protein phosphatase binding	molecular_function	25	2728	51	10155	ENSGALG00000036965(PPP2R4),ENSGALG00000013462(STX17),ENSGALG00000026182(CTTNBP2NL),ENSGALG00000009029(TSPAN12),ENSGALG00000003267(STAT3),ENSGALG00000000466(LCK),ENSGALG00000017414(JUP),ENSGALG00000004667(SMG7),ENSGALG00000007037(PPP6R3),ENSGALG00000005725(CSF1R),ENSGALG00000017370(ARPP19),ENSGALG00000005802(FLT4),ENSGALG00000000122(GNB2L1),ENSGALG00000004179(ANAPC5),ENSGALG00000017312(PPME1),ENSG…	0.0143137	0.596269
GO:0036294	cellular response to decreased oxygen levels	biological_process	19	2728	39	10155	ENSGALG00000030775(RP4-613B23.5),ENSGALG00000007659(HYOU1),ENSGALG00000010476(BNIP3),ENSGALG00000012550(HMOX1),ENSGALG00000007669(EGR1),ENSGALG00000043405(BNIP3L),ENSGALG00000016323(PDK3),ENSGALG00000007378(FAM162A),ENSGALG00000003473(SFRP1),ENSGALG00000039228(Zfp36l1),ENSGALG00000012885(BCL2),ENSGALG00000009400(SLC8A3),ENSGALG00000003759(RORA),ENSGALG00000033635(PTGS2),ENSGALG00000013920(SUV39H2…	0.0324385	0.893872
GO:0050852	T cell receptor signaling pathway	biological_process	18	2728	37	10155	ENSGALG00000014561(PTPN6),ENSGALG00000004170(ADA),ENSGALG00000016173(UBASH3A),ENSGALG00000016719(TNFRSF21),ENSGALG00000004587(RC3H1),ENSGALG00000043535(RIPK2),ENSGALG00000011241(RFTN1),ENSGALG00000001486(ZAP70),ENSGALG00000035733(CCR7),ENSGALG00000028935(BCL10),ENSGALG00000006751(THY1),ENSGALG00000015441(CD247),ENSGALG00000006979(SPPL3),ENSGALG00000000209(PRNP),ENSGALG00000011094(PDE4B),ENSGALG00…	0.0372733	0.942239
GO:1990266	neutrophil migration	biological_process	18	2728	37	10155	ENSGALG00000016022(RUNX1),ENSGALG00000039327(VAV3),ENSGALG00000029378(ITGA9),ENSGALG00000035733(CCR7),ENSGALG00000024485(BET1),ENSGALG00000004594(CD74),ENSGALG00000015216(SYK),ENSGALG00000001654(C1QBP),ENSGALG00000007511(ITGB2),ENSGALG00000005947(MYD88),ENSGALG00000005637(GBF1),ENSGALG00000028256(CCL19),ENSGALG00000011094(PDE4B),ENSGALG00000009586(IRAK4),ENSGALG00000000667(EDN2),ENSGALG0000002666…	0.0372733	0.942239
GO:0010595	positive regulation of endothelial cell migration	biological_process	17	2728	35	10155	ENSGALG00000011117(AGT),ENSGALG00000016485(RHOB),ENSGALG00000039710(HDAC7),ENSGALG00000036883(MET),ENSGALG00000009626(THBS1),ENSGALG00000008302(CIB1),ENSGALG00000010818(PLPP3),ENSGALG00000034168(WNT5A),ENSGALG00000004184(SPARC),ENSGALG00000009900(PRKD1),ENSGALG00000005802(FLT4),ENSGALG00000016451(ROCK2),ENSGALG00000012178(PDGFB),ENSGALG00000025950(PRKCA),ENSGALG00000009791(PROX1),ENSGALG000000019…	0.0428681	0.965402
GO:0002690	positive regulation of leukocyte chemotaxis	biological_process	16	2728	33	10155	ENSGALG00000005750(SWAP70),ENSGALG00000001654(C1QBP),ENSGALG00000024485(BET1),ENSGALG00000014984(F2RL1),ENSGALG00000004594(CD74),ENSGALG00000004212(ADAM10),ENSGALG00000035733(CCR7),ENSGALG00000006346(CXCL14),ENSGALG00000007130(cRac1A),ENSGALG00000034168(WNT5A),ENSGALG00000000667(EDN2),ENSGALG00000016427(ADAM17),ENSGALG00000016558(VEGFD),ENSGALG00000009638(ANO6),ENSGALG00000028256(CCL19),ENSGALG00…	0.0493525	0.975288
GO:0042990	regulation of transcription factor import into nucleus	biological_process	16	2728	33	10155	ENSGALG00000002634(HDAC3),ENSGALG00000010536(FAF1),ENSGALG00000028256(CCL19),ENSGALG00000009900(PRKD1),ENSGALG00000007001(TLR4),ENSGALG00000039682(HCLS1),ENSGALG00000038364(NOV),ENSGALG00000010921(PKD2),ENSGALG00000024083(C8orf4),ENSGALG00000006979(SPPL3),ENSGALG00000016590(TLR7),ENSGALG00000011917(PPM1A),ENSGALG00000005243(PPP3CB),ENSGALG00000003293(MBTPS1),ENSGALG00000005947(MYD88),ENSGALG00000…	0.0493525	0.975288
GO:0051306	mitotic sister chromatid separation	biological_process	15	2728	31	10155	ENSGALG00000014801(NDC80),ENSGALG00000016997(RB1),ENSGALG00000013863(PSMG2),ENSGALG00000007610(CDC23),ENSGALG00000011967(MAD2L1),ENSGALG00000031718(CSNK2A2),ENSGALG00000016831(PCID2),ENSGALG00000028643(ANAPC10),ENSGALG00000007839(NCAM1),ENSGALG00000005973(LCMT1),ENSGALG00000001118(NEK6),ENSGALG00000007767(DIS3L2),ENSGALG00000006110(PLK1),ENSGALG00000008233(BUB1),ENSGALG00000003454(ZNF207),	0.0568812	0.985756
GO:0097194	execution phase of apoptosis	biological_process	15	2728	31	10155	ENSGALG00000011099(FAP),ENSGALG00000016885(STK24),ENSGALG00000002820(DFFA),ENSGALG00000027126(BLCAP),ENSGALG00000004190(RNF34),ENSGALG00000036950(CASP17),ENSGALG00000004082(TAOK1),ENSGALG00000002225(RFFL),ENSGALG00000011104(GCG),ENSGALG00000036452(CDK5RAP3),ENSGALG00000003642(PDGF-A),ENSGALG00000034500(CIDEA),ENSGALG00000006211(BCL2L1),ENSGALG00000005772(BOK),ENSGALG00000003922(TOP2A),	0.0568812	0.985756
GO:0055123	digestive system development	biological_process	30	2728	62	10155	ENSGALG00000035557(BARX1B),ENSGALG00000030988(RBPMS2),ENSGALG00000034168(WNT5A),ENSGALG00000014064(WDR19),ENSGALG00000010825(AGR2),ENSGALG00000014872(FGF10),ENSGALG00000002375(NOTCH1),ENSGALG00000016662(GATA4),ENSGALG00000004270(ALDH1A2),ENSGALG00000011870(HIF1A),ENSGALG00000009241(SFRP2),ENSGALG00000038634(KIT),ENSGALG00000006038(TGFBR3),ENSGALG00000007324(TP63),ENSGALG00000011298(RARB),ENSGALG0…	0.00882101	0.465886
GO:0016241	regulation of macroautophagy	biological_process	29	2728	60	10155	ENSGALG00000028225(SLC17A9),ENSGALG00000027188(SREBF1),ENSGALG00000005902(RAB7A),ENSGALG00000036807(NOD1),ENSGALG00000027579(MRPS6),ENSGALG00000040424(SCNN1A),ENSGALG00000003211(POLDIP2),ENSGALG00000012929(DNM1L),ENSGALG00000011870(HIF1A),ENSGALG00000002124(ZDHHC8),ENSGALG00000009840(TBK1),ENSGALG00000012569(FBXO7),ENSGALG00000010318(TMED10),ENSGALG00000002095(CHMP4B),ENSGALG00000013493(SPTLC1),E…	0.0100747	0.507912
GO:0007091	metaphase/anaphase transition of mitotic cell cycle	biological_process	14	2728	29	10155	ENSGALG00000016997(RB1),ENSGALG00000014801(NDC80),ENSGALG00000013863(PSMG2),ENSGALG00000007610(CDC23),ENSGALG00000011967(MAD2L1),ENSGALG00000031718(CSNK2A2),ENSGALG00000016831(PCID2),ENSGALG00000028643(ANAPC10),ENSGALG00000007839(NCAM1),ENSGALG00000005973(LCMT1),ENSGALG00000001118(NEK6),ENSGALG00000006110(PLK1),ENSGALG00000008233(BUB1),ENSGALG00000003454(ZNF207),	0.0656401	1
GO:0048806	genitalia development	biological_process	14	2728	29	10155	ENSGALG00000008257(MERTK),ENSGALG00000037203(CTNNB1),ENSGALG00000040834(LGR4),ENSGALG00000003624(KLHL10),ENSGALG00000031493(BAK1),ENSGALG00000001449(STRA6),ENSGALG00000008631(TYRO3),ENSGALG00000034168(WNT5A),ENSGALG00000010798(DHCR24),ENSGALG00000036043(TBX3),ENSGALG00000014872(FGF10),ENSGALG00000007324(TP63),ENSGALG00000030879(AR),ENSGALG00000007706(FGF8),	0.0656401	1
GO:0071479	cellular response to ionizing radiation	biological_process	14	2728	29	10155	ENSGALG00000011131(TANK),ENSGALG00000016485(RHOB),ENSGALG00000007945(CRYAB),ENSGALG00000006211(BCL2L1),ENSGALG00000009241(SFRP2),ENSGALG00000030313(RAD51A),ENSGALG00000008256(BLM),ENSGALG00000007669(EGR1),ENSGALG00000013793(CLOCK),ENSGALG00000003473(SFRP1),ENSGALG00000008553(INO80),ENSGALG00000008437(NET1),ENSGALG00000028318(CDKN1A),ENSGALG00000036642(rad9),	0.0656401	1
GO:0033627	cell adhesion mediated by integrin	biological_process	13	2728	27	10155	ENSGALG00000016427(ADAM17),ENSGALG00000003589(VTN),ENSGALG00000042321(LYN),ENSGALG00000038364(NOV),ENSGALG00000040606(cRac1B),ENSGALG00000001486(ZAP70),ENSGALG00000008302(CIB1),ENSGALG00000002655(ITGAV),ENSGALG00000005750(SWAP70),ENSGALG00000015216(SYK),ENSGALG00000004170(ADA),ENSGALG00000014561(PTPN6),ENSGALG00000003398(ADAM9),	0.0758533	1
GO:0006749	glutathione metabolic process	biological_process	13	2728	27	10155	ENSGALG00000027874(CHAC1),ENSGALG00000021539(PRPSAP1),ENSGALG00000013098(MGST1),ENSGALG00000004309(GDAP1L1),ENSGALG00000005782(DNTTIP2),ENSGALG00000008182(CHAC2),ENSGALG00000011661(SOD2),ENSGALG00000014708(GSTK1),ENSGALG00000003281(GSS),ENSGALG00000015844(SOD1),ENSGALG00000019114(CLDN10),ENSGALG00000010234(MMACHC),ENSGALG00000032544(ALDH5A1),	0.0758533	1
GO:1902807	negative regulation of cell cycle G1/S phase transition	biological_process	13	2728	27	10155	ENSGALG00000026945(CIDEC),ENSGALG00000011297(CRADD),ENSGALG00000014698(CASP2),ENSGALG00000012023(DACT1),ENSGALG00000033535(RGS16),ENSGALG00000016997(RB1),ENSGALG00000028318(CDKN1A),ENSGALG00000012569(FBXO7),ENSGALG00000010921(PKD2),ENSGALG00000006190(FHL1),ENSGALG00000038730(GIGYF2),ENSGALG00000002469(CDC73),ENSGALG00000012885(BCL2),	0.0758533	1
GO:0055013	cardiac muscle cell development	biological_process	12	2728	25	10155	ENSGALG00000002886(NKX2-5),ENSGALG00000036043(TBX3),ENSGALG00000004044(CSRP3),ENSGALG00000000120(BMP10),ENSGALG00000009976(LRRC10),ENSGALG00000014463(ACTN2),ENSGALG00000013124(FHOD3),ENSGALG00000013968(SGCB),ENSGALG00000004582(MYL2),ENSGALG00000001183(MYH10),ENSGALG00000008351(CAV3),ENSGALG00000009791(PROX1),	0.0877934	1
GO:0005778	peroxisomal membrane	cellular_component	12	2728	25	10155	ENSGALG00000002151(PEX12),ENSGALG00000043756(PEX11G),ENSGALG00000005647(ABCD3),ENSGALG00000005353(FAR1),ENSGALG00000009236(AGPS),ENSGALG00000003042(PXMP4),ENSGALG00000009269(PTGR2),ENSGALG00000002836(PEX14),ENSGALG00000002159(ACOX1),ENSGALG00000011163(GNPAT),ENSGALG00000003487(RAB8B),ENSGALG00000001223(PEX10),	0.0877934	1
GO:1900408	negative regulation of cellular response to oxidative stress	biological_process	10	2728	21	10155	ENSGALG00000001926(HSPB1),ENSGALG00000033137(TLDC1),ENSGALG00000012569(FBXO7),ENSGALG00000005507(NONO),ENSGALG00000036883(MET),ENSGALG00000011870(HIF1A),ENSGALG00000037203(CTNNB1),ENSGALG00000000607(GPR37L1),ENSGALG00000014834(NCOA7),ENSGALG00000000122(GNB2L1),	0.118273	1
GO:0043204	perikaryon	cellular_component	10	2728	21	10155	ENSGALG00000008281(NEURL1),ENSGALG00000029648(tyrosine hydroxylase),ENSGALG00000002515(OLFM1),ENSGALG00000027151(FKBP12),ENSGALG00000003681(TOP1),ENSGALG00000005243(PPP3CB),ENSGALG00000026465(TMEM100),ENSGALG00000029692(NEUROG1),ENSGALG00000000122(GNB2L1),ENSGALG00000000442(KCNA2),	0.118273	1
GO:0001569	patterning of blood vessels	biological_process	10	2728	21	10155	ENSGALG00000031493(BAK1),ENSGALG00000010013(EDNRA),ENSGALG00000023648(PPP3R1),ENSGALG00000031960(Lef-1),ENSGALG00000037203(CTNNB1),ENSGALG00000008473(PLXND1),ENSGALG00000013342(GBX2),ENSGALG00000036798(COL4A1),ENSGALG00000007706(FGF8),ENSGALG00000009241(SFRP2),	0.118273	1
GO:0000266	mitochondrial fission	biological_process	10	2728	21	10155	ENSGALG00000004375(VPS35),ENSGALG00000011274(DCN),ENSGALG00000001375(COX10),ENSGALG00000019967(MTFR2),ENSGALG00000012929(DNM1L),ENSGALG00000003079(MFF),ENSGALG00000032234(MARCH5),ENSGALG00000000998(MTFR1L),ENSGALG00000010476(BNIP3),ENSGALG00000000505(KCNH6),	0.118273	1
GO:0005834	heterotrimeric G-protein complex	cellular_component	10	2728	21	10155	ENSGALG00000026591(GNG12),ENSGALG00000009368(RGS6),ENSGALG00000027630(NPR2),ENSGALG00000015683(GNG10),ENSGALG00000003702(CLINT1),ENSGALG00000038084(GNAT2),ENSGALG00000006719(GNAZ),ENSGALG00000027629(GNG2),ENSGALG00000010986(GNG4),ENSGALG00000028697(GNAT1),	0.118273	1
GO:0032608	interferon-beta production	biological_process	10	2728	21	10155	ENSGALG00000024391(CACTIN),ENSGALG00000007001(TLR4),ENSGALG00000002908(TRAIP),ENSGALG00000006785(IRF1),ENSGALG00000042875(HMGB1),ENSGALG00000016590(TLR7),ENSGALG00000004629(RNF216),ENSGALG00000009840(TBK1),ENSGALG00000007845(REL),ENSGALG00000014297(IRF7),	0.118273	1
GO:0031902	late endosome membrane	cellular_component	10	2728	21	10155	ENSGALG00000002095(CHMP4B),ENSGALG00000009526(VTI1B),ENSGALG00000026428(CHMP6),ENSGALG00000000055(LAMTOR3),ENSGALG00000005902(RAB7A),ENSGALG00000004357(ANXA6),ENSGALG00000029571(TMEM55A),ENSGALG00000004435(RAB27A),ENSGALG00000007476(VAMP7),ENSGALG00000014712(SLC38A9),	0.118273	1
GO:0044309	neuron spine	cellular_component	10	2728	21	10155	ENSGALG00000026055(PALM),ENSGALG00000011094(PDE4B),ENSGALG00000026431(SEZ6),ENSGALG00000008281(NEURL1),ENSGALG00000008864(FXR1),ENSGALG00000001183(MYH10),ENSGALG00000000168(ADORA1),ENSGALG00000013085(PTPRO),ENSGALG00000008898(GRIN1),ENSGALG00000015770(APP),	0.118273	1
GO:1903202	negative regulation of oxidative stress-induced cell death	biological_process	10	2728	21	10155	ENSGALG00000014834(NCOA7),ENSGALG00000000122(GNB2L1),ENSGALG00000036883(MET),ENSGALG00000000607(GPR37L1),ENSGALG00000037203(CTNNB1),ENSGALG00000011870(HIF1A),ENSGALG00000012569(FBXO7),ENSGALG00000033137(TLDC1),ENSGALG00000001926(HSPB1),ENSGALG00000005507(NONO),	0.118273	1
GO:0050792	regulation of viral process	biological_process	29	2728	61	10155	ENSGALG00000016400(RSAD2),ENSGALG00000043573(CHMP4C),ENSGALG00000002735(TAF11),ENSGALG00000028284(PTX3),ENSGALG00000035487(SP1),ENSGALG00000007481(HACD3),ENSGALG00000004736(STAU1),ENSGALG00000023571(TRIM59),ENSGALG00000012885(BCL2),ENSGALG00000042661(MVB12A),ENSGALG00000002182(NR5A2),ENSGALG00000010501(SNW1),ENSGALG00000006201(TBC1D20),ENSGALG00000005983(SMARCB1),ENSGALG00000003922(TOP2A),ENSGALG…	0.0120343	0.547593
GO:0043197	dendritic spine	cellular_component	9	2728	19	10155	ENSGALG00000008898(GRIN1),ENSGALG00000015770(APP),ENSGALG00000000168(ADORA1),ENSGALG00000013085(PTPRO),ENSGALG00000008864(FXR1),ENSGALG00000008281(NEURL1),ENSGALG00000001183(MYH10),ENSGALG00000026431(SEZ6),ENSGALG00000011094(PDE4B),	0.137748	1
GO:0060291	long-term synaptic potentiation	biological_process	9	2728	19	10155	ENSGALG00000012865(BRAF),ENSGALG00000005553(NLGN3),ENSGALG00000004306(SYT12),ENSGALG00000012594(NTRK2),ENSGALG00000009400(SLC8A3),ENSGALG00000004526(TNR),ENSGALG00000002488(PAIP2),ENSGALG00000015305(NR2E1),ENSGALG00000009003(SNAP25),	0.137748	1
GO:2000107	negative regulation of leukocyte apoptotic process	biological_process	9	2728	19	10155	ENSGALG00000004594(CD74),ENSGALG00000039682(HCLS1),ENSGALG00000007162(VIMP),ENSGALG00000002222(NOC2L),ENSGALG00000028935(BCL10),ENSGALG00000028256(CCL19),ENSGALG00000008257(MERTK),ENSGALG00000011870(HIF1A),ENSGALG00000004170(ADA),	0.137748	1
GO:0031201	SNARE complex	cellular_component	18	2728	38	10155	ENSGALG00000034374(STX7),ENSGALG00000004326(GOSR1),ENSGALG00000013462(STX17),ENSGALG00000022955(VAMP1),ENSGALG00000009097(SNAP23),ENSGALG00000008313(NAPB),ENSGALG00000007476(VAMP7),ENSGALG00000009526(VTI1B),ENSGALG00000009003(SNAP25),ENSGALG00000000723(STX12),ENSGALG00000031381(VAMP4),ENSGALG00000002882(BNIP1),ENSGALG00000003880(STX6),ENSGALG00000039791(DOLPP1),ENSGALG00000040128(SNAP29),ENSGALG0…	0.0450707	0.963643
GO:0033628	regulation of cell adhesion mediated by integrin	biological_process	9	2728	19	10155	ENSGALG00000040606(cRac1B),ENSGALG00000001486(ZAP70),ENSGALG00000008302(CIB1),ENSGALG00000042321(LYN),ENSGALG00000014561(PTPN6),ENSGALG00000004170(ADA),ENSGALG00000003398(ADAM9),ENSGALG00000015216(SYK),ENSGALG00000005750(SWAP70),	0.137748	1
GO:0008333	endosome to lysosome transport	biological_process	9	2728	19	10155	ENSGALG00000004375(VPS35),ENSGALG00000037492(MGRN1),ENSGALG00000026796(SNAPIN),ENSGALG00000005902(RAB7A),ENSGALG00000010459(VIPAS39),ENSGALG00000011569(SCYL2),ENSGALG00000007476(VAMP7),ENSGALG00000040687(SNX27),ENSGALG00000016485(RHOB),	0.137748	1
GO:0060323	head morphogenesis	biological_process	9	2728	19	10155	ENSGALG00000012865(BRAF),ENSGALG00000010346(TGFB3),ENSGALG00000003580(MMP2),ENSGALG00000004553(SGPL1),ENSGALG00000010114(PAX9),ENSGALG00000031960(Lef-1),ENSGALG00000015013(MSX1),ENSGALG00000001449(STRA6),ENSGALG00000009129(DLX5),	0.137748	1
GO:0030857	negative regulation of epithelial cell differentiation	biological_process	9	2728	19	10155	ENSGALG00000002763(FRZB),ENSGALG00000038848(MSX2),ENSGALG00000016473(OSR1),ENSGALG00000036043(TBX3),ENSGALG00000007324(TP63),ENSGALG00000026989(HOXA7),ENSGALG00000002375(NOTCH1),ENSGALG00000000990(SRSF6),ENSGALG00000037203(CTNNB1),	0.137748	1
GO:0006970	response to osmotic stress	biological_process	9	2728	19	10155	ENSGALG00000039228(Zfp36l1),ENSGALG00000006418(PDPK1),ENSGALG00000011708(MYLK),ENSGALG00000010921(PKD2),ENSGALG00000007130(cRac1A),ENSGALG00000027591(TSC22D2),ENSGALG00000004980(kcnma1),ENSGALG00000011009(SCN2A),ENSGALG00000016473(OSR1),	0.137748	1
GO:0035904	aorta development	biological_process	9	2728	19	10155	ENSGALG00000007706(FGF8),ENSGALG00000012150(TAB1),ENSGALG00000006088(DCTN5),ENSGALG00000010921(PKD2),ENSGALG00000001183(MYH10),ENSGALG00000002375(NOTCH1),ENSGALG00000011708(MYLK),ENSGALG00000008473(PLXND1),ENSGALG00000009791(PROX1),	0.137748	1
GO:0071173	spindle assembly checkpoint	biological_process	9	2728	19	10155	ENSGALG00000014801(NDC80),ENSGALG00000013863(PSMG2),ENSGALG00000016831(PCID2),ENSGALG00000011967(MAD2L1),ENSGALG00000007839(NCAM1),ENSGALG00000005973(LCMT1),ENSGALG00000003454(ZNF207),ENSGALG00000008233(BUB1),ENSGALG00000006110(PLK1),	0.137748	1
GO:0045639	positive regulation of myeloid cell differentiation	biological_process	18	2728	38	10155	ENSGALG00000012827(RIPK1),ENSGALG00000005425(OGT),ENSGALG00000016022(RUNX1),ENSGALG00000010770(SCIN),ENSGALG00000023296(TAL1),ENSGALG00000016997(RB1),ENSGALG00000005909(GATA2),ENSGALG00000035016(ID2),ENSGALG00000039228(Zfp36l1),ENSGALG00000015297(FOXO3),ENSGALG00000042875(HMGB1),ENSGALG00000008836(ATP6AP1),ENSGALG00000039682(HCLS1),ENSGALG00000031960(Lef-1),ENSGALG00000028037(FOS),ENSGALG00000000…	0.0450707	0.963643
GO:0048565	digestive tract development	biological_process	26	2728	55	10155	ENSGALG00000005909(GATA2),ENSGALG00000001021(MYOCD),ENSGALG00000038089(EGFR),ENSGALG00000001449(STRA6),ENSGALG00000016997(RB1),ENSGALG00000004170(ADA),ENSGALG00000037203(CTNNB1),ENSGALG00000035016(ID2),ENSGALG00000009752(C1GALT1),ENSGALG00000040834(LGR4),ENSGALG00000012885(BCL2),ENSGALG00000003473(SFRP1),ENSGALG00000007515(SFRP5),ENSGALG00000011298(RARB),ENSGALG00000007324(TP63),ENSGALG0000000603…	0.0179929	0.673632
GO:0032680	regulation of tumor necrosis factor production	biological_process	17	2728	36	10155	ENSGALG00000005947(MYD88),ENSGALG00000012827(RIPK1),ENSGALG00000043535(RIPK2),ENSGALG00000024391(CACTIN),ENSGALG00000005391(SELK),ENSGALG00000001926(HSPB1),ENSGALG00000001409(IL12B),ENSGALG00000032701(LY96),ENSGALG00000015273(TBC1D23),ENSGALG00000016600(POMC),ENSGALG00000036807(NOD1),ENSGALG00000029367(CYBA),ENSGALG00000042875(HMGB1),ENSGALG00000034500(CIDEA),ENSGALG00000007001(TLR4),ENSGALG00000…	0.051886	0.939561
GO:0097305	response to alcohol	biological_process	33	2728	70	10155	ENSGALG00000029648(tyrosine hydroxylase),ENSGALG00000016451(ROCK2),ENSGALG00000002424(RECQL5),ENSGALG00000002321(GOT2),ENSGALG00000038848(MSX2),ENSGALG00000010866(AREG),ENSGALG00000041353(TP53INP1),ENSGALG00000037203(CTNNB1),ENSGALG00000005999(ABTB1),ENSGALG00000003473(SFRP1),ENSGALG00000000608(CDH1),ENSGALG00000012620(PTCH1),ENSGALG00000008898(GRIN1),ENSGALG00000030313(RAD51A),ENSGALG00000011295…	0.00841362	0.452449
GO:0021988	olfactory lobe development	biological_process	8	2728	17	10155	ENSGALG00000005725(CSF1R),ENSGALG00000034168(WNT5A),ENSGALG00000012595(AGTPBP1),ENSGALG00000007130(cRac1A),ENSGALG00000027247(EOMES),ENSGALG00000015305(NR2E1),ENSGALG00000035016(ID2),ENSGALG00000001412(SEMA7A),	0.160885	1
GO:0010543	regulation of platelet activation	biological_process	8	2728	17	10155	ENSGALG00000003642(PDGF-A),ENSGALG00000042321(LYN),ENSGALG00000007001(TLR4),ENSGALG00000001486(ZAP70),ENSGALG00000015216(SYK),ENSGALG00000012178(PDGFB),ENSGALG00000025950(PRKCA),ENSGALG00000002016(PRKCD),	0.160885	1
GO:0031492	nucleosomal DNA binding	molecular_function	8	2728	17	10155	ENSGALG00000004675(RGS9BP),ENSGALG00000005983(SMARCB1),ENSGALG00000003522(RBBP4),ENSGALG00000013565(CHD4),ENSGALG00000003297(HDAC1),ENSGALG00000003882(SMARCE1),ENSGALG00000015880(HMGN3),ENSGALG00000040141(H2AFY),	0.160885	1
GO:0003209	cardiac atrium morphogenesis	biological_process	8	2728	17	10155	ENSGALG00000009791(PROX1),ENSGALG00000002375(NOTCH1),ENSGALG00000016662(GATA4),ENSGALG00000002922(NOTCH2),ENSGALG00000034168(WNT5A),ENSGALG00000000120(BMP10),ENSGALG00000006099(ZFPM1),ENSGALG00000002886(NKX2-5),	0.160885	1
GO:0003254	regulation of membrane depolarization	biological_process	8	2728	17	10155	ENSGALG00000008351(CAV3),ENSGALG00000006190(FHL1),ENSGALG00000011274(DCN),ENSGALG00000014873(GJA1),ENSGALG00000002160(B2M),ENSGALG00000005772(BOK),ENSGALG00000000122(GNB2L1),ENSGALG00000007623(CACNA1G),	0.160885	1
GO:0042345	regulation of NF-kappaB import into nucleus	biological_process	8	2728	17	10155	ENSGALG00000038364(NOV),ENSGALG00000007001(TLR4),ENSGALG00000010536(FAF1),ENSGALG00000028256(CCL19),ENSGALG00000011917(PPM1A),ENSGALG00000016590(TLR7),ENSGALG00000005947(MYD88),ENSGALG00000024083(C8orf4),	0.160885	1
GO:0044798	nuclear transcription factor complex	cellular_component	40	2728	85	10155	ENSGALG00000006731(TAF3),ENSGALG00000003189(NFYC),ENSGALG00000031960(Lef-1),ENSGALG00000016662(GATA4),ENSGALG00000003498(TAF8),ENSGALG00000038003(EDF1),ENSGALG00000002886(NKX2-5),ENSGALG00000003369(KAT2A),ENSGALG00000008241(TAF5),ENSGALG00000014790(CDK7),ENSGALG00000016437(TAF1B),ENSGALG00000002514(SFPQ),ENSGALG00000037352(SOX14),ENSGALG00000001080(NR5A1),ENSGALG00000005507(NONO),ENSGALG000000169…	0.00398486	0.327386
GO:0002762	negative regulation of myeloid leukocyte differentiation	biological_process	8	2728	17	10155	ENSGALG00000009476(CDK6),ENSGALG00000006099(ZFPM1),ENSGALG00000026989(HOXA7),ENSGALG00000042321(LYN),ENSGALG00000005909(GATA2),ENSGALG00000011957(TOB2),ENSGALG00000037203(CTNNB1),ENSGALG00000003473(SFRP1),	0.160885	1
GO:2000785	regulation of autophagosome assembly	biological_process	8	2728	17	10155	ENSGALG00000007877(PIP4K2A),ENSGALG00000005902(RAB7A),ENSGALG00000040424(SCNN1A),ENSGALG00000009503(RAB3GAP2),ENSGALG00000002131(NPRL2),ENSGALG00000009916(SCFD1),ENSGALG00000008051(MTMR3),ENSGALG00000002095(CHMP4B),	0.160885	1
GO:0050853	B cell receptor signaling pathway	biological_process	16	2728	34	10155	ENSGALG00000011684(STAP1),ENSGALG00000042321(LYN),ENSGALG00000014508(CD38),ENSGALG00000006837(TSPAN4),ENSGALG00000008666(CTLA4),ENSGALG00000001486(ZAP70),ENSGALG00000000251(CD79B),ENSGALG00000027874(CHAC1),ENSGALG00000011241(RFTN1),ENSGALG00000000424(CMTM3),ENSGALG00000001985(PIGQ),ENSGALG00000002263(KLHL6),ENSGALG00000039327(VAV3),ENSGALG00000012885(BCL2),ENSGALG00000014561(PTPN6),ENSGALG0000001…	0.0597979	1
GO:0030888	regulation of B cell proliferation	biological_process	16	2728	34	10155	ENSGALG00000028318(CDKN1A),ENSGALG00000008666(CTLA4),ENSGALG00000007357(BCL6),ENSGALG00000008837(PELI1),ENSGALG00000014508(CD38),ENSGALG00000041267(BMI1),ENSGALG00000042321(LYN),ENSGALG00000007001(TLR4),ENSGALG00000016719(TNFRSF21),ENSGALG00000004170(ADA),ENSGALG00000012885(BCL2),ENSGALG00000006546(CD81),ENSGALG00000039327(VAV3),ENSGALG00000003294(ATAD5),ENSGALG00000004587(RC3H1),ENSGALG000000045…	0.0597979	1
GO:1901799	negative regulation of proteasomal protein catabolic process	biological_process	16	2728	34	10155	ENSGALG00000016831(PCID2),ENSGALG00000031718(CSNK2A2),ENSGALG00000016582(PBK),ENSGALG00000014801(NDC80),ENSGALG00000008233(BUB1),ENSGALG00000003454(ZNF207),ENSGALG00000005973(LCMT1),ENSGALG00000007839(NCAM1),ENSGALG00000003208(GABARAPL2),ENSGALG00000003648(SVIP),ENSGALG00000011967(MAD2L1),ENSGALG00000006824(USP19),ENSGALG00000013863(PSMG2),ENSGALG00000006110(PLK1),ENSGALG00000010175(HSP90AB1),ENS…	0.0597979	1
GO:0005154	epidermal growth factor receptor binding	molecular_function	8	2728	17	10155	ENSGALG00000010016(SOCS5),ENSGALG00000028608(BTC),ENSGALG00000002189(SNX1),ENSGALG00000010825(AGR2),ENSGALG00000002699(VAV2),ENSGALG00000024024(TGFA),ENSGALG00000010866(AREG),ENSGALG00000039327(VAV3),	0.160885	1
GO:0043123	positive regulation of I-kappaB kinase/NF-kappaB signaling	biological_process	39	2728	83	10155	ENSGALG00000013740(SLC20A1),ENSGALG00000009900(PRKD1),ENSGALG00000003806(RHOA),ENSGALG00000009864(TRAF5),ENSGALG00000009179(TNFSF10),ENSGALG00000007001(TLR4),ENSGALG00000024083(C8orf4),ENSGALG00000009840(TBK1),ENSGALG00000015299(TFG),ENSGALG00000006217(S100B),ENSGALG00000001473(MIB2),ENSGALG00000006016(PASK),ENSGALG00000008837(PELI1),ENSGALG00000004398(CARD11),ENSGALG00000028935(BCL10),ENSGALG000…	0.00453755	0.350101
GO:0031647	regulation of protein stability	biological_process	44	2728	94	10155	ENSGALG00000007768(AURKA),ENSGALG00000010343(TSPAN1),ENSGALG00000002634(HDAC3),ENSGALG00000012023(DACT1),ENSGALG00000005452(TADA2A),ENSGALG00000006110(PLK1),ENSGALG00000003798(GET4),ENSGALG00000010818(PLPP3),ENSGALG00000001534(TMEM88),ENSGALG00000004375(VPS35),ENSGALG00000002210(PPIB),ENSGALG00000004796(CDC42),ENSGALG00000014442(GAPDH),ENSGALG00000008974(USP33),ENSGALG00000003369(KAT2A),ENSGALG00…	0.00280101	0.285671
GO:0006376	mRNA splice site selection	biological_process	7	2728	15	10155	ENSGALG00000007937(SF3A1),ENSGALG00000007386(LUC7L3),ENSGALG00000005525(SRSF1),ENSGALG00000008097(CELF1),ENSGALG00000000990(SRSF6),ENSGALG00000002487(SFSWAP),ENSGALG00000004133(SRSF10),	0.188549	1
GO:0045581	negative regulation of T cell differentiation	biological_process	7	2728	15	10155	ENSGALG00000008666(CTLA4),ENSGALG00000042875(HMGB1),ENSGALG00000007357(BCL6),ENSGALG00000010016(SOCS5),ENSGALG00000006785(IRF1),ENSGALG00000004587(RC3H1),ENSGALG00000004594(CD74),	0.188549	1
GO:0032755	positive regulation of interleukin-6 production	biological_process	14	2728	30	10155	ENSGALG00000034168(WNT5A),ENSGALG00000043535(RIPK2),ENSGALG00000014984(F2RL1),ENSGALG00000007001(TLR4),ENSGALG00000036807(NOD1),ENSGALG00000029367(CYBA),ENSGALG00000016590(TLR7),ENSGALG00000042875(HMGB1),ENSGALG00000000769(RAB7B),ENSGALG00000005947(MYD88),ENSGALG00000015273(TBC1D23),ENSGALG00000010629(ZCCHC11),ENSGALG00000005391(SELK),ENSGALG00000014182(ADORA2B),	0.0797284	1
GO:1901532	regulation of hematopoietic progenitor cell differentiation	biological_process	7	2728	15	10155	ENSGALG00000002375(NOTCH1),ENSGALG00000008302(CIB1),ENSGALG00000010770(SCIN),ENSGALG00000015763(GABPA),ENSGALG00000000769(RAB7B),ENSGALG00000002363(HSPA9),ENSGALG00000005909(GATA2),	0.188549	1
GO:0001046	core promoter sequence-specific DNA binding	molecular_function	28	2728	60	10155	ENSGALG00000005983(SMARCB1),ENSGALG00000006949(CHD2),ENSGALG00000007651(STAT1),ENSGALG00000013793(CLOCK),ENSGALG00000006099(ZFPM1),ENSGALG00000002144(THRAP3),ENSGALG00000000751(ARNT),ENSGALG00000002219(WBP2),ENSGALG00000009791(PROX1),ENSGALG00000012799(RREB1),ENSGALG00000001191(MEOX1),ENSGALG00000028037(FOS),ENSGALG00000014297(IRF7),ENSGALG00000040060(F),ENSGALG00000003759(RORA),ENSGALG0000003557…	0.0163472	0.63898
GO:0030291	protein serine/threonine kinase inhibitor activity	molecular_function	7	2728	15	10155	ENSGALG00000027036(PKIB),ENSGALG00000008302(CIB1),ENSGALG00000040141(H2AFY),ENSGALG00000028318(CDKN1A),ENSGALG00000028203(SPRED1),ENSGALG00000004237(PRKAR1A),ENSGALG00000001926(HSPB1),	0.188549	1
GO:0030851	granulocyte differentiation	biological_process	7	2728	15	10155	ENSGALG00000016022(RUNX1),ENSGALG00000031960(Lef-1),ENSGALG00000005425(OGT),ENSGALG00000005909(GATA2),ENSGALG00000006099(ZFPM1),ENSGALG00000023296(TAL1),ENSGALG00000039682(HCLS1),	0.188549	1
GO:0045197	establishment or maintenance of epithelial cell apical/basal polarity	biological_process	7	2728	15	10155	ENSGALG00000012170(LIN7C),ENSGALG00000006908(DLG1),ENSGALG00000014957(WDR1),ENSGALG00000007650(SLC9A3R1),ENSGALG00000004198(PDZD11),ENSGALG00000026276(TCF15),ENSGALG00000034168(WNT5A),	0.188549	1
GO:0050710	negative regulation of cytokine secretion	biological_process	7	2728	15	10155	ENSGALG00000003578(FN1),ENSGALG00000004167(SRGN),ENSGALG00000016719(TNFRSF21),ENSGALG00000021611(RABGEF1),ENSGALG00000040834(LGR4),ENSGALG00000014984(F2RL1),ENSGALG00000034500(CIDEA),	0.188549	1
GO:0006778	porphyrin-containing compound metabolic process	biological_process	7	2728	15	10155	ENSGALG00000003948(ALAS1),ENSGALG00000012550(HMOX1),ENSGALG00000013688(UROS),ENSGALG00000006968(HNF1A),ENSGALG00000007638(HMOX2),ENSGALG00000008865(ALAD),ENSGALG00000001375(COX10),	0.188549	1
GO:0006360	transcription from RNA polymerase I promoter	biological_process	14	2728	30	10155	ENSGALG00000003261(PTRF),ENSGALG00000040141(H2AFY),ENSGALG00000001630(DHX33),ENSGALG00000016437(TAF1B),ENSGALG00000008534(POLR2H),ENSGALG00000016720(CD2AP),ENSGALG00000005983(SMARCB1),ENSGALG00000004794(H2AFY2),ENSGALG00000010349(POLR1C),ENSGALG00000007470(POLR1D),ENSGALG00000002591(POLR2E),ENSGALG00000008609(PTK7),ENSGALG00000037492(MGRN1),ENSGALG00000005395(POLR1E),	0.0797284	1
GO:1901224	positive regulation of NIK/NF-kappaB signaling	biological_process	7	2728	15	10155	ENSGALG00000004587(RC3H1),ENSGALG00000033385(COPS8),ENSGALG00000006016(PASK),ENSGALG00000043711(AGO3),ENSGALG00000036807(NOD1),ENSGALG00000004398(CARD11),ENSGALG00000042875(HMGB1),	0.188549	1
GO:0061028	establishment of endothelial barrier	biological_process	7	2728	15	10155	ENSGALG00000032349(CDH5),ENSGALG00000005947(MYD88),ENSGALG00000016451(ROCK2),ENSGALG00000037203(CTNNB1),ENSGALG00000014984(F2RL1),ENSGALG00000006061(RAP2C),ENSGALG00000039461(TNFRSF1A),	0.188549	1
GO:0010965	regulation of mitotic sister chromatid separation	biological_process	14	2728	30	10155	ENSGALG00000005973(LCMT1),ENSGALG00000007839(NCAM1),ENSGALG00000028643(ANAPC10),ENSGALG00000003454(ZNF207),ENSGALG00000008233(BUB1),ENSGALG00000006110(PLK1),ENSGALG00000001118(NEK6),ENSGALG00000013863(PSMG2),ENSGALG00000016997(RB1),ENSGALG00000014801(NDC80),ENSGALG00000016831(PCID2),ENSGALG00000031718(CSNK2A2),ENSGALG00000011967(MAD2L1),ENSGALG00000007610(CDC23),	0.0797284	1
GO:0001960	negative regulation of cytokine-mediated signaling pathway	biological_process	7	2728	15	10155	ENSGALG00000021611(RABGEF1),ENSGALG00000002225(RFFL),ENSGALG00000024391(CACTIN),ENSGALG00000011684(STAP1),ENSGALG00000014984(F2RL1),ENSGALG00000002908(TRAIP),ENSGALG00000004267(SIGIRR),	0.188549	1
GO:0010494	cytoplasmic stress granule	cellular_component	7	2728	15	10155	ENSGALG00000030918(CIRBP),ENSGALG00000013532(CAPRIN1),ENSGALG00000004160(G3BP1),ENSGALG00000042814(FAM195B),ENSGALG00000033064(DDX6),ENSGALG00000010291(RBPMS),ENSGALG00000004587(RC3H1),	0.188549	1
GO:0051879	Hsp90 protein binding	molecular_function	7	2728	15	10155	ENSGALG00000006824(USP19),ENSGALG00000016774(NPAS2),ENSGALG00000011870(HIF1A),ENSGALG00000041432(STUB1),ENSGALG00000009451(PPID),ENSGALG00000003476(ERN1),ENSGALG00000004825(HDAC8),	0.188549	1
GO:0019722	calcium-mediated signaling	biological_process	27	2728	58	10155	ENSGALG00000015018(CASQ2),ENSGALG00000001486(ZAP70),ENSGALG00000005243(PPP3CB),ENSGALG00000016615(GPR143),ENSGALG00000003901(P2RX4),ENSGALG00000004101(NMUR2),ENSGALG00000016281(DMD),ENSGALG00000006418(PDPK1),ENSGALG00000004170(ADA),ENSGALG00000015216(SYK),ENSGALG00000004282(RCAN3),ENSGALG00000023648(PPP3R1),ENSGALG00000032518(NCALD),ENSGALG00000029502(CLIC2),ENSGALG00000008302(CIB1),ENSGALG000000…	0.0186943	0.694036
GO:0016239	positive regulation of macroautophagy	biological_process	13	2728	28	10155	ENSGALG00000043405(BNIP3L),ENSGALG00000043535(RIPK2),ENSGALG00000013493(SPTLC1),ENSGALG00000036807(NOD1),ENSGALG00000012550(HMOX1),ENSGALG00000010476(BNIP3),ENSGALG00000007877(PIP4K2A),ENSGALG00000011870(HIF1A),ENSGALG00000009503(RAB3GAP2),ENSGALG00000010318(TMED10),ENSGALG00000011274(DCN),ENSGALG00000009840(TBK1),ENSGALG00000012569(FBXO7),	0.0922661	1
GO:0010324	membrane invagination	biological_process	13	2728	28	10155	ENSGALG00000011649(ATG9A),ENSGALG00000006702(MFGE8),ENSGALG00000007130(cRac1A),ENSGALG00000006837(TSPAN4),ENSGALG00000028822(RNF152),ENSGALG00000001985(PIGQ),ENSGALG00000009638(ANO6),ENSGALG00000035492(ELMO1),ENSGALG00000011684(STAP1),ENSGALG00000007476(VAMP7),ENSGALG00000027874(CHAC1),ENSGALG00000009626(THBS1),ENSGALG00000014984(F2RL1),	0.0922661	1
GO:0048520	positive regulation of behavior	biological_process	26	2728	56	10155	ENSGALG00000001926(HSPB1),ENSGALG00000007130(cRac1A),ENSGALG00000012178(PDGFB),ENSGALG00000042875(HMGB1),ENSGALG00000028256(CCL19),ENSGALG00000009900(PRKD1),ENSGALG00000014872(FGF10),ENSGALG00000016558(VEGFD),ENSGALG00000016427(ADAM17),ENSGALG00000009638(ANO6),ENSGALG00000005483(CDH13),ENSGALG00000000667(EDN2),ENSGALG00000009626(THBS1),ENSGALG00000034168(WNT5A),ENSGALG00000001654(C1QBP),ENSGALG00…	0.0213894	0.741359
GO:0002260	lymphocyte homeostasis	biological_process	13	2728	28	10155	ENSGALG00000004111(GPR174),ENSGALG00000028935(BCL10),ENSGALG00000005243(PPP3CB),ENSGALG00000015082(RPS6),ENSGALG00000004587(RC3H1),ENSGALG00000042321(LYN),ENSGALG00000004594(CD74),ENSGALG00000003282(STAT5B),ENSGALG00000031493(BAK1),ENSGALG00000043618(SLC40A1),ENSGALG00000012885(BCL2),ENSGALG00000004170(ADA),ENSGALG00000011870(HIF1A),	0.0922661	1
GO:1902806	regulation of cell cycle G1/S phase transition	biological_process	25	2728	54	10155	ENSGALG00000014872(FGF10),ENSGALG00000016427(ADAM17),ENSGALG00000012023(DACT1),ENSGALG00000009257(PLRG1),ENSGALG00000014698(CASP2),ENSGALG00000024083(C8orf4),ENSGALG00000003045(E2F1),ENSGALG00000010921(PKD2),ENSGALG00000012569(FBXO7),ENSGALG00000028318(CDKN1A),ENSGALG00000002937(PSME3),ENSGALG00000006190(FHL1),ENSGALG00000011297(CRADD),ENSGALG00000030313(RAD51A),ENSGALG00000026945(CIDEC),ENSGALG0…	0.0244863	0.804693
GO:0051983	regulation of chromosome segregation	biological_process	25	2728	54	10155	ENSGALG00000007839(NCAM1),ENSGALG00000040141(H2AFY),ENSGALG00000005973(LCMT1),ENSGALG00000008368(RAD18),ENSGALG00000028643(ANAPC10),ENSGALG00000003454(ZNF207),ENSGALG00000001118(NEK6),ENSGALG00000008233(BUB1),ENSGALG00000016997(RB1),ENSGALG00000014801(NDC80),ENSGALG00000002514(SFPQ),ENSGALG00000010120(KIF2C),ENSGALG00000031718(CSNK2A2),ENSGALG00000016831(PCID2),ENSGALG00000037203(CTNNB1),ENSGALG0…	0.0244863	0.804693
GO:0050851	antigen receptor-mediated signaling pathway	biological_process	31	2728	67	10155	ENSGALG00000001486(ZAP70),ENSGALG00000035733(CCR7),ENSGALG00000000251(CD79B),ENSGALG00000004587(RC3H1),ENSGALG00000011241(RFTN1),ENSGALG00000002263(KLHL6),ENSGALG00000028935(BCL10),ENSGALG00000039327(VAV3),ENSGALG00000006751(THY1),ENSGALG00000012885(BCL2),ENSGALG00000004170(ADA),ENSGALG00000016719(TNFRSF21),ENSGALG00000011684(STAP1),ENSGALG00000000209(PRNP),ENSGALG00000012865(BRAF),ENSGALG0000001…	0.012962	0.563783
GO:0030262	apoptotic nuclear changes	biological_process	6	2728	13	10155	ENSGALG00000003642(PDGF-A),ENSGALG00000036452(CDK5RAP3),ENSGALG00000002820(DFFA),ENSGALG00000027126(BLCAP),ENSGALG00000034500(CIDEA),ENSGALG00000003922(TOP2A),	0.221895	1
GO:0032728	positive regulation of interferon-beta production	biological_process	6	2728	13	10155	ENSGALG00000007001(TLR4),ENSGALG00000006785(IRF1),ENSGALG00000009840(TBK1),ENSGALG00000042875(HMGB1),ENSGALG00000016590(TLR7),ENSGALG00000014297(IRF7),	0.221895	1
GO:0030149	sphingolipid catabolic process	biological_process	6	2728	13	10155	ENSGALG00000002016(PRKCD),ENSGALG00000004553(SGPL1),ENSGALG00000000737(SMPDL3B),ENSGALG00000002412(GBA2),ENSGALG00000028960(NEU3),ENSGALG00000013743(ENPP7),	0.221895	1
GO:0005876	spindle microtubule	cellular_component	12	2728	26	10155	ENSGALG00000005834(PAFAH1B1),ENSGALG00000026182(CTTNBP2NL),ENSGALG00000008713(BIRC5),ENSGALG00000008584(NUSAP1),ENSGALG00000007615(RAB11A),ENSGALG00000021047(KIFAP3),ENSGALG00000039182(TBL1XR1),ENSGALG00000007768(AURKA),ENSGALG00000002634(HDAC3),ENSGALG00000002719(CSNK1D),ENSGALG00000006110(PLK1),ENSGALG00000016664(NEIL2),	0.106962	1
GO:0045742	positive regulation of epidermal growth factor receptor signaling pathway	biological_process	6	2728	13	10155	ENSGALG00000025735(PDE6H),ENSGALG00000006992(MMP9),ENSGALG00000008281(NEURL1),ENSGALG00000011117(AGT),ENSGALG00000010825(AGR2),ENSGALG00000016427(ADAM17),	0.221895	1
GO:0034123	positive regulation of toll-like receptor signaling pathway	biological_process	6	2728	13	10155	ENSGALG00000014984(F2RL1),ENSGALG00000008837(PELI1),ENSGALG00000016400(RSAD2),ENSGALG00000005158(WDFY1),ENSGALG00000029367(CYBA),ENSGALG00000042875(HMGB1),	0.221895	1
GO:0001205	transcriptional activator activity, RNA polymerase II distal enhancer sequence-specific binding	molecular_function	6	2728	13	10155	ENSGALG00000034907(HOXB5),ENSGALG00000011937(NFE2L1),ENSGALG00000007845(REL),ENSGALG00000000972(PBX3),ENSGALG00000020359(SIX6),ENSGALG00000005679(CDX1),	0.221895	1
GO:0060760	positive regulation of response to cytokine stimulus	biological_process	6	2728	13	10155	ENSGALG00000005834(PAFAH1B1),ENSGALG00000002878(CREBRF),ENSGALG00000014297(IRF7),ENSGALG00000034168(WNT5A),ENSGALG00000043535(RIPK2),ENSGALG00000004594(CD74),	0.221895	1
GO:0050927	positive regulation of positive chemotaxis	biological_process	6	2728	13	10155	ENSGALG00000005483(CDH13),ENSGALG00000041346(SDF1),ENSGALG00000016558(VEGFD),ENSGALG00000014872(FGF10),ENSGALG00000014984(F2RL1),ENSGALG00000006388(IL16),	0.221895	1
GO:0071392	cellular response to estradiol stimulus	biological_process	6	2728	13	10155	ENSGALG00000037246(RAMP3),ENSGALG00000003473(SFRP1),ENSGALG00000004418(SSTR2),ENSGALG00000038848(MSX2),ENSGALG00000038089(EGFR),ENSGALG00000000172(MYOG),	0.221895	1
GO:0017080	sodium channel regulator activity	molecular_function	6	2728	13	10155	ENSGALG00000013971(SGK1),ENSGALG00000007320(FXYD2),ENSGALG00000043570(SGK3),ENSGALG00000008351(CAV3),ENSGALG00000006743(YWHAH),ENSGALG00000006490(SCN3B),	0.221895	1
GO:2000401	regulation of lymphocyte migration	biological_process	6	2728	13	10155	ENSGALG00000006346(CXCL14),ENSGALG00000016427(ADAM17),ENSGALG00000005391(SELK),ENSGALG00000002816(STK10),ENSGALG00000034168(WNT5A),ENSGALG00000004212(ADAM10),	0.221895	1
GO:0032008	positive regulation of TOR signaling	biological_process	6	2728	13	10155	ENSGALG00000002634(HDAC3),ENSGALG00000002450(WDR24),ENSGALG00000000055(LAMTOR3),ENSGALG00000002798(WDR59),ENSGALG00000014712(SLC38A9),ENSGALG00000026971(RRAGD),	0.221895	1
GO:0090022	regulation of neutrophil chemotaxis	biological_process	6	2728	13	10155	ENSGALG00000035733(CCR7),ENSGALG00000024485(BET1),ENSGALG00000004594(CD74),ENSGALG00000028256(CCL19),ENSGALG00000001654(C1QBP),ENSGALG00000007130(cRac1A),	0.221895	1
GO:0033178	proton-transporting two-sector ATPase complex, catalytic domain	cellular_component	6	2728	13	10155	ENSGALG00000009368(RGS6),ENSGALG00000033663(ATP6V1B2),ENSGALG00000006753(ATP5C1),ENSGALG00000014800(ATP6V1A),ENSGALG00000008836(ATP6AP1),ENSGALG00000016545(REPS2),	0.221895	1
GO:0001759	organ induction	biological_process	6	2728	13	10155	ENSGALG00000009966(FRS2),ENSGALG00000037203(CTNNB1),ENSGALG00000031255(FGF1),ENSGALG00000014872(FGF10),ENSGALG00000007706(FGF8),ENSGALG00000030879(AR),	0.221895	1
GO:0060479	lung cell differentiation	biological_process	6	2728	13	10155	ENSGALG00000037203(CTNNB1),ENSGALG00000011294(THRB),ENSGALG00000023648(PPP3R1),ENSGALG00000014872(FGF10),ENSGALG00000005441(NFIB),ENSGALG00000010825(AGR2),	0.221895	1
GO:0071709	membrane assembly	biological_process	6	2728	13	10155	ENSGALG00000005553(NLGN3),ENSGALG00000014159(PACSIN2),ENSGALG00000029512(SPTBN1),ENSGALG00000033295(CAV2),ENSGALG00000011241(RFTN1),ENSGALG00000008351(CAV3),	0.221895	1
GO:0005112	Notch binding	molecular_function	6	2728	13	10155	ENSGALG00000016427(ADAM17),ENSGALG00000010501(SNW1),ENSGALG00000024083(C8orf4),ENSGALG00000002375(NOTCH1),ENSGALG00000027874(CHAC1),ENSGALG00000038364(NOV),	0.221895	1
GO:0045773	positive regulation of axon extension	biological_process	6	2728	13	10155	ENSGALG00000007615(RAB11A),ENSGALG00000007531(ZFYVE27),ENSGALG00000003977(TWF2),ENSGALG00000001076(LIMK1),ENSGALG00000001412(SEMA7A),ENSGALG00000003578(FN1),	0.221895	1
GO:0042761	very long-chain fatty acid biosynthetic process	biological_process	6	2728	13	10155	ENSGALG00000011704(HACD2),ENSGALG00000012131(ELOVL6),ENSGALG00000016314(ELOVL5),ENSGALG00000015876(ELOVL4),ENSGALG00000009988(ELOVL1),ENSGALG00000007481(HACD3),	0.221895	1
GO:2000008	regulation of protein localization to cell surface	biological_process	6	2728	13	10155	ENSGALG00000006568(TM9SF4),ENSGALG00000014463(ACTN2),ENSGALG00000000613(RAB11B),ENSGALG00000011047(LEPROT),ENSGALG00000005637(GBF1),ENSGALG00000037203(CTNNB1),	0.221895	1
GO:0072686	mitotic spindle	cellular_component	12	2728	26	10155	ENSGALG00000011967(MAD2L1),ENSGALG00000026182(CTTNBP2NL),ENSGALG00000016674(EFHC1),ENSGALG00000006688(TADA3),ENSGALG00000004796(CDC42),ENSGALG00000010921(PKD2),ENSGALG00000007700(CTTN),ENSGALG00000020999(DYNLL1),ENSGALG00000005452(TADA2A),ENSGALG00000007768(AURKA),ENSGALG00000003369(KAT2A),ENSGALG00000008095(KIF23),	0.106962	1
GO:0030497	fatty acid elongation	biological_process	6	2728	13	10155	ENSGALG00000015876(ELOVL4),ENSGALG00000009988(ELOVL1),ENSGALG00000011704(HACD2),ENSGALG00000012131(ELOVL6),ENSGALG00000016314(ELOVL5),ENSGALG00000007481(HACD3),	0.221895	1
GO:0001961	positive regulation of cytokine-mediated signaling pathway	biological_process	6	2728	13	10155	ENSGALG00000004594(CD74),ENSGALG00000043535(RIPK2),ENSGALG00000034168(WNT5A),ENSGALG00000014297(IRF7),ENSGALG00000002878(CREBRF),ENSGALG00000005834(PAFAH1B1),	0.221895	1
GO:0050810	regulation of steroid biosynthetic process	biological_process	12	2728	26	10155	ENSGALG00000028046(INSIG2),ENSGALG00000031255(FGF1),ENSGALG00000003242(STAR),ENSGALG00000015844(SOD1),ENSGALG00000008018(SNAI1),ENSGALG00000009791(PROX1),ENSGALG00000028543(FGFR4),ENSGALG00000033090(VDR),ENSGALG00000007669(EGR1),ENSGALG00000027188(SREBF1),ENSGALG00000000241(STARD4),ENSGALG00000017394(INSIG1),	0.106962	1
GO:0001738	morphogenesis of a polarized epithelium	biological_process	12	2728	26	10155	ENSGALG00000005834(PAFAH1B1),ENSGALG00000015078(MLLT3),ENSGALG00000007130(cRac1A),ENSGALG00000008609(PTK7),ENSGALG00000014957(WDR1),ENSGALG00000007650(SLC9A3R1),ENSGALG00000003473(SFRP1),ENSGALG00000026276(TCF15),ENSGALG00000007324(TP63),ENSGALG00000009241(SFRP2),ENSGALG00000034168(WNT5A),ENSGALG00000012023(DACT1),	0.106962	1
GO:0050864	regulation of B cell activation	biological_process	29	2728	63	10155	ENSGALG00000043744(NDFIP1),ENSGALG00000012885(BCL2),ENSGALG00000003473(SFRP1),ENSGALG00000039228(Zfp36l1),ENSGALG00000004170(ADA),ENSGALG00000014561(PTPN6),ENSGALG00000016831(PCID2),ENSGALG00000035016(ID2),ENSGALG00000016719(TNFRSF21),ENSGALG00000015216(SYK),ENSGALG00000001486(ZAP70),ENSGALG00000027874(CHAC1),ENSGALG00000004594(CD74),ENSGALG00000004587(RC3H1),ENSGALG00000003294(ATAD5),ENSGALG0000…	0.0169113	0.65241
GO:0030218	erythrocyte differentiation	biological_process	23	2728	50	10155	ENSGALG00000000498(ACE),ENSGALG00000035016(ID2),ENSGALG00000039228(Zfp36l1),ENSGALG00000016997(RB1),ENSGALG00000005909(GATA2),ENSGALG00000002160(B2M),ENSGALG00000023296(TAL1),ENSGALG00000015082(RPS6),ENSGALG00000009476(CDK6),ENSGALG00000038634(KIT),ENSGALG00000032365(C),ENSGALG00000011870(HIF1A),ENSGALG00000004588(RPS14),ENSGALG00000011937(NFE2L1),ENSGALG00000007357(BCL6),ENSGALG00000042321(LYN),…	0.032148	0.902688
GO:0007498	mesoderm development	biological_process	23	2728	50	10155	ENSGALG00000007324(TP63),ENSGALG00000023296(TAL1),ENSGALG00000006374(TBX6),ENSGALG00000015480(POGLUT1),ENSGALG00000009241(SFRP2),ENSGALG00000027247(EOMES),ENSGALG00000004237(PRKAR1A),ENSGALG00000008073(NF2),ENSGALG00000006141(POFUT2),ENSGALG00000039228(Zfp36l1),ENSGALG00000026276(TCF15),ENSGALG00000011238(WLS),ENSGALG00000008111(MEST),ENSGALG00000016473(OSR1),ENSGALG00000007706(FGF8),ENSGALG00000…	0.032148	0.902688
GO:0035326	enhancer binding	molecular_function	23	2728	50	10155	ENSGALG00000011489(T),ENSGALG00000011937(NFE2L1),ENSGALG00000034907(HOXB5),ENSGALG00000000751(ARNT),ENSGALG00000042095(CXR),ENSGALG00000005062(FoxN4),ENSGALG00000000972(PBX3),ENSGALG00000010680(TTC7B),ENSGALG00000005679(CDX1),ENSGALG00000031960(Lef-1),ENSGALG00000005983(SMARCB1),ENSGALG00000003522(RBBP4),ENSGALG00000013565(CHD4),ENSGALG00000003297(HDAC1),ENSGALG00000003882(SMARCE1),ENSGALG0000003…	0.032148	0.902688
GO:0032392	DNA geometric change	biological_process	17	2728	37	10155	ENSGALG00000009071(HMGB3),ENSGALG00000008538(GINS1),ENSGALG00000016676(MCM3),ENSGALG00000042875(HMGB1),ENSGALG00000017627(TWNK),ENSGALG00000008256(BLM),ENSGALG00000002424(RECQL5),ENSGALG00000015465(ASCC3),ENSGALG00000008740(POT1),ENSGALG00000013174(RECQL),ENSGALG00000006037(MCM2),ENSGALG00000028056(RRP36),ENSGALG00000012348(MCM6),ENSGALG00000008553(INO80),ENSGALG00000012546(MCM5),ENSGALG000000278…	0.0622604	1
GO:0032640	tumor necrosis factor production	biological_process	17	2728	37	10155	ENSGALG00000024391(CACTIN),ENSGALG00000043535(RIPK2),ENSGALG00000012827(RIPK1),ENSGALG00000005947(MYD88),ENSGALG00000009626(THBS1),ENSGALG00000007162(VIMP),ENSGALG00000007001(TLR4),ENSGALG00000034500(CIDEA),ENSGALG00000042875(HMGB1),ENSGALG00000029367(CYBA),ENSGALG00000036807(NOD1),ENSGALG00000016600(POMC),ENSGALG00000015273(TBC1D23),ENSGALG00000032701(LY96),ENSGALG00000001409(IL12B),ENSGALG00000…	0.0622604	1
GO:2000045	regulation of G1/S transition of mitotic cell cycle	biological_process	22	2728	48	10155	ENSGALG00000016427(ADAM17),ENSGALG00000014872(FGF10),ENSGALG00000012023(DACT1),ENSGALG00000014698(CASP2),ENSGALG00000009257(PLRG1),ENSGALG00000010921(PKD2),ENSGALG00000003045(E2F1),ENSGALG00000012569(FBXO7),ENSGALG00000028318(CDKN1A),ENSGALG00000002937(PSME3),ENSGALG00000006190(FHL1),ENSGALG00000011297(CRADD),ENSGALG00000026945(CIDEC),ENSGALG00000038089(EGFR),ENSGALG00000016997(RB1),ENSGALG000000…	0.0368723	0.940137
GO:0000777	condensed chromosome kinetochore	cellular_component	11	2728	24	10155	ENSGALG00000001364(CSNK1A1),ENSGALG00000028900(CENPT),ENSGALG00000004675(RGS9BP),ENSGALG00000014788(CENPH),ENSGALG00000008233(BUB1),ENSGALG00000006110(PLK1),ENSGALG00000014801(NDC80),ENSGALG00000035406(Dsn1),ENSGALG00000002853(CFDP1),ENSGALG00000002013(MEAF6),ENSGALG00000008234(ORC2),	0.124246	1
GO:0038061	NIK/NF-kappaB signaling	biological_process	11	2728	24	10155	ENSGALG00000036807(NOD1),ENSGALG00000005653(NFKB2),ENSGALG00000042875(HMGB1),ENSGALG00000004398(CARD11),ENSGALG00000039710(HDAC7),ENSGALG00000000848(AP1G1),ENSGALG00000033385(COPS8),ENSGALG00000004587(RC3H1),ENSGALG00000043711(AGO3),ENSGALG00000030432(RASSF2),ENSGALG00000006016(PASK),	0.124246	1
GO:0019213	deacetylase activity	molecular_function	11	2728	24	10155	ENSGALG00000001245(SIRT6),ENSGALG00000004288(HDAC4),ENSGALG00000002634(HDAC3),ENSGALG00000007244(SIRT4),ENSGALG00000032496(SIRT3),ENSGALG00000003297(HDAC1),ENSGALG00000007286(SIRT7),ENSGALG00000026796(SNAPIN),ENSGALG00000004825(HDAC8),ENSGALG00000005092(HDAC11),ENSGALG00000003228(OARD1),	0.124246	1
GO:0051881	regulation of mitochondrial membrane potential	biological_process	11	2728	24	10155	ENSGALG00000000122(GNB2L1),ENSGALG00000005772(BOK),ENSGALG00000006211(BCL2L1),ENSGALG00000002519(SLC25A33),ENSGALG00000011274(DCN),ENSGALG00000038904(ARL6IP5),ENSGALG00000005283(SLC25A36),ENSGALG00000031493(BAK1),ENSGALG00000015844(SOD1),ENSGALG00000012885(BCL2),ENSGALG00000011661(SOD2),	0.124246	1
GO:0030118	clathrin coat	cellular_component	11	2728	24	10155	ENSGALG00000026293(C3orf33),ENSGALG00000007992(GGA3),ENSGALG00000003959(AP1M1),ENSGALG00000000848(AP1G1),ENSGALG00000003344(CLTB),ENSGALG00000038155(AP3M2),ENSGALG00000010543(EPS15),ENSGALG00000008432(AP2M1),ENSGALG00000006799(AP2A2),ENSGALG00000008584(NUSAP1),ENSGALG00000005070(AP3M1),	0.124246	1
GO:0010508	positive regulation of autophagy	biological_process	21	2728	46	10155	ENSGALG00000010826(PRKAA2),ENSGALG00000011274(DCN),ENSGALG00000017034(FOXO1),ENSGALG00000002131(NPRL2),ENSGALG00000010746(TMEM59),ENSGALG00000041353(TP53INP1),ENSGALG00000009503(RAB3GAP2),ENSGALG00000012550(HMOX1),ENSGALG00000010476(BNIP3),ENSGALG00000007877(PIP4K2A),ENSGALG00000043535(RIPK2),ENSGALG00000043405(BNIP3L),ENSGALG00000013493(SPTLC1),ENSGALG00000010318(TMED10),ENSGALG00000009840(TBK1)…	0.0423218	0.96535
GO:0010575	positive regulation of vascular endothelial growth factor production	biological_process	5	2728	11	10155	ENSGALG00000000751(ARNT),ENSGALG00000011870(HIF1A),ENSGALG00000003759(RORA),ENSGALG00000005802(FLT4),ENSGALG00000014182(ADORA2B),	0.262524	1
GO:0060004	reflex	biological_process	5	2728	11	10155	ENSGALG00000037496(USP46),ENSGALG00000033365(ALDH6),ENSGALG00000009424(FOXP2),ENSGALG00000011254(SATB1),ENSGALG00000002744(PCDH15),	0.262524	1
GO:0005528	FK506 binding	molecular_function	5	2728	11	10155	ENSGALG00000017652(TTC9),ENSGALG00000027151(FKBP12),ENSGALG00000012466(FKBP3),ENSGALG00000014331(FKBP4),ENSGALG00000003357(FKBP8),	0.262524	1
GO:0071312	cellular response to alkaloid	biological_process	5	2728	11	10155	ENSGALG00000015018(CASQ2),ENSGALG00000006211(BCL2L1),ENSGALG00000030313(RAD51A),ENSGALG00000008256(BLM),ENSGALG00000002424(RECQL5),	0.262524	1
GO:0035855	megakaryocyte development	biological_process	5	2728	11	10155	ENSGALG00000014561(PTPN6),ENSGALG00000023296(TAL1),ENSGALG00000006099(ZFPM1),ENSGALG00000038634(KIT),ENSGALG00000007877(PIP4K2A),	0.262524	1
GO:0002068	glandular epithelial cell development	biological_process	5	2728	11	10155	ENSGALG00000011298(RARB),ENSGALG00000009476(CDK6),ENSGALG00000013793(CLOCK),ENSGALG00000034168(WNT5A),ENSGALG00000006418(PDPK1),	0.262524	1
GO:0017025	TBP-class protein binding	molecular_function	5	2728	11	10155	ENSGALG00000003793(GTF2A2),ENSGALG00000008108(PSMC3),ENSGALG00000010576(GTF2A1),ENSGALG00000005858(DR1),ENSGALG00000012408(PSMC6),	0.262524	1
GO:0060765	regulation of androgen receptor signaling pathway	biological_process	5	2728	11	10155	ENSGALG00000029024(TCF21),ENSGALG00000003473(SFRP1),ENSGALG00000003297(HDAC1),ENSGALG00000039434(PIAS2),ENSGALG00000017105(RNF6),	0.262524	1
GO:1903579	negative regulation of ATP metabolic process	biological_process	5	2728	11	10155	ENSGALG00000016965(DNAJC15),ENSGALG00000001245(SIRT6),ENSGALG00000004809(PPIF),ENSGALG00000003267(STAT3),ENSGALG00000009228(PARP1),	0.262524	1
GO:0061298	retina vasculature development in camera-type eye	biological_process	5	2728	11	10155	ENSGALG00000036798(COL4A1),ENSGALG00000002358(CDO1),ENSGALG00000011870(HIF1A),ENSGALG00000017242(FZD4),ENSGALG00000011855(RHOJ),	0.262524	1
GO:0048753	pigment granule organization	biological_process	5	2728	11	10155	ENSGALG00000005595(HPS4),ENSGALG00000012885(BCL2),ENSGALG00000016615(GPR143),ENSGALG00000000712(RAB29),ENSGALG00000003959(AP1M1),	0.262524	1
GO:0032508	DNA duplex unwinding	biological_process	15	2728	33	10155	ENSGALG00000012546(MCM5),ENSGALG00000030313(RAD51A),ENSGALG00000027874(CHAC1),ENSGALG00000028056(RRP36),ENSGALG00000008740(POT1),ENSGALG00000013174(RECQL),ENSGALG00000006037(MCM2),ENSGALG00000008553(INO80),ENSGALG00000012348(MCM6),ENSGALG00000002424(RECQL5),ENSGALG00000008256(BLM),ENSGALG00000017627(TWNK),ENSGALG00000015465(ASCC3),ENSGALG00000016676(MCM3),ENSGALG00000008538(GINS1),	0.0828958	1
GO:0031577	spindle checkpoint	biological_process	10	2728	22	10155	ENSGALG00000011967(MAD2L1),ENSGALG00000031718(CSNK2A2),ENSGALG00000016831(PCID2),ENSGALG00000014801(NDC80),ENSGALG00000013863(PSMG2),ENSGALG00000008233(BUB1),ENSGALG00000006110(PLK1),ENSGALG00000003454(ZNF207),ENSGALG00000007839(NCAM1),ENSGALG00000005973(LCMT1),	0.144658	1
GO:0023019	signal transduction involved in regulation of gene expression	biological_process	5	2728	11	10155	ENSGALG00000038848(MSX2),ENSGALG00000007706(FGF8),ENSGALG00000015013(MSX1),ENSGALG00000006374(TBX6),ENSGALG00000011489(T),	0.262524	1
GO:0016578	histone deubiquitination	biological_process	5	2728	11	10155	ENSGALG00000004455(USP34),ENSGALG00000003596(TRRAP),ENSGALG00000013462(STX17),ENSGALG00000003369(KAT2A),ENSGALG00000001925(GNB1L),	0.262524	1
GO:0003417	growth plate cartilage development	biological_process	5	2728	11	10155	ENSGALG00000003770(ANXA2),ENSGALG00000011347(IHH),ENSGALG00000011298(RARB),ENSGALG00000017183(MMP13),ENSGALG00000017295(PTHLH),	0.262524	1
GO:0032350	regulation of hormone metabolic process	biological_process	5	2728	11	10155	ENSGALG00000041432(STUB1),ENSGALG00000007669(EGR1),ENSGALG00000000751(ARNT),ENSGALG00000011870(HIF1A),ENSGALG00000009100(FSHR),	0.262524	1
GO:1903020	positive regulation of glycoprotein metabolic process	biological_process	5	2728	11	10155	ENSGALG00000037203(CTNNB1),ENSGALG00000008569(CHP1),ENSGALG00000003821(RAMP1),ENSGALG00000035733(CCR7),ENSGALG00000031582(RAB1A),	0.262524	1
GO:0031076	embryonic camera-type eye development	biological_process	10	2728	22	10155	ENSGALG00000001449(STRA6),ENSGALG00000034346(RDH10),ENSGALG00000009791(PROX1),ENSGALG00000009966(FRS2),ENSGALG00000033365(ALDH6),ENSGALG00000029648(tyrosine hydroxylase),ENSGALG00000004270(ALDH1A2),ENSGALG00000014872(FGF10),ENSGALG00000014064(WDR19),ENSGALG00000034168(WNT5A),	0.144658	1
GO:0019956	chemokine binding	molecular_function	5	2728	11	10155	ENSGALG00000002655(ITGAV),ENSGALG00000035733(CCR7),ENSGALG00000032740(HOXB7),ENSGALG00000042875(HMGB1),ENSGALG00000005305(ACKR2),	0.262524	1
GO:0072661	protein targeting to plasma membrane	biological_process	5	2728	11	10155	ENSGALG00000026055(PALM),ENSGALG00000014989(S100Z),ENSGALG00000029512(SPTBN1),ENSGALG00000012620(PTCH1),ENSGALG00000009086(EHD3),	0.262524	1
GO:0015026	coreceptor activity	molecular_function	5	2728	11	10155	ENSGALG00000006038(TGFBR3),ENSGALG00000024449(RAMP2),ENSGALG00000003821(RAMP1),ENSGALG00000008609(PTK7),ENSGALG00000037246(RAMP3),	0.262524	1
GO:0010390	histone monoubiquitination	biological_process	5	2728	11	10155	ENSGALG00000002469(CDC73),ENSGALG00000012075(DTX3L),ENSGALG00000015548(RNF20),ENSGALG00000042333(DDB1),ENSGALG00000008218(DDB2),	0.262524	1
GO:0001913	T cell mediated cytotoxicity	biological_process	5	2728	11	10155	ENSGALG00000034374(STX7),ENSGALG00000004435(RAB27A),ENSGALG00000005243(PPP3CB),ENSGALG00000002160(B2M),ENSGALG00000001409(IL12B),	0.262524	1
GO:0047496	vesicle transport along microtubule	biological_process	10	2728	22	10155	ENSGALG00000008095(KIF23),ENSGALG00000026822(WDR81),ENSGALG00000009722(DYNC1I1),ENSGALG00000038155(AP3M2),ENSGALG00000005794(BLOC1S2),ENSGALG00000005834(PAFAH1B1),ENSGALG00000031582(RAB1A),ENSGALG00000001163(NDEL1),ENSGALG00000005974(COL6A1),ENSGALG00000026796(SNAPIN),	0.144658	1
GO:0042119	neutrophil activation	biological_process	5	2728	11	10155	ENSGALG00000007476(VAMP7),ENSGALG00000002016(PRKCD),ENSGALG00000001486(ZAP70),ENSGALG00000014984(F2RL1),ENSGALG00000015216(SYK),	0.262524	1
GO:0045429	positive regulation of nitric oxide biosynthetic process	biological_process	5	2728	11	10155	ENSGALG00000028284(PTX3),ENSGALG00000007001(TLR4),ENSGALG00000011661(SOD2),ENSGALG00000038089(EGFR),ENSGALG00000010921(PKD2),	0.262524	1
GO:1900407	regulation of cellular response to oxidative stress	biological_process	15	2728	33	10155	ENSGALG00000037203(CTNNB1),ENSGALG00000015844(SOD1),ENSGALG00000036883(MET),ENSGALG00000005507(NONO),ENSGALG00000033137(TLDC1),ENSGALG00000002514(SFPQ),ENSGALG00000010747(FBLN5),ENSGALG00000028561(SZT2),ENSGALG00000014834(NCOA7),ENSGALG00000011870(HIF1A),ENSGALG00000000607(GPR37L1),ENSGALG00000001926(HSPB1),ENSGALG00000012569(FBXO7),ENSGALG00000006049(STK26),ENSGALG00000000122(GNB2L1),	0.0828958	1
GO:0006356	regulation of transcription from RNA polymerase I promoter	biological_process	5	2728	11	10155	ENSGALG00000040141(H2AFY),ENSGALG00000001630(DHX33),ENSGALG00000037492(MGRN1),ENSGALG00000005983(SMARCB1),ENSGALG00000004794(H2AFY2),	0.262524	1
GO:0021542	dentate gyrus development	biological_process	5	2728	11	10155	ENSGALG00000009791(PROX1),ENSGALG00000006860(KIF3A),ENSGALG00000008367(MDK),ENSGALG00000031960(Lef-1),ENSGALG00000015305(NR2E1),	0.262524	1
GO:0050434	positive regulation of viral transcription	biological_process	5	2728	11	10155	ENSGALG00000010501(SNW1),ENSGALG00000035487(SP1),ENSGALG00000031960(Lef-1),ENSGALG00000002735(TAF11),ENSGALG00000005983(SMARCB1),	0.262524	1
GO:0006266	DNA ligation	biological_process	5	2728	11	10155	ENSGALG00000015620(XRCC4),ENSGALG00000003922(TOP2A),ENSGALG00000030313(RAD51A),ENSGALG00000042875(HMGB1),ENSGALG00000004517(PARP3),	0.262524	1
GO:0021895	cerebral cortex neuron differentiation	biological_process	5	2728	11	10155	ENSGALG00000015305(NR2E1),ENSGALG00000027247(EOMES),ENSGALG00000007130(cRac1A),ENSGALG00000040606(cRac1B),ENSGALG00000014683(PEX5),	0.262524	1
GO:0022617	extracellular matrix disassembly	biological_process	5	2728	11	10155	ENSGALG00000028543(FGFR4),ENSGALG00000006855(MELTF),ENSGALG00000011099(FAP),ENSGALG00000021442(CARMIL2),ENSGALG00000017183(MMP13),	0.262524	1
GO:1903707	negative regulation of hemopoiesis	biological_process	25	2728	55	10155	ENSGALG00000009476(CDK6),ENSGALG00000004594(CD74),ENSGALG00000004587(RC3H1),ENSGALG00000005909(GATA2),ENSGALG00000011957(TOB2),ENSGALG00000037203(CTNNB1),ENSGALG00000035016(ID2),ENSGALG00000015763(GABPA),ENSGALG00000003473(SFRP1),ENSGALG00000002469(CDC73),ENSGALG00000039228(Zfp36l1),ENSGALG00000010016(SOCS5),ENSGALG00000006099(ZFPM1),ENSGALG00000002363(HSPA9),ENSGALG00000042875(HMGB1),ENSGALG0000…	0.028947	0.873629
GO:0035065	regulation of histone acetylation	biological_process	10	2728	22	10155	ENSGALG00000004369(PYGO1),ENSGALG00000002222(NOC2L),ENSGALG00000039942(CTBP1),ENSGALG00000005983(SMARCB1),ENSGALG00000001021(MYOCD),ENSGALG00000042418(CHEK1),ENSGALG00000005909(GATA2),ENSGALG00000030580(RPS6KA5),ENSGALG00000015547(TADA2B),ENSGALG00000002219(WBP2),	0.144658	1
GO:0032651	regulation of interleukin-1 beta production	biological_process	5	2728	11	10155	ENSGALG00000035733(CCR7),ENSGALG00000034168(WNT5A),ENSGALG00000001926(HSPB1),ENSGALG00000042875(HMGB1),ENSGALG00000007669(EGR1),	0.262524	1
GO:0015791	polyol transport	biological_process	5	2728	11	10155	ENSGALG00000041878(AQP5),ENSGALG00000042119(MIP),ENSGALG00000010401(EIF2A),ENSGALG00000028026(NDUFS4),ENSGALG00000026704(GPX8),	0.262524	1
GO:0072234	metanephric nephron tubule development	biological_process	5	2728	11	10155	ENSGALG00000001141(HES5),ENSGALG00000032282(CALB1),ENSGALG00000010921(PKD2),ENSGALG00000016473(OSR1),ENSGALG00000040834(LGR4),	0.262524	1
GO:0004697	protein kinase C activity	molecular_function	5	2728	11	10155	ENSGALG00000009364(PRKCI),ENSGALG00000009900(PRKD1),ENSGALG00000002016(PRKCD),ENSGALG00000006016(PASK),ENSGALG00000025950(PRKCA),	0.262524	1
GO:0045648	positive regulation of erythrocyte differentiation	biological_process	5	2728	11	10155	ENSGALG00000005909(GATA2),ENSGALG00000015297(FOXO3),ENSGALG00000023296(TAL1),ENSGALG00000035016(ID2),ENSGALG00000011870(HIF1A),	0.262524	1
GO:0033146	regulation of intracellular estrogen receptor signaling pathway	biological_process	5	2728	11	10155	ENSGALG00000030879(AR),ENSGALG00000017042(UFM1),ENSGALG00000003547(SKP2),ENSGALG00000009100(FSHR),ENSGALG00000000681(PAK1),	0.262524	1
GO:0042461	photoreceptor cell development	biological_process	10	2728	22	10155	ENSGALG00000009364(PRKCI),ENSGALG00000012594(NTRK2),ENSGALG00000006751(THY1),ENSGALG00000038084(GNAT2),ENSGALG00000006626(PDE6C),ENSGALG00000028697(GNAT1),ENSGALG00000005718(BHLHE23),ENSGALG00000029648(tyrosine hydroxylase),ENSGALG00000002093(NR2E3),ENSGALG00000001798(BBS4),	0.144658	1
GO:0030742	GTP-dependent protein binding	molecular_function	5	2728	11	10155	ENSGALG00000000848(AP1G1),ENSGALG00000004796(CDC42),ENSGALG00000007130(cRac1A),ENSGALG00000011592(MRAS),ENSGALG00000012929(DNM1L),	0.262524	1
GO:0035994	response to muscle stretch	biological_process	5	2728	11	10155	ENSGALG00000008351(CAV3),ENSGALG00000004044(CSRP3),ENSGALG00000028037(FOS),ENSGALG00000016281(DMD),ENSGALG00000007247(PXN),	0.262524	1
GO:0051082	unfolded protein binding	molecular_function	25	2728	55	10155	ENSGALG00000000352(TIMM44),ENSGALG00000006855(MELTF),ENSGALG00000027482(SNTB2),ENSGALG00000000946(PFDN1),ENSGALG00000011637(TCP1),ENSGALG00000007945(CRYAB),ENSGALG00000011445(AAMP),ENSGALG00000002448(CCT6),ENSGALG00000040247(AIP),ENSGALG00000007821(DNAJA3),ENSGALG00000039951(TRAP1),ENSGALG00000026374(PFDN2),ENSGALG00000016088(CCT7),ENSGALG00000002363(HSPA9),ENSGALG00000010175(HSP90AB1),ENSGALG000…	0.028947	0.873629
GO:0032592	integral component of mitochondrial membrane	cellular_component	14	2728	31	10155	ENSGALG00000003397(RHOT1),ENSGALG00000006056(CHCHD6),ENSGALG00000002497(RHOT2),ENSGALG00000015783(IMMT),ENSGALG00000028187(FUNDC1),ENSGALG00000009368(RGS6),ENSGALG00000010476(BNIP3),ENSGALG00000009442(ETFDH),ENSGALG00000003079(MFF),ENSGALG00000031493(BAK1),ENSGALG00000016345(KLHL15),ENSGALG00000026847(C19orf70),ENSGALG00000000086(TIMM17A),ENSGALG00000006489(CHCHD3),	0.0958487	1
GO:0002224	toll-like receptor signaling pathway	biological_process	23	2728	51	10155	ENSGALG00000006785(IRF1),ENSGALG00000042321(LYN),ENSGALG00000007001(TLR4),ENSGALG00000008631(TYRO3),ENSGALG00000029367(CYBA),ENSGALG00000000737(SMPDL3B),ENSGALG00000042875(HMGB1),ENSGALG00000032701(LY96),ENSGALG00000000769(RAB7B),ENSGALG00000008837(PELI1),ENSGALG00000005158(WDFY1),ENSGALG00000029940(il-1beta),ENSGALG00000014297(IRF7),ENSGALG00000043535(RIPK2),ENSGALG00000011241(RFTN1),ENSGALG0000…	0.0379974	0.944399
GO:1901215	negative regulation of neuron death	biological_process	32	2728	71	10155	ENSGALG00000012569(FBXO7),ENSGALG00000019019(NTRK1),ENSGALG00000008367(MDK),ENSGALG00000011870(HIF1A),ENSGALG00000009364(PRKCI),ENSGALG00000012865(BRAF),ENSGALG00000010485(ALKBH1),ENSGALG00000008631(TYRO3),ENSGALG00000003936(PPT1),ENSGALG00000035378(DNAJC5),ENSGALG00000004569(UNC5B),ENSGALG00000021542(SNCB),ENSGALG00000026865(XRCC2),ENSGALG00000008713(BIRC5),ENSGALG00000012885(BCL2),ENSGALG000000…	0.0156721	0.626391
GO:0016574	histone ubiquitination	biological_process	9	2728	20	10155	ENSGALG00000002469(CDC73),ENSGALG00000014263(PHC1),ENSGALG00000042333(DDB1),ENSGALG00000012075(DTX3L),ENSGALG00000035576(CDK9),ENSGALG00000008648(UBE2A),ENSGALG00000015548(RNF20),ENSGALG00000008218(DDB2),ENSGALG00000041267(BMI1),	0.168881	1
GO:0010812	negative regulation of cell-substrate adhesion	biological_process	9	2728	20	10155	ENSGALG00000007357(BCL6),ENSGALG00000036189(angiopoietin-2B),ENSGALG00000002375(NOTCH1),ENSGALG00000017242(FZD4),ENSGALG00000006855(MELTF),ENSGALG00000003832(TEX264),ENSGALG00000003580(MMP2),ENSGALG00000009626(THBS1),ENSGALG00000026989(HOXA7),	0.168881	1
GO:0010332	response to gamma radiation	biological_process	9	2728	20	10155	ENSGALG00000011661(SOD2),ENSGALG00000026865(XRCC2),ENSGALG00000012885(BCL2),ENSGALG00000028318(CDKN1A),ENSGALG00000031493(BAK1),ENSGALG00000006211(BCL2L1),ENSGALG00000007945(CRYAB),ENSGALG00000007669(EGR1),ENSGALG00000014832(PRKAA1),	0.168881	1
GO:0042035	regulation of cytokine biosynthetic process	biological_process	18	2728	40	10155	ENSGALG00000015216(SYK),ENSGALG00000005947(MYD88),ENSGALG00000007669(EGR1),ENSGALG00000016590(TLR7),ENSGALG00000028935(BCL10),ENSGALG00000001926(HSPB1),ENSGALG00000009840(TBK1),ENSGALG00000001409(IL12B),ENSGALG00000004267(SIGIRR),ENSGALG00000032365(C),ENSGALG00000006099(ZFPM1),ENSGALG00000016457(TRIB2),ENSGALG00000007416(CD3E),ENSGALG00000003282(STAT5B),ENSGALG00000034168(WNT5A),ENSGALG0000000700…	0.0643209	1
GO:0043473	pigmentation	biological_process	22	2728	49	10155	ENSGALG00000016615(GPR143),ENSGALG00000004435(RAB27A),ENSGALG00000000613(RAB11B),ENSGALG00000028561(SZT2),ENSGALG00000038634(KIT),ENSGALG00000040089(HPS3),ENSGALG00000003959(AP1M1),ENSGALG00000007615(RAB11A),ENSGALG00000003758(MREG),ENSGALG00000005595(HPS4),ENSGALG00000012885(BCL2),ENSGALG00000015177(GNAQ),ENSGALG00000016899(DCT),ENSGALG00000000122(GNB2L1),ENSGALG00000016600(POMC),ENSGALG00000039…	0.0435763	0.966631
GO:0051092	positive regulation of NF-kappaB transcription factor activity	biological_process	22	2728	49	10155	ENSGALG00000005621(CAMK2A),ENSGALG00000005947(MYD88),ENSGALG00000006655(MAP3K13),ENSGALG00000008407(IRAK2),ENSGALG00000004398(CARD11),ENSGALG00000001583(TRAF1),ENSGALG00000028935(BCL10),ENSGALG00000012827(RIPK1),ENSGALG00000043535(RIPK2),ENSGALG00000019019(NTRK1),ENSGALG00000030580(RPS6KA5),ENSGALG00000000769(RAB7B),ENSGALG00000009364(PRKCI),ENSGALG00000009900(PRKD1),ENSGALG00000036807(NOD1),ENSG…	0.0435763	0.966631
GO:0043433	negative regulation of sequence-specific DNA binding transcription factor activity	biological_process	22	2728	49	10155	ENSGALG00000010629(ZCCHC11),ENSGALG00000012620(PTCH1),ENSGALG00000008407(IRAK2),ENSGALG00000035016(ID2),ENSGALG00000026159(PDLIM7),ENSGALG00000007515(SFRP5),ENSGALG00000024391(CACTIN),ENSGALG00000035317(Id3),ENSGALG00000008435(SUMO1),ENSGALG00000008837(PELI1),ENSGALG00000009791(PROX1),ENSGALG00000000887(NR0B2),ENSGALG00000002247(SETD6),ENSGALG00000004267(SIGIRR),ENSGALG00000032365(C),ENSGALG00000…	0.0435763	0.966631
GO:0000779	condensed chromosome, centromeric region	cellular_component	13	2728	29	10155	ENSGALG00000014442(GAPDH),ENSGALG00000014801(NDC80),ENSGALG00000035406(Dsn1),ENSGALG00000008234(ORC2),ENSGALG00000002853(CFDP1),ENSGALG00000002013(MEAF6),ENSGALG00000001364(CSNK1A1),ENSGALG00000007768(AURKA),ENSGALG00000008233(BUB1),ENSGALG00000006110(PLK1),ENSGALG00000028900(CENPT),ENSGALG00000004675(RGS9BP),ENSGALG00000014788(CENPH),	0.111003	1
GO:0033613	activating transcription factor binding	molecular_function	13	2728	29	10155	ENSGALG00000039710(HDAC7),ENSGALG00000003297(HDAC1),ENSGALG00000006099(ZFPM1),ENSGALG00000036043(TBX3),ENSGALG00000001630(DHX33),ENSGALG00000001633(DUSP26),ENSGALG00000006374(TBX6),ENSGALG00000034802(SETD3),ENSGALG00000027247(EOMES),ENSGALG00000016997(RB1),ENSGALG00000026159(PDLIM7),ENSGALG00000011489(T),ENSGALG00000037203(CTNNB1),	0.111003	1
GO:0006942	regulation of striated muscle contraction	biological_process	13	2728	29	10155	ENSGALG00000002886(NKX2-5),ENSGALG00000016281(DMD),ENSGALG00000003901(P2RX4),ENSGALG00000042744(RGS2),ENSGALG00000002845(CTNNA3),ENSGALG00000009400(SLC8A3),ENSGALG00000004376(KCNJ2),ENSGALG00000000120(BMP10),ENSGALG00000015018(CASQ2),ENSGALG00000027151(FKBP12),ENSGALG00000009086(EHD3),ENSGALG00000008351(CAV3),ENSGALG00000042741(ADRBK1),	0.111003	1
GO:0043534	blood vessel endothelial cell migration	biological_process	13	2728	29	10155	ENSGALG00000015305(NR2E1),ENSGALG00000001926(HSPB1),ENSGALG00000036189(angiopoietin-2B),ENSGALG00000002375(NOTCH1),ENSGALG00000012178(PDGFB),ENSGALG00000017248(RAB30),ENSGALG00000025950(PRKCA),ENSGALG00000039710(HDAC7),ENSGALG00000009900(PRKD1),ENSGALG00000042875(HMGB1),ENSGALG00000009626(THBS1),ENSGALG00000008302(CIB1),ENSGALG00000007952(AMOT),	0.111003	1
GO:0002262	myeloid cell homeostasis	biological_process	30	2728	67	10155	ENSGALG00000032365(C),ENSGALG00000042321(LYN),ENSGALG00000003282(STAT5B),ENSGALG00000039682(HCLS1),ENSGALG00000006099(ZFPM1),ENSGALG00000002363(HSPA9),ENSGALG00000042875(HMGB1),ENSGALG00000039228(Zfp36l1),ENSGALG00000016997(RB1),ENSGALG00000005909(GATA2),ENSGALG00000002160(B2M),ENSGALG00000023296(TAL1),ENSGALG00000012550(HMOX1),ENSGALG00000009476(CDK6),ENSGALG00000011870(HIF1A),ENSGALG00000008257…	0.020412	0.718712
GO:2001252	positive regulation of chromosome organization	biological_process	30	2728	67	10155	ENSGALG00000040141(H2AFY),ENSGALG00000039942(CTBP1),ENSGALG00000015548(RNF20),ENSGALG00000035576(CDK9),ENSGALG00000010501(SNW1),ENSGALG00000002216(NEK7),ENSGALG00000012702(JARID2),ENSGALG00000011118(MIER1),ENSGALG00000015547(TADA2B),ENSGALG00000009900(PRKD1),ENSGALG00000027188(SREBF1),ENSGALG00000007357(BCL6),ENSGALG00000002219(WBP2),ENSGALG00000005425(OGT),ENSGALG00000024051(SETDB1),ENSGALG00000…	0.020412	0.718712
GO:0042307	positive regulation of protein import into nucleus	biological_process	17	2728	38	10155	ENSGALG00000007001(TLR4),ENSGALG00000030988(RBPMS2),ENSGALG00000010291(RBPMS),ENSGALG00000012023(DACT1),ENSGALG00000039682(HCLS1),ENSGALG00000002634(HDAC3),ENSGALG00000009900(PRKD1),ENSGALG00000028256(CCL19),ENSGALG00000006979(SPPL3),ENSGALG00000024083(C8orf4),ENSGALG00000009241(SFRP2),ENSGALG00000005243(PPP3CB),ENSGALG00000016590(TLR7),ENSGALG00000000608(CDH1),ENSGALG00000002016(PRKCD),ENSGALG00…	0.0740964	1
GO:0046632	alpha-beta T cell differentiation	biological_process	17	2728	38	10155	ENSGALG00000015216(SYK),ENSGALG00000027247(EOMES),ENSGALG00000004170(ADA),ENSGALG00000010016(SOCS5),ENSGALG00000012885(BCL2),ENSGALG00000004587(RC3H1),ENSGALG00000043535(RIPK2),ENSGALG00000016400(RSAD2),ENSGALG00000001486(ZAP70),ENSGALG00000031960(Lef-1),ENSGALG00000007357(BCL6),ENSGALG00000003759(RORA),ENSGALG00000011254(SATB1),ENSGALG00000001409(IL12B),ENSGALG00000012865(BRAF),ENSGALG0000004287…	0.0740964	1
GO:0001776	leukocyte homeostasis	biological_process	17	2728	38	10155	ENSGALG00000031493(BAK1),ENSGALG00000043618(SLC40A1),ENSGALG00000011870(HIF1A),ENSGALG00000008257(MERTK),ENSGALG00000042875(HMGB1),ENSGALG00000011094(PDE4B),ENSGALG00000042321(LYN),ENSGALG00000003282(STAT5B),ENSGALG00000012885(BCL2),ENSGALG00000004170(ADA),ENSGALG00000004111(GPR174),ENSGALG00000011797(MTHFD1),ENSGALG00000028935(BCL10),ENSGALG00000005243(PPP3CB),ENSGALG00000015082(RPS6),ENSGALG000…	0.0740964	1
GO:0035308	negative regulation of protein dephosphorylation	biological_process	17	2728	38	10155	ENSGALG00000036965(PPP2R4),ENSGALG00000016451(ROCK2),ENSGALG00000015246(TIPRL),ENSGALG00000004143(YWHAB),ENSGALG00000009029(TSPAN12),ENSGALG00000027151(FKBP12),ENSGALG00000009338(ZFYVE1),ENSGALG00000026822(WDR81),ENSGALG00000008569(CHP1),ENSGALG00000017370(ARPP19),ENSGALG00000031416(UBN1),ENSGALG00000000674(MYO1D),ENSGALG00000009627(GPATCH2),ENSGALG00000023547(PCIF1),ENSGALG00000005750(SWAP70),EN…	0.0740964	1
GO:0016032	viral process	biological_process	46	2728	103	10155	ENSGALG00000009791(PROX1),ENSGALG00000033500(PDCD6IP),ENSGALG00000003297(HDAC1),ENSGALG00000008736(PNPLA7),ENSGALG00000007651(STAT1),ENSGALG00000012885(BCL2),ENSGALG00000033064(DDX6),ENSGALG00000023571(TRIM59),ENSGALG00000042741(ADRBK1),ENSGALG00000035563(USP6NL),ENSGALG00000002182(NR5A2),ENSGALG00000010501(SNW1),ENSGALG00000016400(RSAD2),ENSGALG00000002735(TAF11),ENSGALG00000006211(BCL2L1),ENSGA…	0.00471237	0.357375
GO:0010594	regulation of endothelial cell migration	biological_process	25	2728	56	10155	ENSGALG00000006418(PDPK1),ENSGALG00000036883(MET),ENSGALG00000011274(DCN),ENSGALG00000011117(AGT),ENSGALG00000016485(RHOB),ENSGALG00000039710(HDAC7),ENSGALG00000017248(RAB30),ENSGALG00000012178(PDGFB),ENSGALG00000025950(PRKCA),ENSGALG00000009791(PROX1),ENSGALG00000002375(NOTCH1),ENSGALG00000016451(ROCK2),ENSGALG00000036189(angiopoietin-2B),ENSGALG00000031255(FGF1),ENSGALG00000015305(NR2E1),ENSGAL…	0.0340329	0.906827
GO:0045637	regulation of myeloid cell differentiation	biological_process	37	2728	83	10155	ENSGALG00000000769(RAB7B),ENSGALG00000011870(HIF1A),ENSGALG00000030432(RASSF2),ENSGALG00000012140(FSHB),ENSGALG00000009071(HMGB3),ENSGALG00000008836(ATP6AP1),ENSGALG00000015297(FOXO3),ENSGALG00000039583(MITF),ENSGALG00000015763(GABPA),ENSGALG00000035016(ID2),ENSGALG00000002469(CDC73),ENSGALG00000010770(SCIN),ENSGALG00000012827(RIPK1),ENSGALG00000016022(RUNX1),ENSGALG00000001409(IL12B),ENSGALG0000…	0.0110906	0.534821
GO:0019377	glycolipid catabolic process	biological_process	4	2728	9	10155	ENSGALG00000002016(PRKCD),ENSGALG00000011900(NAGA),ENSGALG00000002412(GBA2),ENSGALG00000028960(NEU3),	0.312753	1
GO:0032042	mitochondrial DNA metabolic process	biological_process	4	2728	9	10155	ENSGALG00000010636(PRIMPOL),ENSGALG00000009228(PARP1),ENSGALG00000017627(TWNK),ENSGALG00000002519(SLC25A33),	0.312753	1
GO:0010453	regulation of cell fate commitment	biological_process	4	2728	9	10155	ENSGALG00000043204(Pax-7),ENSGALG00000030879(AR),ENSGALG00000011207(DUSP6),ENSGALG00000009241(SFRP2),	0.312753	1
GO:0007617	mating behavior	biological_process	4	2728	9	10155	ENSGALG00000011294(THRB),ENSGALG00000029648(tyrosine hydroxylase),ENSGALG00000008898(GRIN1),ENSGALG00000015770(APP),	0.312753	1
GO:0043981	histone H4-K5 acetylation	biological_process	4	2728	9	10155	ENSGALG00000002013(MEAF6),ENSGALG00000009944(KAT7),ENSGALG00000014457(ING4),ENSGALG00000005425(OGT),	0.312753	1
GO:0051569	regulation of histone H3-K4 methylation	biological_process	4	2728	9	10155	ENSGALG00000040141(H2AFY),ENSGALG00000005425(OGT),ENSGALG00000010501(SNW1),ENSGALG00000011104(GCG),	0.312753	1
GO:0031996	thioesterase binding	molecular_function	4	2728	9	10155	ENSGALG00000009864(TRAF5),ENSGALG00000007130(cRac1A),ENSGALG00000004796(CDC42),ENSGALG00000001583(TRAF1),	0.312753	1
GO:0035909	aorta morphogenesis	biological_process	4	2728	9	10155	ENSGALG00000002375(NOTCH1),ENSGALG00000009791(PROX1),ENSGALG00000011708(MYLK),ENSGALG00000007706(FGF8),	0.312753	1
GO:0043576	regulation of respiratory gaseous exchange	biological_process	4	2728	9	10155	ENSGALG00000006016(PASK),ENSGALG00000005553(NLGN3),ENSGALG00000008898(GRIN1),ENSGALG00000000972(PBX3),	0.312753	1
GO:0016671	oxidoreductase activity, acting on a sulfur group of donors, disulfide as acceptor	molecular_function	4	2728	9	10155	ENSGALG00000026661(MSRB3),ENSGALG00000033862(TXNL1),ENSGALG00000012532(TXN2),ENSGALG00000005414(MSRB1),	0.312753	1
GO:0050930	induction of positive chemotaxis	biological_process	4	2728	9	10155	ENSGALG00000041346(SDF1),ENSGALG00000014872(FGF10),ENSGALG00000016558(VEGFD),ENSGALG00000006388(IL16),	0.312753	1
GO:1903019	negative regulation of glycoprotein metabolic process	biological_process	4	2728	9	10155	ENSGALG00000004107(ITM2A),ENSGALG00000005420(AATF),ENSGALG00000010746(TMEM59),ENSGALG00000028284(PTX3),	0.312753	1
GO:0080008	Cul4-RING E3 ubiquitin ligase complex	cellular_component	8	2728	18	10155	ENSGALG00000030831(FBXW5),ENSGALG00000008218(DDB2),ENSGALG00000000510(DCAF7),ENSGALG00000005800(DCAF12),ENSGALG00000009257(PLRG1),ENSGALG00000042333(DDB1),ENSGALG00000021117(RNF7),ENSGALG00000010746(TMEM59),	0.197797	1
GO:0010634	positive regulation of epithelial cell migration	biological_process	24	2728	54	10155	ENSGALG00000032746(Enpp2),ENSGALG00000007615(RAB11A),ENSGALG00000036883(MET),ENSGALG00000039710(HDAC7),ENSGALG00000016485(RHOB),ENSGALG00000011117(AGT),ENSGALG00000031255(FGF1),ENSGALG00000001926(HSPB1),ENSGALG00000003398(ADAM9),ENSGALG00000012178(PDGFB),ENSGALG00000009791(PROX1),ENSGALG00000011870(HIF1A),ENSGALG00000025950(PRKCA),ENSGALG00000006992(MMP9),ENSGALG00000012799(RREB1),ENSGALG00000016…	0.038969	0.955171
GO:1902253	regulation of intrinsic apoptotic signaling pathway by p53 class mediator	biological_process	4	2728	9	10155	ENSGALG00000004594(CD74),ENSGALG00000005675(PTTG1IP),ENSGALG00000007199(TRIAP1),ENSGALG00000015013(MSX1),	0.312753	1
GO:0005811	lipid particle	cellular_component	12	2728	27	10155	ENSGALG00000003574(LPCAT2),ENSGALG00000005902(RAB7A),ENSGALG00000023395(PLIN1),ENSGALG00000016400(RSAD2),ENSGALG00000034500(CIDEA),ENSGALG00000004777(AIFM2),ENSGALG00000010641(SCCPDH),ENSGALG00000026945(CIDEC),ENSGALG00000014442(GAPDH),ENSGALG00000016487(LDAH),ENSGALG00000014122(CYB5R3),ENSGALG00000015090(PLIN2),	0.128787	1
GO:0000054	ribosomal subunit export from nucleus	biological_process	4	2728	9	10155	ENSGALG00000004378(ASB6),ENSGALG00000016600(POMC),ENSGALG00000002569(RAN),ENSGALG00000011543(SDAD1),	0.312753	1
GO:0071380	cellular response to prostaglandin E stimulus	biological_process	4	2728	9	10155	ENSGALG00000003473(SFRP1),ENSGALG00000017327(P2RY6),ENSGALG00000010826(PRKAA2),ENSGALG00000014832(PRKAA1),	0.312753	1
GO:2000404	regulation of T cell migration	biological_process	4	2728	9	10155	ENSGALG00000016427(ADAM17),ENSGALG00000005391(SELK),ENSGALG00000004212(ADAM10),ENSGALG00000034168(WNT5A),	0.312753	1
GO:0008200	ion channel inhibitor activity	molecular_function	4	2728	9	10155	ENSGALG00000027151(FKBP12),ENSGALG00000034374(STX7),ENSGALG00000000122(GNB2L1),ENSGALG00000009526(VTI1B),	0.312753	1
GO:0045060	negative thymic T cell selection	biological_process	4	2728	9	10155	ENSGALG00000004594(CD74),ENSGALG00000035733(CCR7),ENSGALG00000001486(ZAP70),ENSGALG00000007416(CD3E),	0.312753	1
GO:0090344	negative regulation of cell aging	biological_process	4	2728	9	10155	ENSGALG00000032234(MARCH5),ENSGALG00000007357(BCL6),ENSGALG00000009476(CDK6),ENSGALG00000002085(FZR1),	0.312753	1
GO:0043982	histone H4-K8 acetylation	biological_process	4	2728	9	10155	ENSGALG00000002013(MEAF6),ENSGALG00000005425(OGT),ENSGALG00000014457(ING4),ENSGALG00000009944(KAT7),	0.312753	1
GO:0010880	regulation of release of sequestered calcium ion into cytosol by sarcoplasmic reticulum	biological_process	4	2728	9	10155	ENSGALG00000015018(CASQ2),ENSGALG00000029502(CLIC2),ENSGALG00000027151(FKBP12),ENSGALG00000016281(DMD),	0.312753	1
GO:0035066	positive regulation of histone acetylation	biological_process	4	2728	9	10155	ENSGALG00000015547(TADA2B),ENSGALG00000002219(WBP2),ENSGALG00000005983(SMARCB1),ENSGALG00000030580(RPS6KA5),	0.312753	1
GO:0000124	SAGA complex	cellular_component	4	2728	9	10155	ENSGALG00000013462(STX17),ENSGALG00000004455(USP34),ENSGALG00000001925(GNB1L),ENSGALG00000006688(TADA3),	0.312753	1
GO:0090231	regulation of spindle checkpoint	biological_process	4	2728	9	10155	ENSGALG00000011967(MAD2L1),ENSGALG00000016831(PCID2),ENSGALG00000005973(LCMT1),ENSGALG00000014801(NDC80),	0.312753	1
GO:0031235	intrinsic component of the cytoplasmic side of the plasma membrane	cellular_component	4	2728	9	10155	ENSGALG00000002850(RASA2),ENSGALG00000004323(RASAL2),ENSGALG00000026328(MIEN1),ENSGALG00000016817(RASA3),	0.312753	1
GO:0060502	epithelial cell proliferation involved in lung morphogenesis	biological_process	4	2728	9	10155	ENSGALG00000000990(SRSF6),ENSGALG00000009424(FOXP2),ENSGALG00000004796(CDC42),ENSGALG00000005441(NFIB),	0.312753	1
GO:0006979	response to oxidative stress	biological_process	68	2728	153	10155	ENSGALG00000005414(MSRB1),ENSGALG00000009900(PRKD1),ENSGALG00000014832(PRKAA1),ENSGALG00000006049(STK26),ENSGALG00000017316(UCP3),ENSGALG00000007162(VIMP),ENSGALG00000033635(PTGS2),ENSGALG00000012569(FBXO7),ENSGALG00000003398(ADAM9),ENSGALG00000011870(HIF1A),ENSGALG00000000751(ARNT),ENSGALG00000009442(ETFDH),ENSGALG00000011661(SOD2),ENSGALG00000011937(NFE2L1),ENSGALG00000013342(GBX2),ENSGALG00000…	0.000716388	0.12713
GO:0014808	release of sequestered calcium ion into cytosol by sarcoplasmic reticulum	biological_process	4	2728	9	10155	ENSGALG00000029502(CLIC2),ENSGALG00000027151(FKBP12),ENSGALG00000016281(DMD),ENSGALG00000015018(CASQ2),	0.312753	1
GO:0009452	7-methylguanosine RNA capping	biological_process	4	2728	9	10155	ENSGALG00000016187(WDR4),ENSGALG00000006010(FAM103A1),ENSGALG00000013889(RNMT),ENSGALG00000010149(CMTR1),	0.312753	1
GO:0045334	clathrin-coated endocytic vesicle	cellular_component	4	2728	9	10155	ENSGALG00000008666(CTLA4),ENSGALG00000016174(LMBRD1),ENSGALG00000007308(RAB35),ENSGALG00000010543(EPS15),	0.312753	1
GO:0071156	regulation of cell cycle arrest	biological_process	12	2728	27	10155	ENSGALG00000014872(FGF10),ENSGALG00000011541(BIN1),ENSGALG00000003284(CRLF3),ENSGALG00000014698(CASP2),ENSGALG00000011297(CRADD),ENSGALG00000035576(CDK9),ENSGALG00000010921(PKD2),ENSGALG00000028318(CDKN1A),ENSGALG00000002519(SLC25A33),ENSGALG00000011099(FAP),ENSGALG00000000172(MYOG),ENSGALG00000035016(ID2),	0.128787	1
GO:0051645	Golgi localization	biological_process	4	2728	9	10155	ENSGALG00000007650(SLC9A3R1),ENSGALG00000006566(TBCCD1),ENSGALG00000010857(Dab1),ENSGALG00000031387(YWHAZ),	0.312753	1
GO:0060416	response to growth hormone	biological_process	4	2728	9	10155	ENSGALG00000003267(STAT3),ENSGALG00000011047(LEPROT),ENSGALG00000029648(tyrosine hydroxylase),ENSGALG00000011295(SOCS2),	0.312753	1
GO:1900026	positive regulation of substrate adhesion-dependent cell spreading	biological_process	8	2728	18	10155	ENSGALG00000004796(CDC42),ENSGALG00000001654(C1QBP),ENSGALG00000008437(NET1),ENSGALG00000007130(cRac1A),ENSGALG00000012799(RREB1),ENSGALG00000012865(BRAF),ENSGALG00000008302(CIB1),ENSGALG00000040606(cRac1B),	0.197797	1
GO:0071453	cellular response to oxygen levels	biological_process	20	2728	45	10155	ENSGALG00000017034(FOXO1),ENSGALG00000007378(FAM162A),ENSGALG00000039228(Zfp36l1),ENSGALG00000003473(SFRP1),ENSGALG00000012885(BCL2),ENSGALG00000012550(HMOX1),ENSGALG00000010476(BNIP3),ENSGALG00000007669(EGR1),ENSGALG00000030775(RP4-613B23.5),ENSGALG00000007659(HYOU1),ENSGALG00000043405(BNIP3L),ENSGALG00000016323(PDK3),ENSGALG00000033635(PTGS2),ENSGALG00000013920(SUV39H2),ENSGALG00000003759(RORA)…	0.0574386	0.978219
GO:0000784	nuclear chromosome, telomeric region	cellular_component	24	2728	54	10155	ENSGALG00000033781(FEN1),ENSGALG00000014811(SMCHD1),ENSGALG00000025904(WDR82),ENSGALG00000001245(SIRT6),ENSGALG00000002116(TEN1),ENSGALG00000005623(TFIP11),ENSGALG00000021442(CARMIL2),ENSGALG00000009228(PARP1),ENSGALG00000042333(DDB1),ENSGALG00000014573(NAT10),ENSGALG00000016676(MCM3),ENSGALG00000028626(DCLRE1B),ENSGALG00000040141(H2AFY),ENSGALG00000012546(MCM5),ENSGALG00000004794(H2AFY2),ENSGALG…	0.038969	0.955171
GO:0010452	histone H3-K36 methylation	biological_process	4	2728	9	10155	ENSGALG00000002971(NSD1),ENSGALG00000013887(FAM210A),ENSGALG00000034802(SETD3),ENSGALG00000001803(IWS1),	0.312753	1
GO:0016242	negative regulation of macroautophagy	biological_process	4	2728	9	10155	ENSGALG00000009916(SCFD1),ENSGALG00000012550(HMOX1),ENSGALG00000002095(CHMP4B),ENSGALG00000003211(POLDIP2),	0.312753	1
GO:0000380	alternative mRNA splicing, via spliceosome	biological_process	12	2728	27	10155	ENSGALG00000003532(DDX5),ENSGALG00000007937(SF3A1),ENSGALG00000009288(RNPS1),ENSGALG00000006531(TRA2B),ENSGALG00000002734(UHMK1),ENSGALG00000002514(SFPQ),ENSGALG00000002144(THRAP3),ENSGALG00000002487(SFSWAP),ENSGALG00000005525(SRSF1),ENSGALG00000000990(SRSF6),ENSGALG00000009669(RSRC1),ENSGALG00000016890(MBNL2),	0.128787	1
GO:0060513	prostatic bud formation	biological_process	4	2728	9	10155	ENSGALG00000034168(WNT5A),ENSGALG00000007324(TP63),ENSGALG00000014872(FGF10),ENSGALG00000030879(AR),	0.312753	1
GO:1903426	regulation of reactive oxygen species biosynthetic process	biological_process	8	2728	18	10155	ENSGALG00000028284(PTX3),ENSGALG00000007001(TLR4),ENSGALG00000004435(RAB27A),ENSGALG00000029367(CYBA),ENSGALG00000011661(SOD2),ENSGALG00000002519(SLC25A33),ENSGALG00000038089(EGFR),ENSGALG00000010921(PKD2),	0.197797	1
GO:0070857	regulation of bile acid biosynthetic process	biological_process	4	2728	9	10155	ENSGALG00000028543(FGFR4),ENSGALG00000009791(PROX1),ENSGALG00000000241(STARD4),ENSGALG00000003242(STAR),	0.312753	1
GO:0050860	negative regulation of T cell receptor signaling pathway	biological_process	4	2728	9	10155	ENSGALG00000006751(THY1),ENSGALG00000016173(UBASH3A),ENSGALG00000000209(PRNP),ENSGALG00000014561(PTPN6),	0.312753	1
GO:0045722	positive regulation of gluconeogenesis	biological_process	4	2728	9	10155	ENSGALG00000011104(GCG),ENSGALG00000017034(FOXO1),ENSGALG00000003369(KAT2A),ENSGALG00000017370(ARPP19),	0.312753	1
GO:0030042	actin filament depolymerization	biological_process	16	2728	36	10155	ENSGALG00000014957(WDR1),ENSGALG00000011254(SATB1),ENSGALG00000021442(CARMIL2),ENSGALG00000032190(MICAL1),ENSGALG00000041619(MTPN),ENSGALG00000015664(ADD1),ENSGALG00000038848(MSX2),ENSGALG00000008667(DSTN),ENSGALG00000023131(PDXP),ENSGALG00000028721(LMOD1),ENSGALG00000014463(ACTN2),ENSGALG00000005750(SWAP70),ENSGALG00000010770(SCIN),ENSGALG00000014984(F2RL1),ENSGALG00000001547(CAPZA1),ENSGALG0000…	0.0854554	1
GO:0023026	MHC class II protein complex binding	molecular_function	4	2728	9	10155	ENSGALG00000004594(CD74),ENSGALG00000001992(PKM),ENSGALG00000006546(CD81),ENSGALG00000010175(HSP90AB1),	0.312753	1
GO:0071712	ER-associated misfolded protein catabolic process	biological_process	4	2728	9	10155	ENSGALG00000006960(RNF185),ENSGALG00000001593(Ufd1l),ENSGALG00000033950(DERL1),ENSGALG00000015253(COL8A1),	0.312753	1
GO:0006089	lactate metabolic process	biological_process	4	2728	9	10155	ENSGALG00000040896(FASN),ENSGALG00000011870(HIF1A),ENSGALG00000021040(HAGHL),ENSGALG00000005398(HAGH),	0.312753	1
GO:0071480	cellular response to gamma radiation	biological_process	4	2728	9	10155	ENSGALG00000006211(BCL2L1),ENSGALG00000007945(CRYAB),ENSGALG00000028318(CDKN1A),ENSGALG00000007669(EGR1),	0.312753	1
GO:0009922	fatty acid elongase activity	molecular_function	4	2728	9	10155	ENSGALG00000012131(ELOVL6),ENSGALG00000016314(ELOVL5),ENSGALG00000009988(ELOVL1),ENSGALG00000015876(ELOVL4),	0.312753	1
GO:0042574	retinal metabolic process	biological_process	4	2728	9	10155	ENSGALG00000005408(BCO1),ENSGALG00000034346(RDH10),ENSGALG00000004270(ALDH1A2),ENSGALG00000033365(ALDH6),	0.312753	1
GO:0002066	columnar/cuboidal epithelial cell development	biological_process	12	2728	27	10155	ENSGALG00000034168(WNT5A),ENSGALG00000002744(PCDH15),ENSGALG00000013793(CLOCK),ENSGALG00000009476(CDK6),ENSGALG00000011298(RARB),ENSGALG00000007650(SLC9A3R1),ENSGALG00000011870(HIF1A),ENSGALG00000006418(PDPK1),ENSGALG00000009752(C1GALT1),ENSGALG00000015844(SOD1),ENSGALG00000007130(cRac1A),ENSGALG00000005834(PAFAH1B1),	0.128787	1
GO:0003727	single-stranded RNA binding	molecular_function	12	2728	27	10155	ENSGALG00000008864(FXR1),ENSGALG00000038745(LACTB2),ENSGALG00000030918(CIRBP),ENSGALG00000007767(DIS3L2),ENSGALG00000010291(RBPMS),ENSGALG00000043711(AGO3),ENSGALG00000001802(JMJD6),ENSGALG00000006531(TRA2B),ENSGALG00000030988(RBPMS2),ENSGALG00000042875(HMGB1),ENSGALG00000001313(EIF4H),ENSGALG00000016590(TLR7),	0.128787	1
GO:0004185	serine-type carboxypeptidase activity	molecular_function	4	2728	9	10155	ENSGALG00000027788(CPE),ENSGALG00000017248(RAB30),ENSGALG00000009945(CPM),ENSGALG00000003185(SCPEP1),	0.312753	1
GO:0006353	DNA-templated transcription, termination	biological_process	4	2728	9	10155	ENSGALG00000008372(XRN2),ENSGALG00000028149(MED18),ENSGALG00000003261(PTRF),ENSGALG00000001489(SSU72),	0.312753	1
GO:0019367	fatty acid elongation, saturated fatty acid	biological_process	4	2728	9	10155	ENSGALG00000009988(ELOVL1),ENSGALG00000015876(ELOVL4),ENSGALG00000012131(ELOVL6),ENSGALG00000016314(ELOVL5),	0.312753	1
GO:0019218	regulation of steroid metabolic process	biological_process	16	2728	36	10155	ENSGALG00000028543(FGFR4),ENSGALG00000008018(SNAI1),ENSGALG00000009791(PROX1),ENSGALG00000003759(RORA),ENSGALG00000028046(INSIG2),ENSGALG00000031255(FGF1),ENSGALG00000017394(INSIG1),ENSGALG00000000241(STARD4),ENSGALG00000003282(STAT5B),ENSGALG00000033090(VDR),ENSGALG00000027188(SREBF1),ENSGALG00000015844(SOD1),ENSGALG00000041432(STUB1),ENSGALG00000003242(STAR),ENSGALG00000011117(AGT),ENSGALG00000…	0.0854554	1
GO:0004177	aminopeptidase activity	molecular_function	12	2728	27	10155	ENSGALG00000014684(ERAP1),ENSGALG00000004259(BLMH),ENSGALG00000016965(DNAJC15),ENSGALG00000012003(XPNPEP3),ENSGALG00000012239(METAP1),ENSGALG00000004899(PEPD),ENSGALG00000011099(FAP),ENSGALG00000007533(NPEPL1),ENSGALG00000002318(LVRN),ENSGALG00000000498(ACE),ENSGALG00000011318(DNPEP),ENSGALG00000017248(RAB30),	0.128787	1
GO:0043542	endothelial cell migration	biological_process	31	2728	70	10155	ENSGALG00000009791(PROX1),ENSGALG00000025950(PRKCA),ENSGALG00000012178(PDGFB),ENSGALG00000031255(FGF1),ENSGALG00000036189(angiopoietin-2B),ENSGALG00000004184(SPARC),ENSGALG00000038364(NOV),ENSGALG00000009900(PRKD1),ENSGALG00000036883(MET),ENSGALG00000011274(DCN),ENSGALG00000011099(FAP),ENSGALG00000016485(RHOB),ENSGALG00000007952(AMOT),ENSGALG00000039710(HDAC7),ENSGALG00000008473(PLXND1),ENSGALG00…	0.0208665	0.726073
GO:1900182	positive regulation of protein localization to nucleus	biological_process	23	2728	52	10155	ENSGALG00000016590(TLR7),ENSGALG00000011637(TCP1),ENSGALG00000005243(PPP3CB),ENSGALG00000016720(CD2AP),ENSGALG00000009241(SFRP2),ENSGALG00000038089(EGFR),ENSGALG00000000608(CDH1),ENSGALG00000005947(MYD88),ENSGALG00000002016(PRKCD),ENSGALG00000016088(CCT7),ENSGALG00000009900(PRKD1),ENSGALG00000036452(CDK5RAP3),ENSGALG00000028256(CCL19),ENSGALG00000009944(KAT7),ENSGALG00000002634(HDAC3),ENSGALG0000…	0.0446474	0.978165
GO:0001047	core promoter binding	molecular_function	38	2728	86	10155	ENSGALG00000011801(ESR2),ENSGALG00000017142(PSPC1),ENSGALG00000001021(MYOCD),ENSGALG00000013342(GBX2),ENSGALG00000016022(RUNX1),ENSGALG00000003995(ERAL1),ENSGALG00000040141(H2AFY),ENSGALG00000035576(CDK9),ENSGALG00000003045(E2F1),ENSGALG00000003759(RORA),ENSGALG00000040060(F),ENSGALG00000014297(IRF7),ENSGALG00000001191(MEOX1),ENSGALG00000000172(MYOG),ENSGALG00000009791(PROX1),ENSGALG00000000751(A…	0.0113155	0.531229
GO:0043393	regulation of protein binding	biological_process	38	2728	86	10155	ENSGALG00000015664(ADD1),ENSGALG00000006992(MMP9),ENSGALG00000012178(PDGFB),ENSGALG00000033950(DERL1),ENSGALG00000031493(BAK1),ENSGALG00000006657(MAPRE1),ENSGALG00000002841(RFNG),ENSGALG00000012885(BCL2),ENSGALG00000000498(ACE),ENSGALG00000014749(EPHB6),ENSGALG00000015770(APP),ENSGALG00000041432(STUB1),ENSGALG00000032687(PHLDA2),ENSGALG00000001329(EPB41),ENSGALG00000012023(DACT1),ENSGALG000000061…	0.0113155	0.531229
GO:0002768	immune response-regulating cell surface receptor signaling pathway	biological_process	34	2728	77	10155	ENSGALG00000016719(TNFRSF21),ENSGALG00000004170(ADA),ENSGALG00000012885(BCL2),ENSGALG00000039327(VAV3),ENSGALG00000006751(THY1),ENSGALG00000028935(BCL10),ENSGALG00000002263(KLHL6),ENSGALG00000038634(KIT),ENSGALG00000011241(RFTN1),ENSGALG00000004587(RC3H1),ENSGALG00000000251(CD79B),ENSGALG00000035733(CCR7),ENSGALG00000001486(ZAP70),ENSGALG00000008666(CTLA4),ENSGALG00000006837(TSPAN4),ENSGALG000000…	0.0163783	0.637388
GO:0006909	phagocytosis	biological_process	30	2728	68	10155	ENSGALG00000014984(F2RL1),ENSGALG00000006775(TGM2),ENSGALG00000001802(JMJD6),ENSGALG00000015368(TMEM175),ENSGALG00000007476(VAMP7),ENSGALG00000008631(TYRO3),ENSGALG00000011684(STAP1),ENSGALG00000015355(CD47),ENSGALG00000006568(TM9SF4),ENSGALG00000027777(CNN2),ENSGALG00000006837(TSPAN4),ENSGALG00000008257(MERTK),ENSGALG00000028822(RNF152),ENSGALG00000028284(PTX3),ENSGALG00000004435(RAB27A),ENSGALG…	0.0238083	0.794176
GO:0030593	neutrophil chemotaxis	biological_process	15	2728	34	10155	ENSGALG00000015216(SYK),ENSGALG00000001654(C1QBP),ENSGALG00000007511(ITGB2),ENSGALG00000005637(GBF1),ENSGALG00000016022(RUNX1),ENSGALG00000039327(VAV3),ENSGALG00000029378(ITGA9),ENSGALG00000035733(CCR7),ENSGALG00000004594(CD74),ENSGALG00000024485(BET1),ENSGALG00000007130(cRac1A),ENSGALG00000028256(CCL19),ENSGALG00000011094(PDE4B),ENSGALG00000000667(EDN2),ENSGALG00000026663(CX3CL1),	0.0986809	1
GO:0030834	regulation of actin filament depolymerization	biological_process	15	2728	34	10155	ENSGALG00000008667(DSTN),ENSGALG00000038848(MSX2),ENSGALG00000023131(PDXP),ENSGALG00000041619(MTPN),ENSGALG00000015664(ADD1),ENSGALG00000021442(CARMIL2),ENSGALG00000014957(WDR1),ENSGALG00000011254(SATB1),ENSGALG00000001547(CAPZA1),ENSGALG00000013605(LRRC16A),ENSGALG00000014984(F2RL1),ENSGALG00000010770(SCIN),ENSGALG00000014463(ACTN2),ENSGALG00000005750(SWAP70),ENSGALG00000028721(LMOD1),	0.0986809	1
GO:1901991	negative regulation of mitotic cell cycle phase transition	biological_process	30	2728	68	10155	ENSGALG00000011297(CRADD),ENSGALG00000004455(USP34),ENSGALG00000006047(TPRA1),ENSGALG00000003454(ZNF207),ENSGALG00000005973(LCMT1),ENSGALG00000039228(Zfp36l1),ENSGALG00000038730(GIGYF2),ENSGALG00000016997(RB1),ENSGALG00000006110(PLK1),ENSGALG00000012023(DACT1),ENSGALG00000036452(CDK5RAP3),ENSGALG00000010921(PKD2),ENSGALG00000012453(EPC2),ENSGALG00000013863(PSMG2),ENSGALG00000008233(BUB1),ENSGALG0…	0.0238083	0.794176
GO:1904031	positive regulation of cyclin-dependent protein kinase activity	biological_process	11	2728	25	10155	ENSGALG00000016427(ADAM17),ENSGALG00000014872(FGF10),ENSGALG00000003485(CCND3),ENSGALG00000001420(RALGAPB),ENSGALG00000015471(CCNC),ENSGALG00000001551(CCNL2),ENSGALG00000010921(PKD2),ENSGALG00000028318(CDKN1A),ENSGALG00000038089(EGFR),ENSGALG00000009791(PROX1),ENSGALG00000012178(PDGFB),	0.14973	1
GO:0048814	regulation of dendrite morphogenesis	biological_process	11	2728	25	10155	ENSGALG00000013532(CAPRIN1),ENSGALG00000005553(NLGN3),ENSGALG00000006743(YWHAH),ENSGALG00000007476(VAMP7),ENSGALG00000010183(RAB21),ENSGALG00000031424(SDC2),ENSGALG00000015305(NR2E1),ENSGALG00000008898(GRIN1),ENSGALG00000005834(PAFAH1B1),ENSGALG00000006033(GORASP1),ENSGALG00000016889(RAP2A),	0.14973	1
GO:0003730	mRNA 3'-UTR binding	molecular_function	11	2728	25	10155	ENSGALG00000015548(RNF20),ENSGALG00000009288(RNPS1),ENSGALG00000004587(RC3H1),ENSGALG00000021843(AUH),ENSGALG00000008864(FXR1),ENSGALG00000039228(Zfp36l1),ENSGALG00000021271(MPZL3),ENSGALG00000011361(CRYZ),ENSGALG00000002124(ZDHHC8),ENSGALG00000011229(SERBP1),ENSGALG00000042981(CARHSP1),	0.14973	1
GO:0031060	regulation of histone methylation	biological_process	11	2728	25	10155	ENSGALG00000010501(SNW1),ENSGALG00000043204(Pax-7),ENSGALG00000002971(NSD1),ENSGALG00000012702(JARID2),ENSGALG00000015548(RNF20),ENSGALG00000009800(SETD7),ENSGALG00000005983(SMARCB1),ENSGALG00000001803(IWS1),ENSGALG00000011104(GCG),ENSGALG00000040141(H2AFY),ENSGALG00000005425(OGT),	0.14973	1
GO:0060317	cardiac epithelial to mesenchymal transition	biological_process	11	2728	25	10155	ENSGALG00000002515(OLFM1),ENSGALG00000008018(SNAI1),ENSGALG00000002375(NOTCH1),ENSGALG00000015013(MSX1),ENSGALG00000032349(CDH5),ENSGALG00000026465(TMEM100),ENSGALG00000007767(DIS3L2),ENSGALG00000007706(FGF8),ENSGALG00000003806(RHOA),ENSGALG00000038848(MSX2),ENSGALG00000006038(TGFBR3),	0.14973	1
GO:0030119	AP-type membrane coat adaptor complex	cellular_component	11	2728	25	10155	ENSGALG00000005070(AP3M1),ENSGALG00000000996(AP3D1),ENSGALG00000040528(AP5Z1),ENSGALG00000006799(AP2A2),ENSGALG00000008432(AP2M1),ENSGALG00000010543(EPS15),ENSGALG00000038155(AP3M2),ENSGALG00000000848(AP1G1),ENSGALG00000003959(AP1M1),ENSGALG00000026293(C3orf33),ENSGALG00000007992(GGA3),	0.14973	1
GO:0006475	internal protein amino acid acetylation	biological_process	40	2728	91	10155	ENSGALG00000039942(CTBP1),ENSGALG00000004369(PYGO1),ENSGALG00000002222(NOC2L),ENSGALG00000015547(TADA2B),ENSGALG00000003596(TRRAP),ENSGALG00000011118(MIER1),ENSGALG00000001021(MYOCD),ENSGALG00000006688(TADA3),ENSGALG00000006680(EHHADH),ENSGALG00000008707(KAT14),ENSGALG00000041267(BMI1),ENSGALG00000006968(HNF1A),ENSGALG00000014807(MTX3),ENSGALG00000001949(MDH2),ENSGALG00000002219(WBP2),ENSGALG0000…	0.0101326	0.502274
GO:0019902	phosphatase binding	molecular_function	29	2728	66	10155	ENSGALG00000005725(CSF1R),ENSGALG00000008631(TYRO3),ENSGALG00000004667(SMG7),ENSGALG00000009029(TSPAN12),ENSGALG00000003267(STAT3),ENSGALG00000000466(LCK),ENSGALG00000017414(JUP),ENSGALG00000026182(CTTNBP2NL),ENSGALG00000036965(PPP2R4),ENSGALG00000028203(SPRED1),ENSGALG00000038089(EGFR),ENSGALG00000032349(CDH5),ENSGALG00000015844(SOD1),ENSGALG00000012885(BCL2),ENSGALG00000036883(MET),ENSGALG00000…	0.0271745	0.852011
GO:0010008	endosome membrane	cellular_component	47	2728	107	10155	ENSGALG00000016889(RAP2A),ENSGALG00000026428(CHMP6),ENSGALG00000000950(MVB12B),ENSGALG00000001474(RAB14),ENSGALG00000006161(CHMP1A),ENSGALG00000007130(cRac1A),ENSGALG00000002095(CHMP4B),ENSGALG00000015496(CHMP2B),ENSGALG00000004375(VPS35),ENSGALG00000038541(VPS37C),ENSGALG00000014712(SLC38A9),ENSGALG00000000055(LAMTOR3),ENSGALG00000005902(RAB7A),ENSGALG00000011047(LEPROT),ENSGALG00000012594(NTRK2…	0.00555204	0.384869
GO:0003158	endothelium development	biological_process	18	2728	41	10155	ENSGALG00000032349(CDH5),ENSGALG00000037203(CTNNB1),ENSGALG00000005947(MYD88),ENSGALG00000036883(MET),ENSGALG00000016281(DMD),ENSGALG00000013234(HAPLN2),ENSGALG00000014984(F2RL1),ENSGALG00000016485(RHOB),ENSGALG00000043618(SLC40A1),ENSGALG00000031255(FGF1),ENSGALG00000003770(ANXA2),ENSGALG00000009791(PROX1),ENSGALG00000034907(HOXB5),ENSGALG00000039461(TNFRSF1A),ENSGALG00000016451(ROCK2),ENSGALG00…	0.075967	1
GO:0006839	mitochondrial transport	biological_process	46	2728	105	10155	ENSGALG00000002250(DTWD2),ENSGALG00000002124(ZDHHC8),ENSGALG00000031493(BAK1),ENSGALG00000012569(FBXO7),ENSGALG00000028225(SLC17A9),ENSGALG00000016979(SLC25A30),ENSGALG00000005794(BLOC1S2),ENSGALG00000017316(UCP3),ENSGALG00000003397(RHOT1),ENSGALG00000027188(SREBF1),ENSGALG00000006956(ARIH2),ENSGALG00000014807(MTX3),ENSGALG00000004227(FAM20B),ENSGALG00000027734(NAIF1),ENSGALG00000031718(CSNK2A2),…	0.00629907	0.410968
GO:0021955	central nervous system neuron axonogenesis	biological_process	7	2728	16	10155	ENSGALG00000005441(NFIB),ENSGALG00000028561(SZT2),ENSGALG00000004741(EPHB2),ENSGALG00000000761(TSKU),ENSGALG00000005834(PAFAH1B1),ENSGALG00000015305(NR2E1),ENSGALG00000001163(NDEL1),	0.232574	1
GO:0040001	establishment of mitotic spindle localization	biological_process	7	2728	16	10155	ENSGALG00000008584(NUSAP1),ENSGALG00000005974(COL6A1),ENSGALG00000001163(NDEL1),ENSGALG00000005834(PAFAH1B1),ENSGALG00000014801(NDC80),ENSGALG00000026822(WDR81),ENSGALG00000014872(FGF10),	0.232574	1
GO:0070888	E-box binding	molecular_function	7	2728	16	10155	ENSGALG00000004304(TCF12),ENSGALG00000013793(CLOCK),ENSGALG00000023296(TAL1),ENSGALG00000029024(TCF21),ENSGALG00000029692(NEUROG1),ENSGALG00000000172(MYOG),ENSGALG00000011870(HIF1A),	0.232574	1
GO:0043189	H4/H2A histone acetyltransferase complex	cellular_component	7	2728	16	10155	ENSGALG00000009082(COQ8A),ENSGALG00000009023(ING3),ENSGALG00000005531(MRGBP),ENSGALG00000012453(EPC2),ENSGALG00000002013(MEAF6),ENSGALG00000003596(TRRAP),ENSGALG00000011118(MIER1),	0.232574	1
GO:0032212	positive regulation of telomere maintenance via telomerase	biological_process	7	2728	16	10155	ENSGALG00000016088(CCT7),ENSGALG00000037203(CTNNB1),ENSGALG00000002216(NEK7),ENSGALG00000008740(POT1),ENSGALG00000027036(PKIB),ENSGALG00000011637(TCP1),ENSGALG00000005054(DKC1),	0.232574	1
GO:0004712	protein serine/threonine/tyrosine kinase activity	molecular_function	7	2728	16	10155	ENSGALG00000037136(RPS6KA),ENSGALG00000005198(RPS6KB1),ENSGALG00000010826(PRKAA2),ENSGALG00000008058(PAK3),ENSGALG00000013971(SGK1),ENSGALG00000004736(STAU1),ENSGALG00000007768(AURKA),	0.232574	1
GO:0035267	NuA4 histone acetyltransferase complex	cellular_component	7	2728	16	10155	ENSGALG00000009023(ING3),ENSGALG00000009082(COQ8A),ENSGALG00000011118(MIER1),ENSGALG00000003596(TRRAP),ENSGALG00000002013(MEAF6),ENSGALG00000012453(EPC2),ENSGALG00000005531(MRGBP),	0.232574	1
GO:0032391	photoreceptor connecting cilium	cellular_component	7	2728	16	10155	ENSGALG00000006539(C21orf2),ENSGALG00000028697(GNAT1),ENSGALG00000001798(BBS4),ENSGALG00000006860(KIF3A),ENSGALG00000014064(WDR19),ENSGALG00000011655(IQCB1),ENSGALG00000021047(KIFAP3),	0.232574	1
GO:0016328	lateral plasma membrane	cellular_component	7	2728	16	10155	ENSGALG00000022557(CLDN3),ENSGALG00000026862(CLDN1),ENSGALG00000037203(CTNNB1),ENSGALG00000000608(CDH1),ENSGALG00000042458(ACTN1),ENSGALG00000013085(PTPRO),ENSGALG00000014873(GJA1),	0.232574	1
GO:0043550	regulation of lipid kinase activity	biological_process	14	2728	32	10155	ENSGALG00000002458(VAC14),ENSGALG00000002699(VAV2),ENSGALG00000006546(CD81),ENSGALG00000039327(VAV3),ENSGALG00000009828(PPP2R5A),ENSGALG00000016997(RB1),ENSGALG00000026167(PIK3R5),ENSGALG00000042321(LYN),ENSGALG00000008332(F2),ENSGALG00000028256(CCL19),ENSGALG00000002959(NRBF2),ENSGALG00000012178(PDGFB),ENSGALG00000004796(CDC42),ENSGALG00000007130(cRac1A),	0.114115	1
GO:1904358	positive regulation of telomere maintenance via telomere lengthening	biological_process	7	2728	16	10155	ENSGALG00000027036(PKIB),ENSGALG00000011637(TCP1),ENSGALG00000005054(DKC1),ENSGALG00000016088(CCT7),ENSGALG00000037203(CTNNB1),ENSGALG00000002216(NEK7),ENSGALG00000008740(POT1),	0.232574	1
GO:0021772	olfactory bulb development	biological_process	7	2728	16	10155	ENSGALG00000034168(WNT5A),ENSGALG00000005725(CSF1R),ENSGALG00000012595(AGTPBP1),ENSGALG00000035016(ID2),ENSGALG00000007130(cRac1A),ENSGALG00000027247(EOMES),ENSGALG00000015305(NR2E1),	0.232574	1
GO:0042982	amyloid precursor protein metabolic process	biological_process	7	2728	16	10155	ENSGALG00000005420(AATF),ENSGALG00000004107(ITM2A),ENSGALG00000010318(TMED10),ENSGALG00000027151(FKBP12),ENSGALG00000003065(NECAB3),ENSGALG00000002864(LRRTM3),ENSGALG00000010798(DHCR24),	0.232574	1
GO:0032451	demethylase activity	molecular_function	7	2728	16	10155	ENSGALG00000012685(KDM1B),ENSGALG00000043693(ALKBH5),ENSGALG00000002942(JMJD1C),ENSGALG00000001802(JMJD6),ENSGALG00000009365(CYP51),ENSGALG00000010234(MMACHC),ENSGALG00000038948(KDM5B),	0.232574	1
GO:0060761	negative regulation of response to cytokine stimulus	biological_process	7	2728	16	10155	ENSGALG00000004267(SIGIRR),ENSGALG00000011684(STAP1),ENSGALG00000024391(CACTIN),ENSGALG00000002908(TRAIP),ENSGALG00000014984(F2RL1),ENSGALG00000002225(RFFL),ENSGALG00000021611(RABGEF1),	0.232574	1
GO:0005540	hyaluronic acid binding	molecular_function	7	2728	16	10155	ENSGALG00000002189(SNX1),ENSGALG00000026563(HAPLN4),ENSGALG00000013234(HAPLN2),ENSGALG00000021135(HAPLN3),ENSGALG00000011974(RPL7L1),ENSGALG00000012481(TNFAIP6),ENSGALG00000001654(C1QBP),	0.232574	1
GO:0034219	carbohydrate transmembrane transport	biological_process	7	2728	16	10155	ENSGALG00000000853(SLC2A8),ENSGALG00000015035(MFSD4B),ENSGALG00000013980(SLC2A12),ENSGALG00000004889(SLC2A1),ENSGALG00000032045(MBNL3),ENSGALG00000009306(SLC2A2),ENSGALG00000003794(SLC35E1),	0.232574	1
GO:0030904	retromer complex	cellular_component	7	2728	16	10155	ENSGALG00000004529(VPS29),ENSGALG00000004375(VPS35),ENSGALG00000004174(VPS26A),ENSGALG00000002189(SNX1),ENSGALG00000040687(SNX27),ENSGALG00000005902(RAB7A),ENSGALG00000005337(SNX2),	0.232574	1
GO:0044319	wound healing, spreading of cells	biological_process	7	2728	16	10155	ENSGALG00000021442(CARMIL2),ENSGALG00000012799(RREB1),ENSGALG00000001569(RHOC),ENSGALG00000038848(MSX2),ENSGALG00000003806(RHOA),ENSGALG00000016427(ADAM17),ENSGALG00000003832(TEX264),	0.232574	1
GO:0008608	attachment of spindle microtubules to kinetochore	biological_process	7	2728	16	10155	ENSGALG00000003454(ZNF207),ENSGALG00000038054(FAM175B),ENSGALG00000026182(CTTNBP2NL),ENSGALG00000016997(RB1),ENSGALG00000014801(NDC80),ENSGALG00000004796(CDC42),ENSGALG00000010120(KIF2C),	0.232574	1
GO:0032387	negative regulation of intracellular transport	biological_process	24	2728	55	10155	ENSGALG00000012865(BRAF),ENSGALG00000016199(CRYAA),ENSGALG00000010536(FAF1),ENSGALG00000021611(RABGEF1),ENSGALG00000008569(CHP1),ENSGALG00000011966(RANGAP1),ENSGALG00000016880(UBAC2),ENSGALG00000017394(INSIG1),ENSGALG00000038364(NOV),ENSGALG00000027151(FKBP12),ENSGALG00000004375(VPS35),ENSGALG00000010921(PKD2),ENSGALG00000031142(ACAA2),ENSGALG00000003648(SVIP),ENSGALG00000007515(SFRP5),ENSGALG000…	0.045552	0.95778
GO:0034101	erythrocyte homeostasis	biological_process	24	2728	55	10155	ENSGALG00000005909(GATA2),ENSGALG00000016997(RB1),ENSGALG00000035016(ID2),ENSGALG00000000498(ACE),ENSGALG00000039228(Zfp36l1),ENSGALG00000009476(CDK6),ENSGALG00000012550(HMOX1),ENSGALG00000038634(KIT),ENSGALG00000002160(B2M),ENSGALG00000015082(RPS6),ENSGALG00000023296(TAL1),ENSGALG00000007357(BCL6),ENSGALG00000011870(HIF1A),ENSGALG00000032365(C),ENSGALG00000011937(NFE2L1),ENSGALG00000004588(RPS14…	0.045552	0.95778
GO:0002687	positive regulation of leukocyte migration	biological_process	17	2728	39	10155	ENSGALG00000001654(C1QBP),ENSGALG00000005750(SWAP70),ENSGALG00000006346(CXCL14),ENSGALG00000035733(CCR7),ENSGALG00000024485(BET1),ENSGALG00000014984(F2RL1),ENSGALG00000004212(ADAM10),ENSGALG00000004594(CD74),ENSGALG00000005391(SELK),ENSGALG00000007130(cRac1A),ENSGALG00000028256(CCL19),ENSGALG00000042875(HMGB1),ENSGALG00000009638(ANO6),ENSGALG00000016427(ADAM17),ENSGALG00000016558(VEGFD),ENSGALG00…	0.0874929	1
GO:0009060	aerobic respiration	biological_process	17	2728	39	10155	ENSGALG00000019967(MTFR2),ENSGALG00000011870(HIF1A),ENSGALG00000008818(IDH1),ENSGALG00000002490(UQCRC2),ENSGALG00000026465(TMEM100),ENSGALG00000027698(COX19),ENSGALG00000006973(BLNK),ENSGALG00000008858(MDH1),ENSGALG00000001949(MDH2),ENSGALG00000000998(MTFR1L),ENSGALG00000015297(FOXO3),ENSGALG00000000505(KCNH6),ENSGALG00000001375(COX10),ENSGALG00000015961(SUCLG1),ENSGALG00000038385(MTFR1),ENSGALG0…	0.0874929	1
GO:0010822	positive regulation of mitochondrion organization	biological_process	27	2728	62	10155	ENSGALG00000007378(FAM162A),ENSGALG00000001848(UBE2J2),ENSGALG00000011274(DCN),ENSGALG00000005595(HPS4),ENSGALG00000031718(CSNK2A2),ENSGALG00000017169(ELMOD1),ENSGALG00000004227(FAM20B),ENSGALG00000010476(BNIP3),ENSGALG00000003369(KAT2A),ENSGALG00000013830(PRELID3A),ENSGALG00000004809(PPIF),ENSGALG00000005772(BOK),ENSGALG00000012569(FBXO7),ENSGALG00000004375(VPS35),ENSGALG00000007714(NMUR1),ENSGA…	0.0354429	0.924956
GO:0001736	establishment of planar polarity	biological_process	10	2728	23	10155	ENSGALG00000007324(TP63),ENSGALG00000012023(DACT1),ENSGALG00000034168(WNT5A),ENSGALG00000009241(SFRP2),ENSGALG00000007130(cRac1A),ENSGALG00000015078(MLLT3),ENSGALG00000005834(PAFAH1B1),ENSGALG00000003473(SFRP1),ENSGALG00000014957(WDR1),ENSGALG00000008609(PTK7),	0.174499	1
GO:0048536	spleen development	biological_process	10	2728	23	10155	ENSGALG00000029024(TCF21),ENSGALG00000004587(RC3H1),ENSGALG00000014872(FGF10),ENSGALG00000005653(NFKB2),ENSGALG00000002886(NKX2-5),ENSGALG00000012885(BCL2),ENSGALG00000016831(PCID2),ENSGALG00000027151(FKBP12),ENSGALG00000012702(JARID2),ENSGALG00000043618(SLC40A1),	0.174499	1
GO:0019706	protein-cysteine S-palmitoyltransferase activity	molecular_function	10	2728	23	10155	ENSGALG00000007362(ZDHHC5),ENSGALG00000008407(IRAK2),ENSGALG00000002124(ZDHHC8),ENSGALG00000010253(ZDHHC17),ENSGALG00000042981(CARHSP1),ENSGALG00000007592(ZDHHC16),ENSGALG00000027428(ZDHHC21),ENSGALG00000015123(ZDHHC23),ENSGALG00000011994(SYNPO2),ENSGALG00000023099(ZDHHC22),	0.174499	1
GO:0001818	negative regulation of cytokine production	biological_process	30	2728	69	10155	ENSGALG00000016719(TNFRSF21),ENSGALG00000014984(F2RL1),ENSGALG00000024391(CACTIN),ENSGALG00000039710(HDAC7),ENSGALG00000008257(MERTK),ENSGALG00000007357(BCL6),ENSGALG00000004167(SRGN),ENSGALG00000034500(CIDEA),ENSGALG00000007001(TLR4),ENSGALG00000000209(PRNP),ENSGALG00000007162(VIMP),ENSGALG00000016600(POMC),ENSGALG00000040834(LGR4),ENSGALG00000043744(NDFIP1),ENSGALG00000010016(SOCS5),ENSGALG0000…	0.0276494	0.857808
GO:0010559	regulation of glycoprotein biosynthetic process	biological_process	10	2728	23	10155	ENSGALG00000005420(AATF),ENSGALG00000010746(TMEM59),ENSGALG00000003821(RAMP1),ENSGALG00000037203(CTNNB1),ENSGALG00000012885(BCL2),ENSGALG00000004107(ITM2A),ENSGALG00000009668(HPF1),ENSGALG00000008569(CHP1),ENSGALG00000003065(NECAB3),ENSGALG00000035733(CCR7),	0.174499	1
GO:0048661	positive regulation of smooth muscle cell proliferation	biological_process	10	2728	23	10155	ENSGALG00000003580(MMP2),ENSGALG00000009626(THBS1),ENSGALG00000030988(RBPMS2),ENSGALG00000003476(ERN1),ENSGALG00000001141(HES5),ENSGALG00000005483(CDH13),ENSGALG00000012550(HMOX1),ENSGALG00000006992(MMP9),ENSGALG00000035016(ID2),ENSGALG00000012178(PDGFB),	0.174499	1
GO:1901796	regulation of signal transduction by p53 class mediator	biological_process	10	2728	23	10155	ENSGALG00000028203(SPRED1),ENSGALG00000015013(MSX1),ENSGALG00000004190(RNF34),ENSGALG00000005675(PTTG1IP),ENSGALG00000008018(SNAI1),ENSGALG00000007199(TRIAP1),ENSGALG00000002225(RFFL),ENSGALG00000036452(CDK5RAP3),ENSGALG00000011149(PLA2R1),ENSGALG00000004594(CD74),	0.174499	1
GO:0051496	positive regulation of stress fiber assembly	biological_process	10	2728	23	10155	ENSGALG00000037402(CTGF),ENSGALG00000012865(BRAF),ENSGALG00000002198(FHOD1),ENSGALG00000010346(TGFB3),ENSGALG00000010410(PFN2),ENSGALG00000007130(cRac1A),ENSGALG00000014687(EPHA1),ENSGALG00000008073(NF2),ENSGALG00000001076(LIMK1),ENSGALG00000000681(PAK1),	0.174499	1
GO:0042107	cytokine metabolic process	biological_process	20	2728	46	10155	ENSGALG00000004267(SIGIRR),ENSGALG00000032365(C),ENSGALG00000001409(IL12B),ENSGALG00000009840(TBK1),ENSGALG00000001926(HSPB1),ENSGALG00000014297(IRF7),ENSGALG00000009626(THBS1),ENSGALG00000006785(IRF1),ENSGALG00000007001(TLR4),ENSGALG00000003282(STAT5B),ENSGALG00000034168(WNT5A),ENSGALG00000007416(CD3E),ENSGALG00000016457(TRIB2),ENSGALG00000036807(NOD1),ENSGALG00000006099(ZFPM1),ENSGALG0000000594…	0.0674174	1
GO:0030660	Golgi-associated vesicle membrane	cellular_component	10	2728	23	10155	ENSGALG00000000430(SPPL2B),ENSGALG00000007430(ARCN1),ENSGALG00000003344(CLTB),ENSGALG00000005357(COPB2),ENSGALG00000003153(COPE),ENSGALG00000023757(TMEM199),ENSGALG00000008584(NUSAP1),ENSGALG00000006979(SPPL3),ENSGALG00000009153(COPA),ENSGALG00000010253(ZDHHC17),	0.174499	1
GO:0007088	regulation of mitotic nuclear division	biological_process	33	2728	76	10155	ENSGALG00000023131(PDXP),ENSGALG00000042418(CHEK1),ENSGALG00000012178(PDGFB),ENSGALG00000011967(MAD2L1),ENSGALG00000008584(NUSAP1),ENSGALG00000040141(H2AFY),ENSGALG00000007839(NCAM1),ENSGALG00000030831(FBXW5),ENSGALG00000003011(TOM1L1),ENSGALG00000026563(HAPLN4),ENSGALG00000035282(IGF2),ENSGALG00000008233(BUB1),ENSGALG00000029692(NEUROG1),ENSGALG00000014801(NDC80),ENSGALG00000031718(CSNK2A2),ENSG…	0.0216186	0.746389
GO:0001725	stress fiber	cellular_component	13	2728	30	10155	ENSGALG00000013537(TPM3),ENSGALG00000012017(DAAM1),ENSGALG00000042458(ACTN1),ENSGALG00000005285(TBX4),ENSGALG00000011708(MYLK),ENSGALG00000003103(MST1R),ENSGALG00000026159(PDLIM7),ENSGALG00000001183(MYH10),ENSGALG00000014688(ZYX),ENSGALG00000007247(PXN),ENSGALG00000002198(FHOD1),ENSGALG00000000318(CSRP1),ENSGALG00000040244(SEPT9),	0.132172	1
GO:0048066	developmental pigmentation	biological_process	13	2728	30	10155	ENSGALG00000012885(BCL2),ENSGALG00000005595(HPS4),ENSGALG00000011661(SOD2),ENSGALG00000003758(MREG),ENSGALG00000016899(DCT),ENSGALG00000015177(GNAQ),ENSGALG00000031960(Lef-1),ENSGALG00000004435(RAB27A),ENSGALG00000003959(AP1M1),ENSGALG00000000848(AP1G1),ENSGALG00000003310(SLC45A2),ENSGALG00000039583(MITF),ENSGALG00000038634(KIT),	0.132172	1
GO:0000413	protein peptidyl-prolyl isomerization	biological_process	13	2728	30	10155	ENSGALG00000042052(PPIL2),ENSGALG00000004809(PPIF),ENSGALG00000013383(PPIE),ENSGALG00000012466(FKBP3),ENSGALG00000002210(PPIB),ENSGALG00000009840(TBK1),ENSGALG00000009451(PPID),ENSGALG00000017652(TTC9),ENSGALG00000027151(FKBP12),ENSGALG00000003357(FKBP8),ENSGALG00000036965(PPP2R4),ENSGALG00000004874(PPIH),ENSGALG00000014331(FKBP4),	0.132172	1
GO:0051289	protein homotetramerization	biological_process	13	2728	30	10155	ENSGALG00000031286(APIP),ENSGALG00000027835(PCBD1),ENSGALG00000013632(ACOT13),ENSGALG00000002836(PEX14),ENSGALG00000004376(KCNJ2),ENSGALG00000034751(TRPA1),ENSGALG00000007324(TP63),ENSGALG00000012929(DNM1L),ENSGALG00000011361(CRYZ),ENSGALG00000014463(ACTN2),ENSGALG00000001231(SAMHD1),ENSGALG00000032544(ALDH5A1),ENSGALG00000042119(MIP),	0.132172	1
GO:0001959	regulation of cytokine-mediated signaling pathway	biological_process	16	2728	37	10155	ENSGALG00000021611(RABGEF1),ENSGALG00000010175(HSP90AB1),ENSGALG00000034168(WNT5A),ENSGALG00000011684(STAP1),ENSGALG00000014297(IRF7),ENSGALG00000005834(PAFAH1B1),ENSGALG00000004267(SIGIRR),ENSGALG00000002225(RFFL),ENSGALG00000004594(CD74),ENSGALG00000043535(RIPK2),ENSGALG00000014984(F2RL1),ENSGALG00000002908(TRAIP),ENSGALG00000024391(CACTIN),ENSGALG00000002878(CREBRF),ENSGALG00000015216(SYK),ENS…	0.100879	1
GO:0051782	negative regulation of cell division	biological_process	16	2728	37	10155	ENSGALG00000012620(PTCH1),ENSGALG00000014801(NDC80),ENSGALG00000004902(TOM1L2),ENSGALG00000016831(PCID2),ENSGALG00000031718(CSNK2A2),ENSGALG00000003011(TOM1L1),ENSGALG00000005973(LCMT1),ENSGALG00000007839(NCAM1),ENSGALG00000008233(BUB1),ENSGALG00000043573(CHMP4C),ENSGALG00000003454(ZNF207),ENSGALG00000042418(CHEK1),ENSGALG00000013863(PSMG2),ENSGALG00000011967(MAD2L1),ENSGALG00000008256(BLM),ENSGA…	0.100879	1
GO:0034614	cellular response to reactive oxygen species	biological_process	19	2728	44	10155	ENSGALG00000028037(FOS),ENSGALG00000008437(NET1),ENSGALG00000000607(GPR37L1),ENSGALG00000011661(SOD2),ENSGALG00000000122(GNB2L1),ENSGALG00000014832(PRKAA1),ENSGALG00000006049(STK26),ENSGALG00000017034(FOXO1),ENSGALG00000010826(PRKAA2),ENSGALG00000015216(SYK),ENSGALG00000015844(SOD1),ENSGALG00000036883(MET),ENSGALG00000002016(PRKCD),ENSGALG00000028561(SZT2),ENSGALG00000013342(GBX2),ENSGALG00000016…	0.0774623	1
GO:0030018	Z disc	cellular_component	19	2728	44	10155	ENSGALG00000041202(FBXO32),ENSGALG00000037203(CTNNB1),ENSGALG00000009828(PPP2R5A),ENSGALG00000014463(ACTN2),ENSGALG00000005332(CACNA1D),ENSGALG00000041432(STUB1),ENSGALG00000005243(PPP3CB),ENSGALG00000004044(CSRP3),ENSGALG00000015018(CASQ2),ENSGALG00000007945(CRYAB),ENSGALG00000011994(SYNPO2),ENSGALG00000001547(CAPZA1),ENSGALG00000016281(DMD),ENSGALG00000001926(HSPB1),ENSGALG00000027151(FKBP12),E…	0.0774623	1
GO:0002688	regulation of leukocyte chemotaxis	biological_process	19	2728	44	10155	ENSGALG00000011684(STAP1),ENSGALG00000000667(EDN2),ENSGALG00000038364(NOV),ENSGALG00000042321(LYN),ENSGALG00000034168(WNT5A),ENSGALG00000028256(CCL19),ENSGALG00000042875(HMGB1),ENSGALG00000009638(ANO6),ENSGALG00000016427(ADAM17),ENSGALG00000016558(VEGFD),ENSGALG00000007130(cRac1A),ENSGALG00000035733(CCR7),ENSGALG00000024485(BET1),ENSGALG00000014984(F2RL1),ENSGALG00000004212(ADAM10),ENSGALG0000000…	0.0774623	1
GO:0045619	regulation of lymphocyte differentiation	biological_process	22	2728	51	10155	ENSGALG00000043744(NDFIP1),ENSGALG00000010016(SOCS5),ENSGALG00000039228(Zfp36l1),ENSGALG00000003473(SFRP1),ENSGALG00000016831(PCID2),ENSGALG00000035016(ID2),ENSGALG00000014561(PTPN6),ENSGALG00000004170(ADA),ENSGALG00000015216(SYK),ENSGALG00000001486(ZAP70),ENSGALG00000043535(RIPK2),ENSGALG00000004594(CD74),ENSGALG00000004587(RC3H1),ENSGALG00000008666(CTLA4),ENSGALG00000009071(HMGB3),ENSGALG000000…	0.0597715	1
GO:0003707	steroid hormone receptor activity	molecular_function	22	2728	51	10155	ENSGALG00000033090(VDR),ENSGALG00000030879(AR),ENSGALG00000026095(CDC26),ENSGALG00000011294(THRB),ENSGALG00000015305(NR2E1),ENSGALG00000010680(TTC7B),ENSGALG00000003759(RORA),ENSGALG00000031960(Lef-1),ENSGALG00000042095(CXR),ENSGALG00000000887(NR0B2),ENSGALG00000012538(NR4A2),ENSGALG00000011298(RARB),ENSGALG00000005708(HNF4beta),ENSGALG00000016675(PAQR8),ENSGALG00000028187(FUNDC1),ENSGALG00000009…	0.0597715	1
GO:0043524	negative regulation of neuron apoptotic process	biological_process	25	2728	58	10155	ENSGALG00000007659(HYOU1),ENSGALG00000005772(BOK),ENSGALG00000006211(BCL2L1),ENSGALG00000001965(AARS),ENSGALG00000008898(GRIN1),ENSGALG00000026207(CNTF),ENSGALG00000005507(NONO),ENSGALG00000004569(UNC5B),ENSGALG00000021542(SNCB),ENSGALG00000026865(XRCC2),ENSGALG00000012885(BCL2),ENSGALG00000008713(BIRC5),ENSGALG00000015844(SOD1),ENSGALG00000009364(PRKCI),ENSGALG00000012594(NTRK2),ENSGALG000000077…	0.0463055	0.964481
GO:0000123	histone acetyltransferase complex	cellular_component	28	2728	65	10155	ENSGALG00000009023(ING3),ENSGALG00000005452(TADA2A),ENSGALG00000014457(ING4),ENSGALG00000033529(BRPF1),ENSGALG00000009944(KAT7),ENSGALG00000002070(SAP130),ENSGALG00000013462(STX17),ENSGALG00000012453(EPC2),ENSGALG00000004455(USP34),ENSGALG00000005858(DR1),ENSGALG00000008241(TAF5),ENSGALG00000009082(COQ8A),ENSGALG00000003369(KAT2A),ENSGALG00000005425(OGT),ENSGALG00000007762(CREBBP),ENSGALG00000002…	0.035993	0.931096
GO:0006626	protein targeting to mitochondrion	biological_process	28	2728	65	10155	ENSGALG00000028225(SLC17A9),ENSGALG00000014807(MTX3),ENSGALG00000006956(ARIH2),ENSGALG00000027188(SREBF1),ENSGALG00000002124(ZDHHC8),ENSGALG00000002250(DTWD2),ENSGALG00000012569(FBXO7),ENSGALG00000001950(PMPCA),ENSGALG00000005595(HPS4),ENSGALG00000004227(FAM20B),ENSGALG00000031718(CSNK2A2),ENSGALG00000040247(AIP),ENSGALG00000031966(TIMM9),ENSGALG00000000086(TIMM17A),ENSGALG00000014194(SAMM50),ENS…	0.035993	0.931096
GO:0035303	regulation of dephosphorylation	biological_process	31	2728	72	10155	ENSGALG00000001633(DUSP26),ENSGALG00000031416(UBN1),ENSGALG00000000674(MYO1D),ENSGALG00000009627(GPATCH2),ENSGALG00000011840(PPP2R5E),ENSGALG00000011347(IHH),ENSGALG00000017312(PPME1),ENSGALG00000010175(HSP90AB1),ENSGALG00000036452(CDK5RAP3),ENSGALG00000026822(WDR81),ENSGALG00000017370(ARPP19),ENSGALG00000007037(PPP6R3),ENSGALG00000023395(PLIN1),ENSGALG00000027151(FKBP12),ENSGALG00000015246(TIPRL…	0.0280562	0.861394
GO:0035304	regulation of protein dephosphorylation	biological_process	31	2728	72	10155	ENSGALG00000031416(UBN1),ENSGALG00000000674(MYO1D),ENSGALG00000011840(PPP2R5E),ENSGALG00000009627(GPATCH2),ENSGALG00000001633(DUSP26),ENSGALG00000015246(TIPRL),ENSGALG00000004143(YWHAB),ENSGALG00000027151(FKBP12),ENSGALG00000006979(SPPL3),ENSGALG00000016451(ROCK2),ENSGALG00000036452(CDK5RAP3),ENSGALG00000010175(HSP90AB1),ENSGALG00000011347(IHH),ENSGALG00000017312(PPME1),ENSGALG00000007037(PPP6R3)…	0.0280562	0.861394
GO:0045296	cadherin binding	molecular_function	62	2728	144	10155	ENSGALG00000003977(TWF2),ENSGALG00000000993(GAPVD1),ENSGALG00000003702(CLINT1),ENSGALG00000014159(PACSIN2),ENSGALG00000015664(ADD1),ENSGALG00000039541(SH3GLB2),ENSGALG00000002447(CTNNA1),ENSGALG00000001944(TBC1D2),ENSGALG00000007673(LRRC59),ENSGALG00000005750(SWAP70),ENSGALG00000038089(EGFR),ENSGALG00000033064(DDX6),ENSGALG00000014496(Prom1),ENSGALG00000001328(BSG),ENSGALG00000002095(CHMP4B),ENSG…	0.00226138	0.250815
GO:0007369	gastrulation	biological_process	37	2728	86	10155	ENSGALG00000011207(DUSP6),ENSGALG00000007511(ITGB2),ENSGALG00000003473(SFRP1),ENSGALG00000005974(COL6A1),ENSGALG00000037203(CTNNB1),ENSGALG00000009966(FRS2),ENSGALG00000004237(PRKAR1A),ENSGALG00000023296(TAL1),ENSGALG00000002655(ITGAV),ENSGALG00000006374(TBX6),ENSGALG00000003580(MMP2),ENSGALG00000016843(COL4A2),ENSGALG00000009241(SFRP2),ENSGALG00000004191(RIC8A),ENSGALG00000008018(SNAI1),ENSGALG0…	0.0171659	0.656522
GO:0051090	regulation of sequence-specific DNA binding transcription factor activity	biological_process	58	2728	135	10155	ENSGALG00000008435(SUMO1),ENSGALG00000019019(NTRK1),ENSGALG00000009364(PRKCI),ENSGALG00000009864(TRAF5),ENSGALG00000000209(PRNP),ENSGALG00000011801(ESR2),ENSGALG00000001021(MYOCD),ENSGALG00000035016(ID2),ENSGALG00000003793(GTF2A2),ENSGALG00000001583(TRAF1),ENSGALG00000038634(KIT),ENSGALG00000012827(RIPK1),ENSGALG00000015880(HMGN3),ENSGALG00000028935(BCL10),ENSGALG00000024391(CACTIN),ENSGALG000000…	0.00323002	0.283762
GO:0005003	ephrin receptor activity	molecular_function	6	2728	14	10155	ENSGALG00000014749(EPHB6),ENSGALG00000011680(EPHA5),ENSGALG00000014698(CASP2),ENSGALG00000014687(EPHA1),ENSGALG00000004741(EPHB2),ENSGALG00000012594(NTRK2),	0.274799	1
GO:0006694	steroid biosynthetic process	biological_process	27	2728	63	10155	ENSGALG00000028685(SEMA5A),ENSGALG00000037148(CRH),ENSGALG00000026081(RBM38),ENSGALG00000015844(SOD1),ENSGALG00000013848(MVK),ENSGALG00000003242(STAR),ENSGALG00000009365(CYP51),ENSGALG00000016665(FDFT1),ENSGALG00000027429(HSD17B1),ENSGALG00000007267(MVD),ENSGALG00000007669(EGR1),ENSGALG00000028543(FGFR4),ENSGALG00000008018(SNAI1),ENSGALG00000009791(PROX1),ENSGALG00000028046(INSIG2),ENSGALG0000003…	0.0410881	0.964482
GO:0003416	endochondral bone growth	biological_process	6	2728	14	10155	ENSGALG00000017295(PTHLH),ENSGALG00000017183(MMP13),ENSGALG00000038848(MSX2),ENSGALG00000011298(RARB),ENSGALG00000003770(ANXA2),ENSGALG00000011347(IHH),	0.274799	1
GO:0031663	lipopolysaccharide-mediated signaling pathway	biological_process	9	2728	21	10155	ENSGALG00000010629(ZCCHC11),ENSGALG00000005947(MYD88),ENSGALG00000032701(LY96),ENSGALG00000008407(IRAK2),ENSGALG00000025950(PRKCA),ENSGALG00000024391(CACTIN),ENSGALG00000007001(TLR4),ENSGALG00000042321(LYN),ENSGALG00000043535(RIPK2),	0.203938	1
GO:0001702	gastrulation with mouth forming second	biological_process	6	2728	14	10155	ENSGALG00000040244(SEPT9),ENSGALG00000007952(AMOT),ENSGALG00000034168(WNT5A),ENSGALG00000009966(FRS2),ENSGALG00000010818(PLPP3),ENSGALG00000037203(CTNNB1),	0.274799	1
GO:0071277	cellular response to calcium ion	biological_process	6	2728	14	10155	ENSGALG00000028037(FOS),ENSGALG00000012865(BRAF),ENSGALG00000001431(GUCA1A),ENSGALG00000034168(WNT5A),ENSGALG00000004809(PPIF),ENSGALG00000001316(CPNE2),	0.274799	1
GO:0000303	response to superoxide	biological_process	6	2728	14	10155	ENSGALG00000010747(FBLN5),ENSGALG00000002304(ADPRHL2),ENSGALG00000017316(UCP3),ENSGALG00000011661(SOD2),ENSGALG00000015844(SOD1),ENSGALG00000028561(SZT2),	0.274799	1
GO:0002686	negative regulation of leukocyte migration	biological_process	6	2728	14	10155	ENSGALG00000000168(ADORA1),ENSGALG00000021611(RABGEF1),ENSGALG00000026989(HOXA7),ENSGALG00000004170(ADA),ENSGALG00000038364(NOV),ENSGALG00000011684(STAP1),	0.274799	1
GO:0003995	acyl-CoA dehydrogenase activity	molecular_function	6	2728	14	10155	ENSGALG00000035949(ACAD11),ENSGALG00000002377(ENO1),ENSGALG00000002159(ACOX1),ENSGALG00000007072(ACADS),ENSGALG00000001557(ACAD8),ENSGALG00000002925(ETFA),	0.274799	1
GO:0006635	fatty acid beta-oxidation	biological_process	18	2728	42	10155	ENSGALG00000002377(ENO1),ENSGALG00000002925(ETFA),ENSGALG00000003942(LONP2),ENSGALG00000009442(ETFDH),ENSGALG00000031142(ACAA2),ENSGALG00000007072(ACADS),ENSGALG00000005647(ABCD3),ENSGALG00000005860(ACAA1),ENSGALG00000006680(EHHADH),ENSGALG00000024271(ECHS1),ENSGALG00000004741(EPHB2),ENSGALG00000016536(HADHA),ENSGALG00000016555(HADHB),ENSGALG00000021843(AUH),ENSGALG00000035949(ACAD11),ENSGALG0000…	0.0890814	1
GO:0045662	negative regulation of myoblast differentiation	biological_process	6	2728	14	10155	ENSGALG00000032045(MBNL3),ENSGALG00000006346(CXCL14),ENSGALG00000036043(TBX3),ENSGALG00000034168(WNT5A),ENSGALG00000035317(Id3),ENSGALG00000002375(NOTCH1),	0.274799	1
GO:0001103	RNA polymerase II repressing transcription factor binding	molecular_function	6	2728	14	10155	ENSGALG00000011880(BBS7),ENSGALG00000001798(BBS4),ENSGALG00000003267(STAT3),ENSGALG00000003793(GTF2A2),ENSGALG00000013565(CHD4),ENSGALG00000003297(HDAC1),	0.274799	1
GO:0090279	regulation of calcium ion import	biological_process	15	2728	35	10155	ENSGALG00000015018(CASQ2),ENSGALG00000016281(DMD),ENSGALG00000037203(CTNNB1),ENSGALG00000014561(PTPN6),ENSGALG00000006418(PDPK1),ENSGALG00000029502(CLIC2),ENSGALG00000042321(LYN),ENSGALG00000008332(F2),ENSGALG00000029367(CYBA),ENSGALG00000011104(GCG),ENSGALG00000009900(PRKD1),ENSGALG00000012178(PDGFB),ENSGALG00000008351(CAV3),ENSGALG00000027151(FKBP12),ENSGALG00000010921(PKD2),	0.116456	1
GO:0034763	negative regulation of transmembrane transport	biological_process	12	2728	28	10155	ENSGALG00000026182(CTTNBP2NL),ENSGALG00000007650(SLC9A3R1),ENSGALG00000006992(MMP9),ENSGALG00000014463(ACTN2),ENSGALG00000010921(PKD2),ENSGALG00000029502(CLIC2),ENSGALG00000027151(FKBP12),ENSGALG00000008435(SUMO1),ENSGALG00000004809(PPIF),ENSGALG00000009626(THBS1),ENSGALG00000015018(CASQ2),ENSGALG00000016473(OSR1),	0.153363	1
GO:0006625	protein targeting to peroxisome	biological_process	6	2728	14	10155	ENSGALG00000001223(PEX10),ENSGALG00000003487(RAB8B),ENSGALG00000002836(PEX14),ENSGALG00000003942(LONP2),ENSGALG00000014683(PEX5),ENSGALG00000002151(PEX12),	0.274799	1
GO:0000132	establishment of mitotic spindle orientation	biological_process	6	2728	14	10155	ENSGALG00000005834(PAFAH1B1),ENSGALG00000014801(NDC80),ENSGALG00000014872(FGF10),ENSGALG00000001163(NDEL1),ENSGALG00000005974(COL6A1),ENSGALG00000026822(WDR81),	0.274799	1
GO:0051384	response to glucocorticoid	biological_process	12	2728	28	10155	ENSGALG00000004889(SLC2A1),ENSGALG00000002878(CREBRF),ENSGALG00000005999(ABTB1),ENSGALG00000005198(RPS6KB1),ENSGALG00000003286(ACSBG1),ENSGALG00000010035(NR3C2),ENSGALG00000039228(Zfp36l1),ENSGALG00000012885(BCL2),ENSGALG00000041202(FBXO32),ENSGALG00000003205(EIF4EBP1),ENSGALG00000042875(HMGB1),ENSGALG00000004418(SSTR2),	0.153363	1
GO:0060236	regulation of mitotic spindle organization	biological_process	6	2728	14	10155	ENSGALG00000006161(CHMP1A),ENSGALG00000043573(CHMP4C),ENSGALG00000006110(PLK1),ENSGALG00000004517(PARP3),ENSGALG00000002095(CHMP4B),ENSGALG00000015496(CHMP2B),	0.274799	1
GO:0010611	regulation of cardiac muscle hypertrophy	biological_process	6	2728	14	10155	ENSGALG00000008351(CAV3),ENSGALG00000000120(BMP10),ENSGALG00000041619(MTPN),ENSGALG00000027151(FKBP12),ENSGALG00000042744(RGS2),ENSGALG00000003901(P2RX4),	0.274799	1
GO:0045661	regulation of myoblast differentiation	biological_process	12	2728	28	10155	ENSGALG00000035419(CDON),ENSGALG00000000172(MYOG),ENSGALG00000001021(MYOCD),ENSGALG00000032045(MBNL3),ENSGALG00000015935(SMYD1),ENSGALG00000002375(NOTCH1),ENSGALG00000039228(Zfp36l1),ENSGALG00000031216(FLOT2),ENSGALG00000036043(TBX3),ENSGALG00000006346(CXCL14),ENSGALG00000035317(Id3),ENSGALG00000034168(WNT5A),	0.153363	1
GO:0005686	U2 snRNP	cellular_component	6	2728	14	10155	ENSGALG00000007937(SF3A1),ENSGALG00000001583(TRAF1),ENSGALG00000016501(SF3B6),ENSGALG00000006596(SNRPD3),ENSGALG00000009135(PLEKHA3),ENSGALG00000000137(SNRPE),	0.274799	1
GO:0071230	cellular response to amino acid stimulus	biological_process	12	2728	28	10155	ENSGALG00000008281(NEURL1),ENSGALG00000005974(COL6A1),ENSGALG00000017179(PDGFD),ENSGALG00000038089(EGFR),ENSGALG00000003580(MMP2),ENSGALG00000014712(SLC38A9),ENSGALG00000026971(RRAGD),ENSGALG00000006211(BCL2L1),ENSGALG00000012594(NTRK2),ENSGALG00000009641(COL1A2),ENSGALG00000036798(COL4A1),ENSGALG00000000055(LAMTOR3),	0.153363	1
GO:0071108	protein K48-linked deubiquitination	biological_process	6	2728	14	10155	ENSGALG00000004204(FAM63B),ENSGALG00000042883(VCPIP1),ENSGALG00000006824(USP19),ENSGALG00000028499(FAM63A),ENSGALG00000008974(USP33),ENSGALG00000037597(YOD1),	0.274799	1
GO:0046209	nitric oxide metabolic process	biological_process	9	2728	21	10155	ENSGALG00000011661(SOD2),ENSGALG00000000067(SPR),ENSGALG00000003759(RORA),ENSGALG00000010921(PKD2),ENSGALG00000013627(SLC7A2),ENSGALG00000038089(EGFR),ENSGALG00000007162(VIMP),ENSGALG00000028284(PTX3),ENSGALG00000007001(TLR4),	0.203938	1
GO:0032652	regulation of interleukin-1 production	biological_process	6	2728	14	10155	ENSGALG00000035733(CCR7),ENSGALG00000034168(WNT5A),ENSGALG00000007001(TLR4),ENSGALG00000001926(HSPB1),ENSGALG00000042875(HMGB1),ENSGALG00000007669(EGR1),	0.274799	1
GO:0001570	vasculogenesis	biological_process	15	2728	35	10155	ENSGALG00000026465(TMEM100),ENSGALG00000004553(SGPL1),ENSGALG00000012594(NTRK2),ENSGALG00000002375(NOTCH1),ENSGALG00000011489(T),ENSGALG00000000997(GJC1),ENSGALG00000011555(QKI),ENSGALG00000007952(AMOT),ENSGALG00000039710(HDAC7),ENSGALG00000002886(NKX2-5),ENSGALG00000039228(Zfp36l1),ENSGALG00000037203(CTNNB1),ENSGALG00000017242(FZD4),ENSGALG00000024449(RAMP2),ENSGALG00000001021(MYOCD),	0.116456	1
GO:0042531	positive regulation of tyrosine phosphorylation of STAT protein	biological_process	9	2728	21	10155	ENSGALG00000039461(TNFRSF1A),ENSGALG00000001409(IL12B),ENSGALG00000002616(LZIC),ENSGALG00000026207(CNTF),ENSGALG00000005725(CSF1R),ENSGALG00000042321(LYN),ENSGALG00000039682(HCLS1),ENSGALG00000038634(KIT),ENSGALG00000001141(HES5),	0.203938	1
GO:1903307	positive regulation of regulated secretory pathway	biological_process	9	2728	21	10155	ENSGALG00000004889(SLC2A1),ENSGALG00000014182(ADORA2B),ENSGALG00000015216(SYK),ENSGALG00000014984(F2RL1),ENSGALG00000004435(RAB27A),ENSGALG00000001486(ZAP70),ENSGALG00000007476(VAMP7),ENSGALG00000007623(CACNA1G),ENSGALG00000000848(AP1G1),	0.203938	1
GO:0090075	relaxation of muscle	biological_process	6	2728	14	10155	ENSGALG00000015844(SOD1),ENSGALG00000004376(KCNJ2),ENSGALG00000010357(P2RY1),ENSGALG00000014182(ADORA2B),ENSGALG00000042744(RGS2),ENSGALG00000003901(P2RX4),	0.274799	1
GO:0018394	peptidyl-lysine acetylation	biological_process	38	2728	89	10155	ENSGALG00000006688(TADA3),ENSGALG00000001021(MYOCD),ENSGALG00000015547(TADA2B),ENSGALG00000011118(MIER1),ENSGALG00000003596(TRRAP),ENSGALG00000002222(NOC2L),ENSGALG00000004369(PYGO1),ENSGALG00000032496(SIRT3),ENSGALG00000039942(CTBP1),ENSGALG00000042418(CHEK1),ENSGALG00000008873(POLE3),ENSGALG00000005531(MRGBP),ENSGALG00000002219(WBP2),ENSGALG00000041267(BMI1),ENSGALG00000006968(HNF1A),ENSGALG000…	0.0173639	0.661245
GO:0048471	perinuclear region of cytoplasm	cellular_component	87	2728	204	10155	ENSGALG00000004212(ADAM10),ENSGALG00000026328(MIEN1),ENSGALG00000040244(SEPT9),ENSGALG00000015082(RPS6),ENSGALG00000028935(BCL10),ENSGALG00000004530(MMD2),ENSGALG00000026431(SEZ6),ENSGALG00000002016(PRKCD),ENSGALG00000009526(VTI1B),ENSGALG00000011966(RANGAP1),ENSGALG00000008122(SLC39A13),ENSGALG00000000259(PSMF1),ENSGALG00000007651(STAT1),ENSGALG00000010435(RASGRP3),ENSGALG00000010857(Dab1),ENSGA…	0.00040931	0.0981571
GO:0010921	regulation of phosphatase activity	biological_process	26	2728	61	10155	ENSGALG00000028203(SPRED1),ENSGALG00000023547(PCIF1),ENSGALG00000000235(PPP2R2A),ENSGALG00000009627(GPATCH2),ENSGALG00000011840(PPP2R5E),ENSGALG00000009828(PPP2R5A),ENSGALG00000005626(TPST2),ENSGALG00000031416(UBN1),ENSGALG00000000674(MYO1D),ENSGALG00000015603(ZCCHC9),ENSGALG00000027151(FKBP12),ENSGALG00000009029(TSPAN12),ENSGALG00000015246(TIPRL),ENSGALG00000028822(RNF152),ENSGALG00000016451(ROC…	0.0469222	0.975037
GO:0002685	regulation of leukocyte migration	biological_process	26	2728	61	10155	ENSGALG00000006346(CXCL14),ENSGALG00000004212(ADAM10),ENSGALG00000004594(CD74),ENSGALG00000014984(F2RL1),ENSGALG00000024485(BET1),ENSGALG00000035733(CCR7),ENSGALG00000000168(ADORA1),ENSGALG00000005750(SWAP70),ENSGALG00000001654(C1QBP),ENSGALG00000004170(ADA),ENSGALG00000005947(MYD88),ENSGALG00000016558(VEGFD),ENSGALG00000016427(ADAM17),ENSGALG00000002816(STK10),ENSGALG00000009638(ANO6),ENSGALG000…	0.0469222	0.975037
GO:0048872	homeostasis of number of cells	biological_process	49	2728	115	10155	ENSGALG00000004587(RC3H1),ENSGALG00000035733(CCR7),ENSGALG00000015082(RPS6),ENSGALG00000028935(BCL10),ENSGALG00000038634(KIT),ENSGALG00000011797(MTHFD1),ENSGALG00000015844(SOD1),ENSGALG00000000498(ACE),ENSGALG00000035016(ID2),ENSGALG00000004170(ADA),ENSGALG00000012885(BCL2),ENSGALG00000003624(KLHL10),ENSGALG00000015664(ADD1),ENSGALG00000001802(JMJD6),ENSGALG00000038364(NOV),ENSGALG00000011094(PDE…	0.00750463	0.443924
GO:0005741	mitochondrial outer membrane	cellular_component	23	2728	54	10155	ENSGALG00000010476(BNIP3),ENSGALG00000016555(HADHB),ENSGALG00000016400(RSAD2),ENSGALG00000006960(RNF185),ENSGALG00000006211(BCL2L1),ENSGALG00000002497(RHOT2),ENSGALG00000043405(BNIP3L),ENSGALG00000028187(FUNDC1),ENSGALG00000009264(MTX2),ENSGALG00000012885(BCL2),ENSGALG00000009368(RGS6),ENSGALG00000032234(MARCH5),ENSGALG00000014807(MTX3),ENSGALG00000011332(ANKZF1),ENSGALG00000003397(RHOT1),ENSGALG…	0.0606128	1
GO:0001158	enhancer sequence-specific DNA binding	molecular_function	20	2728	47	10155	ENSGALG00000003882(SMARCE1),ENSGALG00000003522(RBBP4),ENSGALG00000003297(HDAC1),ENSGALG00000013565(CHD4),ENSGALG00000005983(SMARCB1),ENSGALG00000005062(FoxN4),ENSGALG00000000972(PBX3),ENSGALG00000010680(TTC7B),ENSGALG00000005679(CDX1),ENSGALG00000034907(HOXB5),ENSGALG00000042095(CXR),ENSGALG00000011489(T),ENSGALG00000011937(NFE2L1),ENSGALG00000023296(TAL1),ENSGALG00000005909(GATA2),ENSGALG0000000…	0.0786303	1
GO:0051402	neuron apoptotic process	biological_process	37	2728	87	10155	ENSGALG00000004631(DRAXIN),ENSGALG00000014442(GAPDH),ENSGALG00000011009(SCN2A),ENSGALG00000012594(NTRK2),ENSGALG00000007706(FGF8),ENSGALG00000008100(RAPSN),ENSGALG00000037203(CTNNB1),ENSGALG00000007378(FAM162A),ENSGALG00000008898(GRIN1),ENSGALG00000026207(CNTF),ENSGALG00000005507(NONO),ENSGALG00000016997(RB1),ENSGALG00000005772(BOK),ENSGALG00000007659(HYOU1),ENSGALG00000019019(NTRK1),ENSGALG00000…	0.0197213	0.711328
GO:0098641	cadherin binding involved in cell-cell adhesion	molecular_function	54	2728	127	10155	ENSGALG00000002095(CHMP4B),ENSGALG00000031582(RAB1A),ENSGALG00000004143(YWHAB),ENSGALG00000015496(CHMP2B),ENSGALG00000016885(STK24),ENSGALG00000011229(SERBP1),ENSGALG00000003966(RPL23A),ENSGALG00000003053(PRDX6),ENSGALG00000000122(GNB2L1),ENSGALG00000017312(PPME1),ENSGALG00000010175(HSP90AB1),ENSGALG00000001313(EIF4H),ENSGALG00000008220(BZW1),ENSGALG00000040896(FASN),ENSGALG00000010543(EPS15),ENS…	0.00527729	0.374603
GO:1903363	negative regulation of cellular protein catabolic process	biological_process	17	2728	40	10155	ENSGALG00000013863(PSMG2),ENSGALG00000006824(USP19),ENSGALG00000011967(MAD2L1),ENSGALG00000003648(SVIP),ENSGALG00000000259(PSMF1),ENSGALG00000036452(CDK5RAP3),ENSGALG00000010175(HSP90AB1),ENSGALG00000006110(PLK1),ENSGALG00000016582(PBK),ENSGALG00000014801(NDC80),ENSGALG00000031718(CSNK2A2),ENSGALG00000016831(PCID2),ENSGALG00000007839(NCAM1),ENSGALG00000003208(GABARAPL2),ENSGALG00000005973(LCMT1),…	0.102541	1
GO:0030239	myofibril assembly	biological_process	17	2728	40	10155	ENSGALG00000007130(cRac1A),ENSGALG00000042458(ACTN1),ENSGALG00000009791(PROX1),ENSGALG00000008351(CAV3),ENSGALG00000001183(MYH10),ENSGALG00000004582(MYL2),ENSGALG00000014957(WDR1),ENSGALG00000006491(ANKRD1),ENSGALG00000000120(BMP10),ENSGALG00000013124(FHOD3),ENSGALG00000014463(ACTN2),ENSGALG00000004237(PRKAR1A),ENSGALG00000028721(LMOD1),ENSGALG00000002886(NKX2-5),ENSGALG00000009050(CAPN3),ENSGALG…	0.102541	1
GO:0004722	protein serine/threonine phosphatase activity	molecular_function	17	2728	40	10155	ENSGALG00000028203(SPRED1),ENSGALG00000008051(MTMR3),ENSGALG00000000235(PPP2R2A),ENSGALG00000001489(SSU72),ENSGALG00000003672(UBLCP1),ENSGALG00000010026(PPP1CB),ENSGALG00000012220(CDKN3),ENSGALG00000005305(ACKR2),ENSGALG00000012150(TAB1),ENSGALG00000011917(PPM1A),ENSGALG00000005243(PPP3CB),ENSGALG00000011266(PPM1K),ENSGALG00000000466(LCK),ENSGALG00000034876(PDP1),ENSGALG00000028871(SLC38A3),ENSGA…	0.102541	1
GO:0019827	stem cell population maintenance	biological_process	31	2728	73	10155	ENSGALG00000023296(TAL1),ENSGALG00000012000(METTL14),ENSGALG00000007767(DIS3L2),ENSGALG00000003473(SFRP1),ENSGALG00000013506(MED24),ENSGALG00000017034(FOXO1),ENSGALG00000005909(GATA2),ENSGALG00000014872(FGF10),ENSGALG00000001141(HES5),ENSGALG00000041200(ZNF706),ENSGALG00000002247(SETD6),ENSGALG00000041365(SALL4),ENSGALG00000003245(LSM1),ENSGALG00000002375(NOTCH1),ENSGALG00000015305(NR2E1),ENSGALG…	0.0323353	0.896598
GO:0070491	repressing transcription factor binding	molecular_function	14	2728	33	10155	ENSGALG00000011880(BBS7),ENSGALG00000037203(CTNNB1),ENSGALG00000026328(MIEN1),ENSGALG00000039942(CTBP1),ENSGALG00000039710(HDAC7),ENSGALG00000003793(GTF2A2),ENSGALG00000002222(NOC2L),ENSGALG00000001798(BBS4),ENSGALG00000000751(ARNT),ENSGALG00000003267(STAT3),ENSGALG00000013626(GMNN),ENSGALG00000013565(CHD4),ENSGALG00000003297(HDAC1),ENSGALG00000042875(HMGB1),	0.134621	1
GO:0014013	regulation of gliogenesis	biological_process	14	2728	33	10155	ENSGALG00000015305(NR2E1),ENSGALG00000000607(GPR37L1),ENSGALG00000010857(Dab1),ENSGALG00000002375(NOTCH1),ENSGALG00000001141(HES5),ENSGALG00000009364(PRKCI),ENSGALG00000008332(F2),ENSGALG00000011684(STAP1),ENSGALG00000011541(BIN1),ENSGALG00000016719(TNFRSF21),ENSGALG00000008073(NF2),ENSGALG00000037203(CTNNB1),ENSGALG00000035016(ID2),ENSGALG00000031010(OLIG2),	0.134621	1
GO:0004879	RNA polymerase II transcription factor activity, ligand-activated sequence-specific DNA binding	molecular_function	14	2728	33	10155	ENSGALG00000003267(STAT3),ENSGALG00000003759(RORA),ENSGALG00000042095(CXR),ENSGALG00000012538(NR4A2),ENSGALG00000033090(VDR),ENSGALG00000030879(AR),ENSGALG00000026095(CDC26),ENSGALG00000011294(THRB),ENSGALG00000011801(ESR2),ENSGALG00000001080(NR5A1),ENSGALG00000038059(LXR),ENSGALG00000002093(NR2E3),ENSGALG00000011298(RARB),ENSGALG00000028187(FUNDC1),	0.134621	1
GO:0098531	transcription factor activity, direct ligand regulated sequence-specific DNA binding	molecular_function	14	2728	33	10155	ENSGALG00000028187(FUNDC1),ENSGALG00000011298(RARB),ENSGALG00000038059(LXR),ENSGALG00000002093(NR2E3),ENSGALG00000011801(ESR2),ENSGALG00000001080(NR5A1),ENSGALG00000026095(CDC26),ENSGALG00000011294(THRB),ENSGALG00000030879(AR),ENSGALG00000033090(VDR),ENSGALG00000012538(NR4A2),ENSGALG00000042095(CXR),ENSGALG00000003759(RORA),ENSGALG00000003267(STAT3),	0.134621	1
GO:1903076	regulation of protein localization to plasma membrane	biological_process	14	2728	33	10155	ENSGALG00000009526(VTI1B),ENSGALG00000029512(SPTBN1),ENSGALG00000037246(RAMP3),ENSGALG00000009828(PPP2R5A),ENSGALG00000006418(PDPK1),ENSGALG00000010746(TMEM59),ENSGALG00000006211(BCL2L1),ENSGALG00000008432(AP2M1),ENSGALG00000034374(STX7),ENSGALG00000009364(PRKCI),ENSGALG00000010825(AGR2),ENSGALG00000030879(AR),ENSGALG00000000122(GNB2L1),ENSGALG00000008302(CIB1),	0.134621	1
GO:0033143	regulation of intracellular steroid hormone receptor signaling pathway	biological_process	11	2728	26	10155	ENSGALG00000003473(SFRP1),ENSGALG00000000681(PAK1),ENSGALG00000039434(PIAS2),ENSGALG00000003547(SKP2),ENSGALG00000029024(TCF21),ENSGALG00000009100(FSHR),ENSGALG00000003297(HDAC1),ENSGALG00000013793(CLOCK),ENSGALG00000017042(UFM1),ENSGALG00000030879(AR),ENSGALG00000017105(RNF6),	0.178316	1
GO:0000792	heterochromatin	cellular_component	11	2728	26	10155	ENSGALG00000008234(ORC2),ENSGALG00000041365(SALL4),ENSGALG00000011254(SATB1),ENSGALG00000033926(CBX1),ENSGALG00000011637(TCP1),ENSGALG00000001245(SIRT6),ENSGALG00000008648(UBE2A),ENSGALG00000015548(RNF20),ENSGALG00000007676(EME1),ENSGALG00000040141(H2AFY),ENSGALG00000041267(BMI1),	0.178316	1
GO:0006636	unsaturated fatty acid biosynthetic process	biological_process	11	2728	26	10155	ENSGALG00000012131(ELOVL6),ENSGALG00000026781(ALOX5AP),ENSGALG00000033635(PTGS2),ENSGALG00000015216(SYK),ENSGALG00000005739(SCD),ENSGALG00000004594(CD74),ENSGALG00000009988(ELOVL1),ENSGALG00000015876(ELOVL4),ENSGALG00000016314(ELOVL5),ENSGALG00000000667(EDN2),ENSGALG00000002683(DECR2),	0.178316	1
GO:0006473	protein acetylation	biological_process	44	2728	104	10155	ENSGALG00000032496(SIRT3),ENSGALG00000002222(NOC2L),ENSGALG00000004369(PYGO1),ENSGALG00000039942(CTBP1),ENSGALG00000006680(EHHADH),ENSGALG00000001021(MYOCD),ENSGALG00000006688(TADA3),ENSGALG00000011118(MIER1),ENSGALG00000003596(TRRAP),ENSGALG00000015547(TADA2B),ENSGALG00000014807(MTX3),ENSGALG00000001949(MDH2),ENSGALG00000006968(HNF1A),ENSGALG00000041267(BMI1),ENSGALG00000008707(KAT14),ENSGALG000…	0.0122337	0.551011
GO:0007031	peroxisome organization	biological_process	11	2728	26	10155	ENSGALG00000043756(PEX11G),ENSGALG00000005647(ABCD3),ENSGALG00000003079(MFF),ENSGALG00000012929(DNM1L),ENSGALG00000003942(LONP2),ENSGALG00000002151(PEX12),ENSGALG00000009269(PTGR2),ENSGALG00000002836(PEX14),ENSGALG00000014683(PEX5),ENSGALG00000003487(RAB8B),ENSGALG00000001223(PEX10),	0.178316	1
GO:0030850	prostate gland development	biological_process	11	2728	26	10155	ENSGALG00000014331(FKBP4),ENSGALG00000037203(CTNNB1),ENSGALG00000009966(FRS2),ENSGALG00000003473(SFRP1),ENSGALG00000002375(NOTCH1),ENSGALG00000028906(FEM1B),ENSGALG00000034168(WNT5A),ENSGALG00000011657(EAF2),ENSGALG00000030879(AR),ENSGALG00000007324(TP63),ENSGALG00000014872(FGF10),	0.178316	1
GO:0050900	leukocyte migration	biological_process	49	2728	116	10155	ENSGALG00000004796(CDC42),ENSGALG00000007130(cRac1A),ENSGALG00000013085(PTPRO),ENSGALG00000005391(SELK),ENSGALG00000000667(EDN2),ENSGALG00000009586(IRAK4),ENSGALG00000026989(HOXA7),ENSGALG00000034168(WNT5A),ENSGALG00000042321(LYN),ENSGALG00000028256(CCL19),ENSGALG00000042875(HMGB1),ENSGALG00000021611(RABGEF1),ENSGALG00000016427(ADAM17),ENSGALG00000016558(VEGFD),ENSGALG00000009638(ANO6),ENSGALG000…	0.00856365	0.457743
GO:0050871	positive regulation of B cell activation	biological_process	19	2728	45	10155	ENSGALG00000012885(BCL2),ENSGALG00000016831(PCID2),ENSGALG00000004170(ADA),ENSGALG00000015216(SYK),ENSGALG00000001486(ZAP70),ENSGALG00000027874(CHAC1),ENSGALG00000004594(CD74),ENSGALG00000003294(ATAD5),ENSGALG00000001985(PIGQ),ENSGALG00000039327(VAV3),ENSGALG00000006546(CD81),ENSGALG00000006837(TSPAN4),ENSGALG00000008837(PELI1),ENSGALG00000007357(BCL6),ENSGALG00000028318(CDKN1A),ENSGALG0000000328…	0.0902833	1
GO:0000302	response to reactive oxygen species	biological_process	27	2728	64	10155	ENSGALG00000010826(PRKAA2),ENSGALG00000017034(FOXO1),ENSGALG00000015216(SYK),ENSGALG00000028561(SZT2),ENSGALG00000007945(CRYAB),ENSGALG00000004809(PPIF),ENSGALG00000028037(FOS),ENSGALG00000016885(STK24),ENSGALG00000008437(NET1),ENSGALG00000000122(GNB2L1),ENSGALG00000028256(CCL19),ENSGALG00000034751(TRPA1),ENSGALG00000015844(SOD1),ENSGALG00000012885(BCL2),ENSGALG00000002016(PRKCD),ENSGALG000000368…	0.0474151	0.978405
GO:0035770	ribonucleoprotein granule	cellular_component	35	2728	83	10155	ENSGALG00000039830(DHX30),ENSGALG00000003681(TOP1),ENSGALG00000042981(CARHSP1),ENSGALG00000030918(CIRBP),ENSGALG00000039228(Zfp36l1),ENSGALG00000042814(FAM195B),ENSGALG00000004736(STAU1),ENSGALG00000002734(UHMK1),ENSGALG00000007767(DIS3L2),ENSGALG00000007130(cRac1A),ENSGALG00000031512(PAN2),ENSGALG00000008108(PSMC3),ENSGALG00000004796(CDC42),ENSGALG00000012350(TDRD7),ENSGALG00000003245(LSM1),ENSG…	0.0254497	0.827163
GO:0035924	cellular response to vascular endothelial growth factor stimulus	biological_process	8	2728	19	10155	ENSGALG00000005802(FLT4),ENSGALG00000009900(PRKD1),ENSGALG00000003476(ERN1),ENSGALG00000008621(NRP2),ENSGALG00000002375(NOTCH1),ENSGALG00000024449(RAMP2),ENSGALG00000001926(HSPB1),ENSGALG00000011274(DCN),	0.239144	1
GO:0006471	protein ADP-ribosylation	biological_process	8	2728	19	10155	ENSGALG00000007244(SIRT4),ENSGALG00000011742(ART4),ENSGALG00000009229(ATP6V0C),ENSGALG00000001245(SIRT6),ENSGALG00000004517(PARP3),ENSGALG00000009228(PARP1),ENSGALG00000009668(HPF1),ENSGALG00000007365(PARP16),	0.239144	1
GO:0071011	precatalytic spliceosome	cellular_component	8	2728	19	10155	ENSGALG00000006596(SNRPD3),ENSGALG00000013883(SNRNP27),ENSGALG00000000137(SNRPE),ENSGALG00000009135(PLEKHA3),ENSGALG00000009257(PLRG1),ENSGALG00000016501(SF3B6),ENSGALG00000001583(TRAF1),ENSGALG00000000615(SNRNP40),	0.239144	1
GO:0000082	G1/S transition of mitotic cell cycle	biological_process	32	2728	76	10155	ENSGALG00000002937(PSME3),ENSGALG00000010921(PKD2),ENSGALG00000040794(CCNE2),ENSGALG00000012023(DACT1),ENSGALG00000016427(ADAM17),ENSGALG00000014872(FGF10),ENSGALG00000014561(PTPN6),ENSGALG00000008553(INO80),ENSGALG00000012220(CDKN3),ENSGALG00000038730(GIGYF2),ENSGALG00000005621(CAMK2A),ENSGALG00000016997(RB1),ENSGALG00000011297(CRADD),ENSGALG00000003284(CRLF3),ENSGALG00000016454(E2F6),ENSGALG000…	0.0326287	0.893564
GO:0043271	negative regulation of ion transport	biological_process	16	2728	38	10155	ENSGALG00000016473(OSR1),ENSGALG00000009626(THBS1),ENSGALG00000027151(FKBP12),ENSGALG00000038904(ARL6IP5),ENSGALG00000008435(SUMO1),ENSGALG00000010921(PKD2),ENSGALG00000008351(CAV3),ENSGALG00000006992(MMP9),ENSGALG00000008490(TRH),ENSGALG00000012704(MYLIP),ENSGALG00000004809(PPIF),ENSGALG00000015018(CASQ2),ENSGALG00000029502(CLIC2),ENSGALG00000014463(ACTN2),ENSGALG00000012885(BCL2),ENSGALG0000000…	0.118156	1
GO:0032272	negative regulation of protein polymerization	biological_process	16	2728	38	10155	ENSGALG00000002016(PRKCD),ENSGALG00000028721(LMOD1),ENSGALG00000013124(FHOD3),ENSGALG00000010410(PFN2),ENSGALG00000010770(SCIN),ENSGALG00000001547(CAPZA1),ENSGALG00000013605(LRRC16A),ENSGALG00000001503(TBCD),ENSGALG00000003977(TWF2),ENSGALG00000011254(SATB1),ENSGALG00000001798(BBS4),ENSGALG00000021442(CARMIL2),ENSGALG00000006657(MAPRE1),ENSGALG00000041619(MTPN),ENSGALG00000015664(ADD1),ENSGALG000…	0.118156	1
GO:0070306	lens fiber cell differentiation	biological_process	8	2728	19	10155	ENSGALG00000008073(NF2),ENSGALG00000002085(FZR1),ENSGALG00000026258(MAF),ENSGALG00000006201(TBC1D20),ENSGALG00000012885(BCL2),ENSGALG00000009966(FRS2),ENSGALG00000009791(PROX1),ENSGALG00000012350(TDRD7),	0.239144	1
GO:0032946	positive regulation of mononuclear cell proliferation	biological_process	24	2728	57	10155	ENSGALG00000007001(TLR4),ENSGALG00000003282(STAT5B),ENSGALG00000007416(CD3E),ENSGALG00000042875(HMGB1),ENSGALG00000014508(CD38),ENSGALG00000014872(FGF10),ENSGALG00000041267(BMI1),ENSGALG00000001409(IL12B),ENSGALG00000008837(PELI1),ENSGALG00000007357(BCL6),ENSGALG00000005391(SELK),ENSGALG00000028318(CDKN1A),ENSGALG00000035282(IGF2),ENSGALG00000001486(ZAP70),ENSGALG00000043535(RIPK2),ENSGALG0000000…	0.0612685	1
GO:0006809	nitric oxide biosynthetic process	biological_process	8	2728	19	10155	ENSGALG00000011661(SOD2),ENSGALG00000038089(EGFR),ENSGALG00000013627(SLC7A2),ENSGALG00000010921(PKD2),ENSGALG00000003759(RORA),ENSGALG00000000067(SPR),ENSGALG00000007001(TLR4),ENSGALG00000028284(PTX3),	0.239144	1
GO:0050671	positive regulation of lymphocyte proliferation	biological_process	24	2728	57	10155	ENSGALG00000003294(ATAD5),ENSGALG00000039327(VAV3),ENSGALG00000006546(CD81),ENSGALG00000001486(ZAP70),ENSGALG00000035282(IGF2),ENSGALG00000043535(RIPK2),ENSGALG00000004594(CD74),ENSGALG00000015216(SYK),ENSGALG00000011469(IGFBP2),ENSGALG00000012885(BCL2),ENSGALG00000005947(MYD88),ENSGALG00000004170(ADA),ENSGALG00000042875(HMGB1),ENSGALG00000007416(CD3E),ENSGALG00000041267(BMI1),ENSGALG00000014508(…	0.0612685	1
GO:0016573	histone acetylation	biological_process	37	2728	88	10155	ENSGALG00000039942(CTBP1),ENSGALG00000004369(PYGO1),ENSGALG00000002222(NOC2L),ENSGALG00000015547(TADA2B),ENSGALG00000003596(TRRAP),ENSGALG00000011118(MIER1),ENSGALG00000006688(TADA3),ENSGALG00000001021(MYOCD),ENSGALG00000008707(KAT14),ENSGALG00000006968(HNF1A),ENSGALG00000041267(BMI1),ENSGALG00000014807(MTX3),ENSGALG00000002219(WBP2),ENSGALG00000042418(CHEK1),ENSGALG00000008873(POLE3),ENSGALG0000…	0.0225824	0.764786
GO:0018393	internal peptidyl-lysine acetylation	biological_process	37	2728	88	10155	ENSGALG00000030580(RPS6KA5),ENSGALG00000012453(EPC2),ENSGALG00000031960(Lef-1),ENSGALG00000005452(TADA2A),ENSGALG00000009023(ING3),ENSGALG00000005983(SMARCB1),ENSGALG00000002070(SAP130),ENSGALG00000009944(KAT7),ENSGALG00000033529(BRPF1),ENSGALG00000013793(CLOCK),ENSGALG00000014457(ING4),ENSGALG00000013506(MED24),ENSGALG00000002013(MEAF6),ENSGALG00000006317(ING5),ENSGALG00000005909(GATA2),ENSGALG0…	0.0225824	0.764786
GO:0098632	protein binding involved in cell-cell adhesion	molecular_function	55	2728	131	10155	ENSGALG00000001328(BSG),ENSGALG00000038089(EGFR),ENSGALG00000005750(SWAP70),ENSGALG00000033064(DDX6),ENSGALG00000014159(PACSIN2),ENSGALG00000003702(CLINT1),ENSGALG00000039541(SH3GLB2),ENSGALG00000015664(ADD1),ENSGALG00000007673(LRRC59),ENSGALG00000003977(TWF2),ENSGALG00000000993(GAPVD1),ENSGALG00000000613(RAB11B),ENSGALG00000001121(SH3GL1),ENSGALG00000005597(CNN3),ENSGALG00000037203(CTNNB1),ENSGA…	0.00604971	0.397623
GO:0005925	focal adhesion	cellular_component	81	2728	193	10155	ENSGALG00000015071(FOCAD),ENSGALG00000037203(CTNNB1),ENSGALG00000005597(CNN3),ENSGALG00000008169(GDI2),ENSGALG00000004357(ANXA6),ENSGALG00000008974(USP33),ENSGALG00000002655(ITGAV),ENSGALG00000003485(CCND3),ENSGALG00000020927(ARPC5),ENSGALG00000002160(B2M),ENSGALG00000042458(ACTN1),ENSGALG00000009229(ATP6V0C),ENSGALG00000002363(HSPA9),ENSGALG00000014688(ZYX),ENSGALG00000016775(RPL31),ENSGALG00000…	0.000943461	0.146865
GO:0032435	negative regulation of proteasomal ubiquitin-dependent protein catabolic process	biological_process	13	2728	31	10155	ENSGALG00000011967(MAD2L1),ENSGALG00000003648(SVIP),ENSGALG00000031718(CSNK2A2),ENSGALG00000016831(PCID2),ENSGALG00000014801(NDC80),ENSGALG00000016582(PBK),ENSGALG00000013863(PSMG2),ENSGALG00000008233(BUB1),ENSGALG00000006110(PLK1),ENSGALG00000003454(ZNF207),ENSGALG00000010175(HSP90AB1),ENSGALG00000007839(NCAM1),ENSGALG00000005973(LCMT1),	0.155857	1
GO:0030316	osteoclast differentiation	biological_process	13	2728	31	10155	ENSGALG00000003473(SFRP1),ENSGALG00000037203(CTNNB1),ENSGALG00000001409(IL12B),ENSGALG00000012140(FSHB),ENSGALG00000030432(RASSF2),ENSGALG00000011957(TOB2),ENSGALG00000005834(PAFAH1B1),ENSGALG00000028037(FOS),ENSGALG00000015306(OSTM1),ENSGALG00000005725(CSF1R),ENSGALG00000008836(ATP6AP1),ENSGALG00000009100(FSHR),ENSGALG00000039583(MITF),	0.155857	1
GO:0005798	Golgi-associated vesicle	cellular_component	13	2728	31	10155	ENSGALG00000006979(SPPL3),ENSGALG00000008584(NUSAP1),ENSGALG00000010253(ZDHHC17),ENSGALG00000009153(COPA),ENSGALG00000011326(STK16),ENSGALG00000006049(STK26),ENSGALG00000023757(TMEM199),ENSGALG00000004212(ADAM10),ENSGALG00000003344(CLTB),ENSGALG00000005357(COPB2),ENSGALG00000007430(ARCN1),ENSGALG00000000430(SPPL2B),ENSGALG00000003153(COPE),	0.155857	1
GO:0048708	astrocyte differentiation	biological_process	13	2728	31	10155	ENSGALG00000001141(HES5),ENSGALG00000008332(F2),ENSGALG00000010818(PLPP3),ENSGALG00000007001(TLR4),ENSGALG00000011541(BIN1),ENSGALG00000023296(TAL1),ENSGALG00000026207(CNTF),ENSGALG00000003267(STAT3),ENSGALG00000015305(NR2E1),ENSGALG00000010857(Dab1),ENSGALG00000035016(ID2),ENSGALG00000000607(GPR37L1),ENSGALG00000002375(NOTCH1),	0.155857	1
GO:0070585	protein localization to mitochondrion	biological_process	31	2728	74	10155	ENSGALG00000004222(HK1),ENSGALG00000005595(HPS4),ENSGALG00000004227(FAM20B),ENSGALG00000031718(CSNK2A2),ENSGALG00000040247(AIP),ENSGALG00000031966(TIMM9),ENSGALG00000000086(TIMM17A),ENSGALG00000001950(PMPCA),ENSGALG00000002124(ZDHHC8),ENSGALG00000012929(DNM1L),ENSGALG00000002250(DTWD2),ENSGALG00000012569(FBXO7),ENSGALG00000028225(SLC17A9),ENSGALG00000014807(MTX3),ENSGALG00000006956(ARIH2),ENSGALG…	0.0371213	0.943776
GO:0051304	chromosome separation	biological_process	18	2728	43	10155	ENSGALG00000016997(RB1),ENSGALG00000014801(NDC80),ENSGALG00000031718(CSNK2A2),ENSGALG00000016831(PCID2),ENSGALG00000007676(EME1),ENSGALG00000028643(ANAPC10),ENSGALG00000007839(NCAM1),ENSGALG00000005973(LCMT1),ENSGALG00000001118(NEK6),ENSGALG00000007767(DIS3L2),ENSGALG00000008233(BUB1),ENSGALG00000003454(ZNF207),ENSGALG00000014442(GAPDH),ENSGALG00000013863(PSMG2),ENSGALG00000007610(CDC23),ENSGALG0…	0.103746	1
GO:0000781	chromosome, telomeric region	cellular_component	28	2728	67	10155	ENSGALG00000028626(DCLRE1B),ENSGALG00000042418(CHEK1),ENSGALG00000021442(CARMIL2),ENSGALG00000002116(TEN1),ENSGALG00000025904(WDR82),ENSGALG00000001245(SIRT6),ENSGALG00000012236(DMC1),ENSGALG00000014811(SMCHD1),ENSGALG00000008256(BLM),ENSGALG00000012348(MCM6),ENSGALG00000002469(CDC73),ENSGALG00000008175(ORC5),ENSGALG00000040141(H2AFY),ENSGALG00000012546(MCM5),ENSGALG00000016676(MCM3),ENSGALG00000…	0.0477961	0.983978
GO:0042306	regulation of protein import into nucleus	biological_process	28	2728	67	10155	ENSGALG00000012023(DACT1),ENSGALG00000039682(HCLS1),ENSGALG00000028256(CCL19),ENSGALG00000002634(HDAC3),ENSGALG00000006979(SPPL3),ENSGALG00000010921(PKD2),ENSGALG00000005243(PPP3CB),ENSGALG00000009241(SFRP2),ENSGALG00000011917(PPM1A),ENSGALG00000000608(CDH1),ENSGALG00000010291(RBPMS),ENSGALG00000038364(NOV),ENSGALG00000007001(TLR4),ENSGALG00000008569(CHP1),ENSGALG00000030988(RBPMS2),ENSGALG000000…	0.0477961	0.983978
GO:0043068	positive regulation of programmed cell death	biological_process	91	2728	218	10155	ENSGALG00000004777(AIFM2),ENSGALG00000009023(ING3),ENSGALG00000009626(THBS1),ENSGALG00000036807(NOD1),ENSGALG00000009638(ANO6),ENSGALG00000000122(GNB2L1),ENSGALG00000003079(MFF),ENSGALG00000008281(NEURL1),ENSGALG00000002375(NOTCH1),ENSGALG00000009451(PPID),ENSGALG00000009241(SFRP2),ENSGALG00000043535(RIPK2),ENSGALG00000043405(BNIP3L),ENSGALG00000011297(CRADD),ENSGALG00000011117(AGT),ENSGALG000000…	0.000537071	0.11623
GO:0030194	positive regulation of blood coagulation	biological_process	5	2728	12	10155	ENSGALG00000008332(F2),ENSGALG00000007001(TLR4),ENSGALG00000009626(THBS1),ENSGALG00000016708(ENPP4),ENSGALG00000009638(ANO6),	0.326719	1
GO:0043065	positive regulation of apoptotic process	biological_process	90	2728	216	10155	ENSGALG00000038904(ARL6IP5),ENSGALG00000007357(BCL6),ENSGALG00000000466(LCK),ENSGALG00000008666(CTLA4),ENSGALG00000039982(IRF5),ENSGALG00000030432(RASSF2),ENSGALG00000031493(BAK1),ENSGALG00000012929(DNM1L),ENSGALG00000015297(FOXO3),ENSGALG00000033090(VDR),ENSGALG00000009364(PRKCI),ENSGALG00000014698(CASP2),ENSGALG00000004412(DIABLO),ENSGALG00000011541(BIN1),ENSGALG00000004980(kcnma1),ENSGALG00000…	0.000603422	0.121685
GO:1903706	regulation of hemopoiesis	biological_process	55	2728	132	10155	ENSGALG00000001486(ZAP70),ENSGALG00000016022(RUNX1),ENSGALG00000015763(GABPA),ENSGALG00000000498(ACE),ENSGALG00000016831(PCID2),ENSGALG00000004170(ADA),ENSGALG00000002469(CDC73),ENSGALG00000008836(ATP6AP1),ENSGALG00000012865(BRAF),ENSGALG00000000769(RAB7B),ENSGALG00000011870(HIF1A),ENSGALG00000012140(FSHB),ENSGALG00000012569(FBXO7),ENSGALG00000009071(HMGB3),ENSGALG00000002160(B2M),ENSGALG00000043…	0.00686473	0.431991
GO:0030521	androgen receptor signaling pathway	biological_process	10	2728	24	10155	ENSGALG00000029024(TCF21),ENSGALG00000017105(RNF6),ENSGALG00000030879(AR),ENSGALG00000003297(HDAC1),ENSGALG00000014331(FKBP4),ENSGALG00000002144(THRAP3),ENSGALG00000013506(MED24),ENSGALG00000003473(SFRP1),ENSGALG00000039434(PIAS2),ENSGALG00000017218(MED17),	0.207821	1
GO:0043968	histone H2A acetylation	biological_process	5	2728	12	10155	ENSGALG00000009082(COQ8A),ENSGALG00000003596(TRRAP),ENSGALG00000011118(MIER1),ENSGALG00000009023(ING3),ENSGALG00000002013(MEAF6),	0.326719	1
GO:0045737	positive regulation of cyclin-dependent protein serine/threonine kinase activity	biological_process	10	2728	24	10155	ENSGALG00000038089(EGFR),ENSGALG00000001551(CCNL2),ENSGALG00000010921(PKD2),ENSGALG00000009791(PROX1),ENSGALG00000012178(PDGFB),ENSGALG00000016427(ADAM17),ENSGALG00000014872(FGF10),ENSGALG00000015471(CCNC),ENSGALG00000003485(CCND3),ENSGALG00000001420(RALGAPB),	0.207821	1
GO:0042312	regulation of vasodilation	biological_process	5	2728	12	10155	ENSGALG00000014984(F2RL1),ENSGALG00000007222(UTS2B),ENSGALG00000001626(UTS2R),ENSGALG00000003185(SCPEP1),ENSGALG00000003642(PDGF-A),	0.326719	1
GO:0007164	establishment of tissue polarity	biological_process	10	2728	24	10155	ENSGALG00000008609(PTK7),ENSGALG00000003473(SFRP1),ENSGALG00000014957(WDR1),ENSGALG00000007130(cRac1A),ENSGALG00000005834(PAFAH1B1),ENSGALG00000015078(MLLT3),ENSGALG00000009241(SFRP2),ENSGALG00000034168(WNT5A),ENSGALG00000012023(DACT1),ENSGALG00000007324(TP63),	0.207821	1
GO:0051560	mitochondrial calcium ion homeostasis	biological_process	5	2728	12	10155	ENSGALG00000012222(RAP1GDS1),ENSGALG00000009400(SLC8A3),ENSGALG00000015783(IMMT),ENSGALG00000006775(TGM2),ENSGALG00000004357(ANXA6),	0.326719	1
GO:0002067	glandular epithelial cell differentiation	biological_process	10	2728	24	10155	ENSGALG00000006418(PDPK1),ENSGALG00000009791(PROX1),ENSGALG00000002375(NOTCH1),ENSGALG00000034168(WNT5A),ENSGALG00000011298(RARB),ENSGALG00000007324(TP63),ENSGALG00000013793(CLOCK),ENSGALG00000009476(CDK6),ENSGALG00000007706(FGF8),ENSGALG00000010825(AGR2),	0.207821	1
GO:0071353	cellular response to interleukin-4	biological_process	5	2728	12	10155	ENSGALG00000031960(Lef-1),ENSGALG00000006037(MCM2),ENSGALG00000010175(HSP90AB1),ENSGALG00000040896(FASN),ENSGALG00000008865(ALAD),	0.326719	1
GO:0017049	GTP-Rho binding	molecular_function	5	2728	12	10155	ENSGALG00000013778(EXOC1),ENSGALG00000005715(TNFAIP1),ENSGALG00000014922(ROCK1),ENSGALG00000008437(NET1),ENSGALG00000023364(CDC42EP4),	0.326719	1
GO:0043966	histone H3 acetylation	biological_process	15	2728	36	10155	ENSGALG00000003369(KAT2A),ENSGALG00000005858(DR1),ENSGALG00000006688(TADA3),ENSGALG00000006317(ING5),ENSGALG00000002013(MEAF6),ENSGALG00000009944(KAT7),ENSGALG00000002070(SAP130),ENSGALG00000014457(ING4),ENSGALG00000033529(BRPF1),ENSGALG00000008707(KAT14),ENSGALG00000005983(SMARCB1),ENSGALG00000042418(CHEK1),ENSGALG00000008873(POLE3),ENSGALG00000031960(Lef-1),ENSGALG00000002219(WBP2),	0.136305	1
GO:0005682	U5 snRNP	cellular_component	5	2728	12	10155	ENSGALG00000001583(TRAF1),ENSGALG00000038745(LACTB2),ENSGALG00000000615(SNRNP40),ENSGALG00000000137(SNRPE),ENSGALG00000006596(SNRPD3),	0.326719	1
GO:0070008	serine-type exopeptidase activity	molecular_function	5	2728	12	10155	ENSGALG00000015405(PREP),ENSGALG00000027788(CPE),ENSGALG00000017248(RAB30),ENSGALG00000009945(CPM),ENSGALG00000003185(SCPEP1),	0.326719	1
GO:0046638	positive regulation of alpha-beta T cell differentiation	biological_process	5	2728	12	10155	ENSGALG00000015216(SYK),ENSGALG00000001486(ZAP70),ENSGALG00000010016(SOCS5),ENSGALG00000004170(ADA),ENSGALG00000043535(RIPK2),	0.326719	1
GO:0071451	cellular response to superoxide	biological_process	5	2728	12	10155	ENSGALG00000028561(SZT2),ENSGALG00000015844(SOD1),ENSGALG00000010747(FBLN5),ENSGALG00000002304(ADPRHL2),ENSGALG00000011661(SOD2),	0.326719	1
GO:0031248	protein acetyltransferase complex	cellular_component	30	2728	72	10155	ENSGALG00000012453(EPC2),ENSGALG00000013462(STX17),ENSGALG00000033529(BRPF1),ENSGALG00000014457(ING4),ENSGALG00000002070(SAP130),ENSGALG00000009944(KAT7),ENSGALG00000004782(TSEN15),ENSGALG00000005452(TADA2A),ENSGALG00000009023(ING3),ENSGALG00000006317(ING5),ENSGALG00000002013(MEAF6),ENSGALG00000013506(MED24),ENSGALG00000007762(CREBBP),ENSGALG00000005425(OGT),ENSGALG00000009082(COQ8A),ENSGALG00000…	0.0422408	0.965986
GO:0043014	alpha-tubulin binding	molecular_function	5	2728	12	10155	ENSGALG00000001163(NDEL1),ENSGALG00000008314(ARL8B),ENSGALG00000001798(BBS4),ENSGALG00000008553(INO80),ENSGALG00000008351(CAV3),	0.326719	1
GO:0033137	negative regulation of peptidyl-serine phosphorylation	biological_process	5	2728	12	10155	ENSGALG00000016281(DMD),ENSGALG00000000122(GNB2L1),ENSGALG00000012631(PWP1),ENSGALG00000030432(RASSF2),ENSGALG00000031493(BAK1),	0.326719	1
GO:0052890	oxidoreductase activity, acting on the CH-CH group of donors, with a flavin as acceptor	molecular_function	5	2728	12	10155	ENSGALG00000002377(ENO1),ENSGALG00000002925(ETFA),ENSGALG00000001557(ACAD8),ENSGALG00000007072(ACADS),ENSGALG00000002159(ACOX1),	0.326719	1
GO:0051310	metaphase plate congression	biological_process	10	2728	24	10155	ENSGALG00000010120(KIF2C),ENSGALG00000015496(CHMP2B),ENSGALG00000014801(NDC80),ENSGALG00000002095(CHMP4B),ENSGALG00000006161(CHMP1A),ENSGALG00000007610(CDC23),ENSGALG00000007615(RAB11A),ENSGALG00000026428(CHMP6),ENSGALG00000043573(CHMP4C),ENSGALG00000000409(CHMP7),	0.207821	1
GO:0060999	positive regulation of dendritic spine development	biological_process	5	2728	12	10155	ENSGALG00000013532(CAPRIN1),ENSGALG00000005834(PAFAH1B1),ENSGALG00000007130(cRac1A),ENSGALG00000031448(MAPK6),ENSGALG00000008281(NEURL1),	0.326719	1
GO:0070528	protein kinase C signaling	biological_process	5	2728	12	10155	ENSGALG00000012178(PDGFB),ENSGALG00000034168(WNT5A),ENSGALG00000005802(FLT4),ENSGALG00000026431(SEZ6),ENSGALG00000012388(PCMT1),	0.326719	1
GO:1902186	regulation of viral release from host cell	biological_process	5	2728	12	10155	ENSGALG00000033295(CAV2),ENSGALG00000043573(CHMP4C),ENSGALG00000042333(DDB1),ENSGALG00000015496(CHMP2B),ENSGALG00000002095(CHMP4B),	0.326719	1
GO:0001885	endothelial cell development	biological_process	10	2728	24	10155	ENSGALG00000016281(DMD),ENSGALG00000013234(HAPLN2),ENSGALG00000006061(RAP2C),ENSGALG00000014984(F2RL1),ENSGALG00000032349(CDH5),ENSGALG00000039461(TNFRSF1A),ENSGALG00000037203(CTNNB1),ENSGALG00000036883(MET),ENSGALG00000005947(MYD88),ENSGALG00000016451(ROCK2),	0.207821	1
GO:0051984	positive regulation of chromosome segregation	biological_process	5	2728	12	10155	ENSGALG00000016997(RB1),ENSGALG00000040141(H2AFY),ENSGALG00000033781(FEN1),ENSGALG00000002514(SFPQ),ENSGALG00000008368(RAD18),	0.326719	1
GO:0070861	regulation of protein exit from endoplasmic reticulum	biological_process	5	2728	12	10155	ENSGALG00000016880(UBAC2),ENSGALG00000015904(TMEM30A),ENSGALG00000003648(SVIP),ENSGALG00000006568(TM9SF4),ENSGALG00000005667(UBE2G2),	0.326719	1
GO:0016558	protein import into peroxisome matrix	biological_process	5	2728	12	10155	ENSGALG00000014683(PEX5),ENSGALG00000003942(LONP2),ENSGALG00000002151(PEX12),ENSGALG00000002836(PEX14),ENSGALG00000001223(PEX10),	0.326719	1
GO:0003009	skeletal muscle contraction	biological_process	5	2728	12	10155	ENSGALG00000007048(SYNM),ENSGALG00000009400(SLC8A3),ENSGALG00000004376(KCNJ2),ENSGALG00000008351(CAV3),ENSGALG00000016281(DMD),	0.326719	1
GO:0007029	endoplasmic reticulum organization	biological_process	10	2728	24	10155	ENSGALG00000009503(RAB3GAP2),ENSGALG00000033295(CAV2),ENSGALG00000007531(ZFYVE27),ENSGALG00000012339(ATL1),ENSGALG00000014683(PEX5),ENSGALG00000003798(GET4),ENSGALG00000014248(TMEM33),ENSGALG00000016535(RAB10),ENSGALG00000002882(BNIP1),ENSGALG00000016070(WRB),	0.207821	1
GO:0010574	regulation of vascular endothelial growth factor production	biological_process	5	2728	12	10155	ENSGALG00000000751(ARNT),ENSGALG00000011870(HIF1A),ENSGALG00000005802(FLT4),ENSGALG00000003759(RORA),ENSGALG00000014182(ADORA2B),	0.326719	1
GO:0060487	lung epithelial cell differentiation	biological_process	5	2728	12	10155	ENSGALG00000005441(NFIB),ENSGALG00000014872(FGF10),ENSGALG00000023648(PPP3R1),ENSGALG00000010825(AGR2),ENSGALG00000011294(THRB),	0.326719	1
GO:0016471	vacuolar proton-transporting V-type ATPase complex	cellular_component	5	2728	12	10155	ENSGALG00000009229(ATP6V0C),ENSGALG00000002237(ATP6V0D1),ENSGALG00000010091(ATP6V0B),ENSGALG00000003256(ATP6V0A1),ENSGALG00000007190(ATP6V1G1),	0.326719	1
GO:0000400	four-way junction DNA binding	molecular_function	5	2728	12	10155	ENSGALG00000009071(HMGB3),ENSGALG00000011533(XRCC3),ENSGALG00000026865(XRCC2),ENSGALG00000034168(WNT5A),ENSGALG00000012236(DMC1),	0.326719	1
GO:0005902	microvillus	cellular_component	10	2728	24	10155	ENSGALG00000002655(ITGAV),ENSGALG00000041878(AQP5),ENSGALG00000001571(MYO1F),ENSGALG00000003285(CDHR2),ENSGALG00000014800(ATP6V1A),ENSGALG00000033663(ATP6V1B2),ENSGALG00000013743(ENPP7),ENSGALG00000007650(SLC9A3R1),ENSGALG00000008477(EXOC4),ENSGALG00000037203(CTNNB1),	0.207821	1
GO:0060074	synapse maturation	biological_process	5	2728	12	10155	ENSGALG00000008625(ANAPC2),ENSGALG00000026431(SEZ6),ENSGALG00000010924(cNFI-A),ENSGALG00000008281(NEURL1),ENSGALG00000026055(PALM),	0.326719	1
GO:0006270	DNA replication initiation	biological_process	10	2728	24	10155	ENSGALG00000027874(CHAC1),ENSGALG00000008175(ORC5),ENSGALG00000012546(MCM5),ENSGALG00000027070(TIMP2),ENSGALG00000015800(ORC3),ENSGALG00000012348(MCM6),ENSGALG00000016676(MCM3),ENSGALG00000026572(RGS5),ENSGALG00000006037(MCM2),ENSGALG00000028056(RRP36),	0.207821	1
GO:0045606	positive regulation of epidermal cell differentiation	biological_process	5	2728	12	10155	ENSGALG00000033090(VDR),ENSGALG00000040141(H2AFY),ENSGALG00000012620(PTCH1),ENSGALG00000004794(H2AFY2),ENSGALG00000002375(NOTCH1),	0.326719	1
GO:0071711	basement membrane organization	biological_process	5	2728	12	10155	ENSGALG00000007752(COPS7B),ENSGALG00000036798(COL4A1),ENSGALG00000024449(RAMP2),ENSGALG00000009100(FSHR),ENSGALG00000004191(RIC8A),	0.326719	1
GO:0010573	vascular endothelial growth factor production	biological_process	5	2728	12	10155	ENSGALG00000000751(ARNT),ENSGALG00000011870(HIF1A),ENSGALG00000014182(ADORA2B),ENSGALG00000005802(FLT4),ENSGALG00000003759(RORA),	0.326719	1
GO:0051250	negative regulation of lymphocyte activation	biological_process	20	2728	48	10155	ENSGALG00000004594(CD74),ENSGALG00000004587(RC3H1),ENSGALG00000016719(TNFRSF21),ENSGALG00000004237(PRKAR1A),ENSGALG00000014561(PTPN6),ENSGALG00000035016(ID2),ENSGALG00000043744(NDFIP1),ENSGALG00000003473(SFRP1),ENSGALG00000010016(SOCS5),ENSGALG00000042875(HMGB1),ENSGALG00000000209(PRNP),ENSGALG00000042321(LYN),ENSGALG00000006785(IRF1),ENSGALG00000008631(TYRO3),ENSGALG00000007357(BCL6),ENSGALG0000…	0.0911516	1
GO:0010942	positive regulation of cell death	biological_process	92	2728	221	10155	ENSGALG00000004412(DIABLO),ENSGALG00000014698(CASP2),ENSGALG00000011541(BIN1),ENSGALG00000033090(VDR),ENSGALG00000015297(FOXO3),ENSGALG00000009364(PRKCI),ENSGALG00000012929(DNM1L),ENSGALG00000038904(ARL6IP5),ENSGALG00000028318(CDKN1A),ENSGALG00000030432(RASSF2),ENSGALG00000031493(BAK1),ENSGALG00000039982(IRF5),ENSGALG00000008666(CTLA4),ENSGALG00000000466(LCK),ENSGALG00000007357(BCL6),ENSGALG00000…	0.000539047	0.11388
GO:0043122	regulation of I-kappaB kinase/NF-kappaB signaling	biological_process	47	2728	113	10155	ENSGALG00000008837(PELI1),ENSGALG00000001473(MIB2),ENSGALG00000006016(PASK),ENSGALG00000009840(TBK1),ENSGALG00000015299(TFG),ENSGALG00000024083(C8orf4),ENSGALG00000003759(RORA),ENSGALG00000006217(S100B),ENSGALG00000007001(TLR4),ENSGALG00000011131(TANK),ENSGALG00000009864(TRAF5),ENSGALG00000038364(NOV),ENSGALG00000009179(TNFSF10),ENSGALG00000007651(STAT1),ENSGALG00000003806(RHOA),ENSGALG0000001374…	0.0124592	0.558338
GO:0000932	cytoplasmic mRNA processing body	cellular_component	17	2728	41	10155	ENSGALG00000004122(PNRC2),ENSGALG00000001558(MOV10),ENSGALG00000008108(PSMC3),ENSGALG00000012946(FAM60A),ENSGALG00000031512(PAN2),ENSGALG00000002124(ZDHHC8),ENSGALG00000003245(LSM1),ENSGALG00000007767(DIS3L2),ENSGALG00000010042(CNOT2),ENSGALG00000043711(AGO3),ENSGALG00000004587(RC3H1),ENSGALG00000003681(TOP1),ENSGALG00000011402(CNOT9),ENSGALG00000039228(Zfp36l1),ENSGALG00000039713(AGO4),ENSGALG00…	0.11932	1
GO:0042542	response to hydrogen peroxide	biological_process	17	2728	41	10155	ENSGALG00000003398(ADAM9),ENSGALG00000000607(GPR37L1),ENSGALG00000011661(SOD2),ENSGALG00000016885(STK24),ENSGALG00000008437(NET1),ENSGALG00000006049(STK26),ENSGALG00000000122(GNB2L1),ENSGALG00000014832(PRKAA1),ENSGALG00000034751(TRPA1),ENSGALG00000015844(SOD1),ENSGALG00000012885(BCL2),ENSGALG00000002016(PRKCD),ENSGALG00000036883(MET),ENSGALG00000015216(SYK),ENSGALG00000007945(CRYAB),ENSGALG000000…	0.11932	1
GO:0003705	transcription factor activity, RNA polymerase II distal enhancer sequence-specific binding	molecular_function	17	2728	41	10155	ENSGALG00000006910(IMPDH),ENSGALG00000011937(NFE2L1),ENSGALG00000011489(T),ENSGALG00000042878(PTH),ENSGALG00000000751(ARNT),ENSGALG00000034907(HOXB5),ENSGALG00000011870(HIF1A),ENSGALG00000009791(PROX1),ENSGALG00000020359(SIX6),ENSGALG00000005679(CDX1),ENSGALG00000000972(PBX3),ENSGALG00000031960(Lef-1),ENSGALG00000000172(MYOG),ENSGALG00000031010(OLIG2),ENSGALG00000002886(NKX2-5),ENSGALG00000007845…	0.11932	1
GO:0032092	positive regulation of protein binding	biological_process	17	2728	41	10155	ENSGALG00000002160(B2M),ENSGALG00000002841(RFNG),ENSGALG00000008974(USP33),ENSGALG00000000498(ACE),ENSGALG00000014749(EPHB6),ENSGALG00000001329(EPB41),ENSGALG00000012023(DACT1),ENSGALG00000034168(WNT5A),ENSGALG00000015664(ADD1),ENSGALG00000003589(VTN),ENSGALG00000011104(GCG),ENSGALG00000006979(SPPL3),ENSGALG00000006992(MMP9),ENSGALG00000008473(PLXND1),ENSGALG00000033950(DERL1),ENSGALG00000027151(…	0.11932	1
GO:0050839	cell adhesion molecule binding	molecular_function	89	2728	215	10155	ENSGALG00000008220(BZW1),ENSGALG00000010175(HSP90AB1),ENSGALG00000004143(YWHAB),ENSGALG00000015496(CHMP2B),ENSGALG00000016885(STK24),ENSGALG00000006702(MFGE8),ENSGALG00000003578(FN1),ENSGALG00000003966(RPL23A),ENSGALG00000003901(P2RX4),ENSGALG00000002719(CSNK1D),ENSGALG00000016535(RAB10),ENSGALG00000040756(PI4KA),ENSGALG00000001992(PKM),ENSGALG00000002189(SNX1),ENSGALG00000016720(CD2AP),ENSGALG00…	0.000763531	0.127827
GO:0051091	positive regulation of sequence-specific DNA binding transcription factor activity	biological_process	36	2728	87	10155	ENSGALG00000043535(RIPK2),ENSGALG00000005621(CAMK2A),ENSGALG00000006655(MAP3K13),ENSGALG00000037203(CTNNB1),ENSGALG00000008407(IRAK2),ENSGALG00000017242(FZD4),ENSGALG00000008302(CIB1),ENSGALG00000041619(MTPN),ENSGALG00000034168(WNT5A),ENSGALG00000010818(PLPP3),ENSGALG00000005983(SMARCB1),ENSGALG00000036807(NOD1),ENSGALG00000015015(CYTL1),ENSGALG00000013793(CLOCK),ENSGALG00000011347(IHH),ENSGALG00…	0.0292336	0.864633
GO:0000979	RNA polymerase II core promoter sequence-specific DNA binding	molecular_function	12	2728	29	10155	ENSGALG00000014297(IRF7),ENSGALG00000005909(GATA2),ENSGALG00000002971(NSD1),ENSGALG00000028037(FOS),ENSGALG00000012799(RREB1),ENSGALG00000002219(WBP2),ENSGALG00000013342(GBX2),ENSGALG00000006099(ZFPM1),ENSGALG00000040141(H2AFY),ENSGALG00000007651(STAT1),ENSGALG00000023296(TAL1),ENSGALG00000035576(CDK9),	0.180751	1
GO:0033044	regulation of chromosome organization	biological_process	60	2728	145	10155	ENSGALG00000005425(OGT),ENSGALG00000024051(SETDB1),ENSGALG00000005973(LCMT1),ENSGALG00000028643(ANAPC10),ENSGALG00000003454(ZNF207),ENSGALG00000009800(SETD7),ENSGALG00000023296(TAL1),ENSGALG00000001118(NEK6),ENSGALG00000016997(RB1),ENSGALG00000005909(GATA2),ENSGALG00000008740(POT1),ENSGALG00000037203(CTNNB1),ENSGALG00000000551(C6orf89),ENSGALG00000033781(FEN1),ENSGALG00000011104(GCG),ENSGALG00000…	0.0054553	0.384166
GO:0032233	positive regulation of actin filament bundle assembly	biological_process	12	2728	29	10155	ENSGALG00000001076(LIMK1),ENSGALG00000000681(PAK1),ENSGALG00000005750(SWAP70),ENSGALG00000007130(cRac1A),ENSGALG00000014687(EPHA1),ENSGALG00000008073(NF2),ENSGALG00000010346(TGFB3),ENSGALG00000010410(PFN2),ENSGALG00000037402(CTGF),ENSGALG00000012865(BRAF),ENSGALG00000011994(SYNPO2),ENSGALG00000002198(FHOD1),	0.180751	1
GO:0004180	carboxypeptidase activity	molecular_function	12	2728	29	10155	ENSGALG00000028499(FAM63A),ENSGALG00000003185(SCPEP1),ENSGALG00000017234(FOLH1),ENSGALG00000012595(AGTPBP1),ENSGALG00000006088(DCTN5),ENSGALG00000027788(CPE),ENSGALG00000009945(CPM),ENSGALG00000027296(CPA5),ENSGALG00000004204(FAM63B),ENSGALG00000000150(RPL9),ENSGALG00000017248(RAB30),ENSGALG00000000498(ACE),	0.180751	1
GO:2001235	positive regulation of apoptotic signaling pathway	biological_process	31	2728	75	10155	ENSGALG00000010536(FAF1),ENSGALG00000014698(CASP2),ENSGALG00000009179(TNFSF10),ENSGALG00000000466(LCK),ENSGALG00000012929(DNM1L),ENSGALG00000006992(MMP9),ENSGALG00000007324(TP63),ENSGALG00000012827(RIPK1),ENSGALG00000028935(BCL10),ENSGALG00000036642(rad9),ENSGALG00000010997(DFNA5),ENSGALG00000015844(SOD1),ENSGALG00000002016(PRKCD),ENSGALG00000007650(SLC9A3R1),ENSGALG00000008552(MAL),ENSGALG000000…	0.0424532	0.965866
GO:0002764	immune response-regulating signaling pathway	biological_process	57	2728	138	10155	ENSGALG00000000424(CMTM3),ENSGALG00000027874(CHAC1),ENSGALG00000001985(PIGQ),ENSGALG00000014561(PTPN6),ENSGALG00000008407(IRAK2),ENSGALG00000040834(LGR4),ENSGALG00000042321(LYN),ENSGALG00000006785(IRF1),ENSGALG00000014508(CD38),ENSGALG00000029367(CYBA),ENSGALG00000042875(HMGB1),ENSGALG00000011241(RFTN1),ENSGALG00000004587(RC3H1),ENSGALG00000024391(CACTIN),ENSGALG00000016400(RSAD2),ENSGALG00000035…	0.0069117	0.428864
GO:0070997	neuron death	biological_process	45	2728	109	10155	ENSGALG00000012569(FBXO7),ENSGALG00000019019(NTRK1),ENSGALG00000008367(MDK),ENSGALG00000011870(HIF1A),ENSGALG00000009364(PRKCI),ENSGALG00000012865(BRAF),ENSGALG00000010485(ALKBH1),ENSGALG00000015297(FOXO3),ENSGALG00000008631(TYRO3),ENSGALG00000003936(PPT1),ENSGALG00000008569(CHP1),ENSGALG00000035378(DNAJC5),ENSGALG00000015770(APP),ENSGALG00000016719(TNFRSF21),ENSGALG00000004569(UNC5B),ENSGALG0000…	0.0159233	0.630746
GO:0016052	carbohydrate catabolic process	biological_process	26	2728	63	10155	ENSGALG00000042875(HMGB1),ENSGALG00000011900(NAGA),ENSGALG00000013828(GALM),ENSGALG00000013095(DERA),ENSGALG00000013069(BPGM),ENSGALG00000006939(PFKP),ENSGALG00000026077(ALDOC),ENSGALG00000010043(RBKS),ENSGALG00000001245(SIRT6),ENSGALG00000002377(ENO1),ENSGALG00000009963(LYZ),ENSGALG00000014442(GAPDH),ENSGALG00000003267(STAT3),ENSGALG00000004047(GALE),ENSGALG00000002729(GK5),ENSGALG00000011870(HI…	0.0621022	1
GO:0031333	negative regulation of protein complex assembly	biological_process	26	2728	63	10155	ENSGALG00000001798(BBS4),ENSGALG00000003977(TWF2),ENSGALG00000011254(SATB1),ENSGALG00000003648(SVIP),ENSGALG00000001503(TBCD),ENSGALG00000006657(MAPRE1),ENSGALG00000021442(CARMIL2),ENSGALG00000005623(TFIP11),ENSGALG00000004796(CDC42),ENSGALG00000016965(DNAJC15),ENSGALG00000002836(PEX14),ENSGALG00000015664(ADD1),ENSGALG00000041619(MTPN),ENSGALG00000012023(DACT1),ENSGALG00000017394(INSIG1),ENSGALG0…	0.0621022	1
GO:0010212	response to ionizing radiation	biological_process	26	2728	63	10155	ENSGALG00000030313(RAD51A),ENSGALG00000009241(SFRP2),ENSGALG00000007945(CRYAB),ENSGALG00000006211(BCL2L1),ENSGALG00000016485(RHOB),ENSGALG00000007669(EGR1),ENSGALG00000011533(XRCC3),ENSGALG00000020528(INIP),ENSGALG00000000777(EYA3),ENSGALG00000008553(INO80),ENSGALG00000012885(BCL2),ENSGALG00000015620(XRCC4),ENSGALG00000003473(SFRP1),ENSGALG00000026865(XRCC2),ENSGALG00000036642(rad9),ENSGALG000000…	0.0621022	1
GO:0000070	mitotic sister chromatid segregation	biological_process	33	2728	80	10155	ENSGALG00000007615(RAB11A),ENSGALG00000010746(TMEM59),ENSGALG00000008553(INO80),ENSGALG00000017201(CEP57),ENSGALG00000016997(RB1),ENSGALG00000000632(CHTF8),ENSGALG00000003454(ZNF207),ENSGALG00000000409(CHMP7),ENSGALG00000001118(NEK6),ENSGALG00000007767(DIS3L2),ENSGALG00000043573(CHMP4C),ENSGALG00000005973(LCMT1),ENSGALG00000028643(ANAPC10),ENSGALG00000026428(CHMP6),ENSGALG00000006161(CHMP1A),ENSG…	0.0375089	0.940159
GO:0030055	cell-substrate junction	cellular_component	82	2728	199	10155	ENSGALG00000017358(YWHAG),ENSGALG00000030878(RPLP1),ENSGALG00000008569(CHP1),ENSGALG00000015664(ADD1),ENSGALG00000014159(PACSIN2),ENSGALG00000004588(RPS14),ENSGALG00000003398(ADAM9),ENSGALG00000006190(FHL1),ENSGALG00000005420(AATF),ENSGALG00000035252(RPL7),ENSGALG00000011994(SYNPO2),ENSGALG00000006775(TGM2),ENSGALG00000001328(BSG),ENSGALG00000006856(CD151),ENSGALG00000007481(HACD3),ENSGALG0000001…	0.00135833	0.169753
GO:0045178	basal part of cell	cellular_component	7	2728	17	10155	ENSGALG00000022557(CLDN3),ENSGALG00000029378(ITGA9),ENSGALG00000036883(MET),ENSGALG00000010921(PKD2),ENSGALG00000041878(AQP5),ENSGALG00000003578(FN1),ENSGALG00000011099(FAP),	0.281566	1
GO:0032613	interleukin-10 production	biological_process	7	2728	17	10155	ENSGALG00000002016(PRKCD),ENSGALG00000001409(IL12B),ENSGALG00000016719(TNFRSF21),ENSGALG00000014984(F2RL1),ENSGALG00000007001(TLR4),ENSGALG00000042875(HMGB1),ENSGALG00000016457(TRIB2),	0.281566	1
GO:0022612	gland morphogenesis	biological_process	21	2728	51	10155	ENSGALG00000014872(FGF10),ENSGALG00000007706(FGF8),ENSGALG00000030879(AR),ENSGALG00000033090(VDR),ENSGALG00000010346(TGFB3),ENSGALG00000034168(WNT5A),ENSGALG00000028906(FEM1B),ENSGALG00000002375(NOTCH1),ENSGALG00000008351(CAV3),ENSGALG00000009791(PROX1),ENSGALG00000008473(PLXND1),ENSGALG00000024024(TGFA),ENSGALG00000006775(TGM2),ENSGALG00000005441(NFIB),ENSGALG00000007324(TP63),ENSGALG00000002022…	0.0917318	1
GO:0032481	positive regulation of type I interferon production	biological_process	7	2728	17	10155	ENSGALG00000015216(SYK),ENSGALG00000009840(TBK1),ENSGALG00000014297(IRF7),ENSGALG00000042875(HMGB1),ENSGALG00000016590(TLR7),ENSGALG00000006785(IRF1),ENSGALG00000007001(TLR4),	0.281566	1
GO:0009062	fatty acid catabolic process	biological_process	21	2728	51	10155	ENSGALG00000024271(ECHS1),ENSGALG00000029072(NTN3),ENSGALG00000006680(EHHADH),ENSGALG00000011211(HACL1),ENSGALG00000014683(PEX5),ENSGALG00000001557(ACAD8),ENSGALG00000010433(FAAH),ENSGALG00000002159(ACOX1),ENSGALG00000004741(EPHB2),ENSGALG00000021843(AUH),ENSGALG00000035949(ACAD11),ENSGALG00000016536(HADHA),ENSGALG00000016555(HADHB),ENSGALG00000002925(ETFA),ENSGALG00000031142(ACAA2),ENSGALG000000…	0.0917318	1
GO:0005680	anaphase-promoting complex	cellular_component	7	2728	17	10155	ENSGALG00000004179(ANAPC5),ENSGALG00000004640(MAD2L2),ENSGALG00000028643(ANAPC10),ENSGALG00000026095(CDC26),ENSGALG00000002085(FZR1),ENSGALG00000008625(ANAPC2),ENSGALG00000007610(CDC23),	0.281566	1
GO:0042491	auditory receptor cell differentiation	biological_process	7	2728	17	10155	ENSGALG00000002744(PCDH15),ENSGALG00000001141(HES5),ENSGALG00000015844(SOD1),ENSGALG00000002375(NOTCH1),ENSGALG00000007650(SLC9A3R1),ENSGALG00000005834(PAFAH1B1),ENSGALG00000007130(cRac1A),	0.281566	1
GO:0032432	actin filament bundle	cellular_component	14	2728	34	10155	ENSGALG00000012017(DAAM1),ENSGALG00000005285(TBX4),ENSGALG00000026159(PDLIM7),ENSGALG00000003103(MST1R),ENSGALG00000007247(PXN),ENSGALG00000040244(SEPT9),ENSGALG00000005930(PLS3),ENSGALG00000013537(TPM3),ENSGALG00000042458(ACTN1),ENSGALG00000001183(MYH10),ENSGALG00000011708(MYLK),ENSGALG00000002198(FHOD1),ENSGALG00000014688(ZYX),ENSGALG00000000318(CSRP1),	0.157441	1
GO:0090307	mitotic spindle assembly	biological_process	14	2728	34	10155	ENSGALG00000003503(MYBL2),ENSGALG00000006161(CHMP1A),ENSGALG00000002095(CHMP4B),ENSGALG00000015496(CHMP2B),ENSGALG00000008549(TUBGCP4),ENSGALG00000006110(PLK1),ENSGALG00000038054(FAM175B),ENSGALG00000007615(RAB11A),ENSGALG00000008713(BIRC5),ENSGALG00000006604(KIF3B),ENSGALG00000003454(ZNF207),ENSGALG00000043573(CHMP4C),ENSGALG00000001017(WRAP73),ENSGALG00000008095(KIF23),	0.157441	1
GO:0060412	ventricular septum morphogenesis	biological_process	7	2728	17	10155	ENSGALG00000034168(WNT5A),ENSGALG00000002886(NKX2-5),ENSGALG00000006099(ZFPM1),ENSGALG00000036043(TBX3),ENSGALG00000035016(ID2),ENSGALG00000009791(PROX1),ENSGALG00000002375(NOTCH1),	0.281566	1
GO:0019894	kinesin binding	molecular_function	7	2728	17	10155	ENSGALG00000000712(RAB29),ENSGALG00000021047(KIFAP3),ENSGALG00000000848(AP1G1),ENSGALG00000001118(NEK6),ENSGALG00000012137(KTN1),ENSGALG00000004156(KIF1BP),ENSGALG00000002606(CLSTN1),	0.281566	1
GO:0000776	kinetochore	cellular_component	28	2728	68	10155	ENSGALG00000008233(BUB1),ENSGALG00000016609(CENPO),ENSGALG00000010120(KIF2C),ENSGALG00000014801(NDC80),ENSGALG00000014788(CENPH),ENSGALG00000020999(DYNLL1),ENSGALG00000011966(RANGAP1),ENSGALG00000011967(MAD2L1),ENSGALG00000026182(CTTNBP2NL),ENSGALG00000002853(CFDP1),ENSGALG00000007974(NUP85),ENSGALG00000030432(RASSF2),ENSGALG00000016259(DYNLT3),ENSGALG00000035406(Dsn1),ENSGALG00000005834(PAFAH1B1…	0.0547283	0.961592
GO:0030837	negative regulation of actin filament polymerization	biological_process	14	2728	34	10155	ENSGALG00000015664(ADD1),ENSGALG00000041619(MTPN),ENSGALG00000038848(MSX2),ENSGALG00000011254(SATB1),ENSGALG00000003977(TWF2),ENSGALG00000001798(BBS4),ENSGALG00000021442(CARMIL2),ENSGALG00000010770(SCIN),ENSGALG00000010410(PFN2),ENSGALG00000013605(LRRC16A),ENSGALG00000001547(CAPZA1),ENSGALG00000002016(PRKCD),ENSGALG00000028721(LMOD1),ENSGALG00000013124(FHOD3),	0.157441	1
GO:0035307	positive regulation of protein dephosphorylation	biological_process	7	2728	17	10155	ENSGALG00000010175(HSP90AB1),ENSGALG00000001633(DUSP26),ENSGALG00000011347(IHH),ENSGALG00000002016(PRKCD),ENSGALG00000006979(SPPL3),ENSGALG00000036965(PPP2R4),ENSGALG00000009828(PPP2R5A),	0.281566	1
GO:0001574	ganglioside biosynthetic process	biological_process	7	2728	17	10155	ENSGALG00000001862(ST6GALNAC1),ENSGALG00000010083(ST3GAL3),ENSGALG00000037773(ST3GAL1),ENSGALG00000002651(ST3GAL2),ENSGALG00000009021(ST6GALNAC5),ENSGALG00000005063(ST6GALNAC4),ENSGALG00000028203(SPRED1),	0.281566	1
GO:0031398	positive regulation of protein ubiquitination	biological_process	21	2728	51	10155	ENSGALG00000043535(RIPK2),ENSGALG00000015548(RNF20),ENSGALG00000014078(DCUN1D4),ENSGALG00000035576(CDK9),ENSGALG00000028935(BCL10),ENSGALG00000043744(NDFIP1),ENSGALG00000041432(STUB1),ENSGALG00000008807(DCUN1D1),ENSGALG00000038943(RASSF5),ENSGALG00000003547(SKP2),ENSGALG00000006110(PLK1),ENSGALG00000036452(CDK5RAP3),ENSGALG00000041267(BMI1),ENSGALG00000039897(FBXO22),ENSGALG00000005675(PTTG1IP),E…	0.0917318	1
GO:0030595	leukocyte chemotaxis	biological_process	35	2728	85	10155	ENSGALG00000011094(PDE4B),ENSGALG00000038364(NOV),ENSGALG00000011684(STAP1),ENSGALG00000026663(CX3CL1),ENSGALG00000007974(NUP85),ENSGALG00000029940(il-1beta),ENSGALG00000012178(PDGFB),ENSGALG00000016022(RUNX1),ENSGALG00000038634(KIT),ENSGALG00000039327(VAV3),ENSGALG00000006346(CXCL14),ENSGALG00000035733(CCR7),ENSGALG00000029378(ITGA9),ENSGALG00000014984(F2RL1),ENSGALG00000024485(BET1),ENSGALG0000…	0.033158	0.896985
GO:0071466	cellular response to xenobiotic stimulus	biological_process	7	2728	17	10155	ENSGALG00000011162(CYP46A1),ENSGALG00000011361(CRYZ),ENSGALG00000016997(RB1),ENSGALG00000040247(AIP),ENSGALG00000003759(RORA),ENSGALG00000008898(GRIN1),ENSGALG00000003045(E2F1),	0.281566	1
GO:0040036	regulation of fibroblast growth factor receptor signaling pathway	biological_process	7	2728	17	10155	ENSGALG00000037203(CTNNB1),ENSGALG00000040316(GPC1),ENSGALG00000037494(Wnt8c),ENSGALG00000011207(DUSP6),ENSGALG00000014872(FGF10),ENSGALG00000034168(WNT5A),ENSGALG00000009626(THBS1),	0.281566	1
GO:0086009	membrane repolarization	biological_process	7	2728	17	10155	ENSGALG00000014873(GJA1),ENSGALG00000005332(CACNA1D),ENSGALG00000008351(CAV3),ENSGALG00000014957(WDR1),ENSGALG00000008486(CACNA2D1),ENSGALG00000004376(KCNJ2),ENSGALG00000015018(CASQ2),	0.281566	1
GO:0071383	cellular response to steroid hormone stimulus	biological_process	51	2728	124	10155	ENSGALG00000006743(YWHAH),ENSGALG00000011298(RARB),ENSGALG00000029024(TCF21),ENSGALG00000016675(PAQR8),ENSGALG00000005708(HNF4beta),ENSGALG00000001080(NR5A1),ENSGALG00000008383(SFR1),ENSGALG00000038059(LXR),ENSGALG00000003473(SFRP1),ENSGALG00000013506(MED24),ENSGALG00000039228(Zfp36l1),ENSGALG00000005999(ABTB1),ENSGALG00000014331(FKBP4),ENSGALG00000038848(MSX2),ENSGALG00000013793(CLOCK),ENSGALG00…	0.0111328	0.531084
GO:0031668	cellular response to extracellular stimulus	biological_process	30	2728	73	10155	ENSGALG00000009338(ZFYVE1),ENSGALG00000033090(VDR),ENSGALG00000027188(SREBF1),ENSGALG00000014832(PRKAA1),ENSGALG00000028822(RNF152),ENSGALG00000039897(FBXO22),ENSGALG00000004245(NUDT1),ENSGALG00000014182(ADORA2B),ENSGALG00000028318(CDKN1A),ENSGALG00000030775(RP4-613B23.5),ENSGALG00000014723(GABARAPL1),ENSGALG00000012885(BCL2),ENSGALG00000002450(WDR24),ENSGALG00000001021(MYOCD),ENSGALG00000008051(…	0.0482644	0.982224
GO:0002757	immune response-activating signal transduction	biological_process	53	2728	129	10155	ENSGALG00000042321(LYN),ENSGALG00000006785(IRF1),ENSGALG00000029367(CYBA),ENSGALG00000014508(CD38),ENSGALG00000042875(HMGB1),ENSGALG00000000424(CMTM3),ENSGALG00000027874(CHAC1),ENSGALG00000001985(PIGQ),ENSGALG00000040834(LGR4),ENSGALG00000014561(PTPN6),ENSGALG00000008407(IRAK2),ENSGALG00000000209(PRNP),ENSGALG00000008631(TYRO3),ENSGALG00000006837(TSPAN4),ENSGALG00000005158(WDFY1),ENSGALG000000142…	0.00988669	0.501283
GO:0000819	sister chromatid segregation	biological_process	39	2728	95	10155	ENSGALG00000008233(BUB1),ENSGALG00000009455(MCMBP),ENSGALG00000007839(NCAM1),ENSGALG00000040141(H2AFY),ENSGALG00000016831(PCID2),ENSGALG00000008482(STAG2),ENSGALG00000031718(CSNK2A2),ENSGALG00000010120(KIF2C),ENSGALG00000014801(NDC80),ENSGALG00000001907(WAPL),ENSGALG00000008584(NUSAP1),ENSGALG00000026182(CTTNBP2NL),ENSGALG00000011967(MAD2L1),ENSGALG00000004825(HDAC8),ENSGALG00000043573(CHMP4C),EN…	0.0259509	0.837318
GO:0098631	protein binding involved in cell adhesion	molecular_function	55	2728	134	10155	ENSGALG00000003977(TWF2),ENSGALG00000000993(GAPVD1),ENSGALG00000039541(SH3GLB2),ENSGALG00000015664(ADD1),ENSGALG00000007673(LRRC59),ENSGALG00000014159(PACSIN2),ENSGALG00000003702(CLINT1),ENSGALG00000033064(DDX6),ENSGALG00000038089(EGFR),ENSGALG00000005750(SWAP70),ENSGALG00000001328(BSG),ENSGALG00000011229(SERBP1),ENSGALG00000003053(PRDX6),ENSGALG00000002095(CHMP4B),ENSGALG00000031582(RAB1A),ENSGA…	0.00878244	0.466626
GO:0006637	acyl-CoA metabolic process	biological_process	16	2728	39	10155	ENSGALG00000006910(IMPDH),ENSGALG00000009988(ELOVL1),ENSGALG00000008534(POLR2H),ENSGALG00000015876(ELOVL4),ENSGALG00000009293(CHN1),ENSGALG00000000652(ACOT7),ENSGALG00000005353(FAR1),ENSGALG00000003913(MCEE),ENSGALG00000012131(ELOVL6),ENSGALG00000007267(MVD),ENSGALG00000016323(PDK3),ENSGALG00000016314(ELOVL5),ENSGALG00000015961(SUCLG1),ENSGALG00000003475(ACLY),ENSGALG00000010785(ACOT11),ENSGALG00…	0.137362	1
GO:0016570	histone modification	biological_process	96	2728	234	10155	ENSGALG00000011254(SATB1),ENSGALG00000002247(SETD6),ENSGALG00000030580(RPS6KA5),ENSGALG00000038948(KDM5B),ENSGALG00000000972(PBX3),ENSGALG00000043204(Pax-7),ENSGALG00000012453(EPC2),ENSGALG00000008648(UBE2A),ENSGALG00000009023(ING3),ENSGALG00000000551(C6orf89),ENSGALG00000007768(AURKA),ENSGALG00000012921(ETV6),ENSGALG00000002070(SAP130),ENSGALG00000011104(GCG),ENSGALG00000007286(SIRT7),ENSGALG000…	0.000610987	0.120473
GO:0031072	heat shock protein binding	molecular_function	16	2728	39	10155	ENSGALG00000001076(LIMK1),ENSGALG00000011870(HIF1A),ENSGALG00000016774(NPAS2),ENSGALG00000006824(USP19),ENSGALG00000017553(SNX11),ENSGALG00000004825(HDAC8),ENSGALG00000014448(CDC37L1),ENSGALG00000002701(DNAJC9),ENSGALG00000009451(PPID),ENSGALG00000023131(PDXP),ENSGALG00000003476(ERN1),ENSGALG00000010536(FAF1),ENSGALG00000014331(FKBP4),ENSGALG00000007821(DNAJA3),ENSGALG00000041432(STUB1),ENSGALG00…	0.137362	1
GO:0005776	autophagosome	cellular_component	16	2728	39	10155	ENSGALG00000036876(TMEM230),ENSGALG00000004212(ADAM10),ENSGALG00000014723(GABARAPL1),ENSGALG00000007877(PIP4K2A),ENSGALG00000008974(USP33),ENSGALG00000003208(GABARAPL2),ENSGALG00000041353(TP53INP1),ENSGALG00000002984(RAB24),ENSGALG00000001864(C9orf72),ENSGALG00000009338(ZFYVE1),ENSGALG00000007220(FTH1),ENSGALG00000027579(MRPS6),ENSGALG00000013462(STX17),ENSGALG00000040424(SCNN1A),ENSGALG000000116…	0.137362	1
GO:0030856	regulation of epithelial cell differentiation	biological_process	25	2728	61	10155	ENSGALG00000032349(CDH5),ENSGALG00000012620(PTCH1),ENSGALG00000015177(GNAQ),ENSGALG00000039228(Zfp36l1),ENSGALG00000014496(Prom1),ENSGALG00000012885(BCL2),ENSGALG00000037203(CTNNB1),ENSGALG00000040141(H2AFY),ENSGALG00000007324(TP63),ENSGALG00000004794(H2AFY2),ENSGALG00000002375(NOTCH1),ENSGALG00000000990(SRSF6),ENSGALG00000016451(ROCK2),ENSGALG00000039461(TNFRSF1A),ENSGALG00000002763(FRZB),ENSGAL…	0.070819	1
GO:0060170	ciliary membrane	cellular_component	9	2728	22	10155	ENSGALG00000003344(CLTB),ENSGALG00000040128(SNAP29),ENSGALG00000010543(EPS15),ENSGALG00000009086(EHD3),ENSGALG00000003045(E2F1),ENSGALG00000001798(BBS4),ENSGALG00000026491(TMEM17),ENSGALG00000014496(Prom1),ENSGALG00000040424(SCNN1A),	0.242877	1
GO:0008593	regulation of Notch signaling pathway	biological_process	18	2728	44	10155	ENSGALG00000005909(GATA2),ENSGALG00000017384(ERH),ENSGALG00000002841(RFNG),ENSGALG00000007324(TP63),ENSGALG00000004257(TSPAN15),ENSGALG00000020939(SLC35C2),ENSGALG00000015480(POGLUT1),ENSGALG00000027874(CHAC1),ENSGALG00000007357(BCL6),ENSGALG00000003267(STAT3),ENSGALG00000024083(C8orf4),ENSGALG00000009840(TBK1),ENSGALG00000008281(NEURL1),ENSGALG00000008438(SLC35C1),ENSGALG00000002375(NOTCH1),ENSG…	0.120034	1
GO:0032729	positive regulation of interferon-gamma production	biological_process	9	2728	22	10155	ENSGALG00000032365(C),ENSGALG00000001409(IL12B),ENSGALG00000007001(TLR4),ENSGALG00000043535(RIPK2),ENSGALG00000034168(WNT5A),ENSGALG00000007416(CD3E),ENSGALG00000016590(TLR7),ENSGALG00000011094(PDE4B),ENSGALG00000006099(ZFPM1),	0.242877	1
GO:0009612	response to mechanical stimulus	biological_process	27	2728	66	10155	ENSGALG00000004044(CSRP3),ENSGALG00000043535(RIPK2),ENSGALG00000011297(CRADD),ENSGALG00000006109(MAPK8),ENSGALG00000035504(ER81),ENSGALG00000000685(MAP3K14),ENSGALG00000016281(DMD),ENSGALG00000010476(BNIP3),ENSGALG00000008351(CAV3),ENSGALG00000039461(TNFRSF1A),ENSGALG00000010921(PKD2),ENSGALG00000028037(FOS),ENSGALG00000006785(IRF1),ENSGALG00000034751(TRPA1),ENSGALG00000014718(MAP3K1),ENSGALG0000…	0.0623144	1
GO:0016620	oxidoreductase activity, acting on the aldehyde or oxo group of donors, NAD or NADP as acceptor	molecular_function	9	2728	22	10155	ENSGALG00000040141(H2AFY),ENSGALG00000042184(ALDH4A1),ENSGALG00000008229(ALDH7A1),ENSGALG00000011254(SATB1),ENSGALG00000033365(ALDH6),ENSGALG00000004270(ALDH1A2),ENSGALG00000005353(FAR1),ENSGALG00000032544(ALDH5A1),ENSGALG00000014442(GAPDH),	0.242877	1
GO:0006884	cell volume homeostasis	biological_process	9	2728	22	10155	ENSGALG00000008574(CLNS1A),ENSGALG00000041878(AQP5),ENSGALG00000042119(MIP),ENSGALG00000004980(kcnma1),ENSGALG00000010401(EIF2A),ENSGALG00000015664(ADD1),ENSGALG00000009100(FSHR),ENSGALG00000009638(ANO6),ENSGALG00000026704(GPX8),	0.242877	1
GO:0005921	gap junction	cellular_component	9	2728	22	10155	ENSGALG00000017136(GJB2),ENSGALG00000021443(PANX3),ENSGALG00000038364(NOV),ENSGALG00000005331(GJC2),ENSGALG00000005541(GJB1),ENSGALG00000002532(GJA4),ENSGALG00000000997(GJC1),ENSGALG00000014873(GJA1),ENSGALG00000042119(MIP),	0.242877	1
GO:1900180	regulation of protein localization to nucleus	biological_process	36	2728	88	10155	ENSGALG00000028318(CDKN1A),ENSGALG00000024083(C8orf4),ENSGALG00000021079(RGS19),ENSGALG00000009900(PRKD1),ENSGALG00000010536(FAF1),ENSGALG00000007001(TLR4),ENSGALG00000030988(RBPMS2),ENSGALG00000008569(CHP1),ENSGALG00000008332(F2),ENSGALG00000010291(RBPMS),ENSGALG00000038364(NOV),ENSGALG00000015177(GNAQ),ENSGALG00000038089(EGFR),ENSGALG00000003293(MBTPS1),ENSGALG00000008073(NF2),ENSGALG0000000765…	0.0332331	0.893568
GO:0005901	caveola	cellular_component	9	2728	22	10155	ENSGALG00000005483(CDH13),ENSGALG00000014159(PACSIN2),ENSGALG00000003261(PTRF),ENSGALG00000004980(kcnma1),ENSGALG00000012620(PTCH1),ENSGALG00000008351(CAV3),ENSGALG00000037203(CTNNB1),ENSGALG00000033295(CAV2),ENSGALG00000000608(CDH1),	0.242877	1
GO:1904356	regulation of telomere maintenance via telomere lengthening	biological_process	9	2728	22	10155	ENSGALG00000005054(DKC1),ENSGALG00000011637(TCP1),ENSGALG00000027036(PKIB),ENSGALG00000037203(CTNNB1),ENSGALG00000016088(CCT7),ENSGALG00000014573(NAT10),ENSGALG00000008740(POT1),ENSGALG00000002116(TEN1),ENSGALG00000002216(NEK7),	0.242877	1
GO:0008631	intrinsic apoptotic signaling pathway in response to oxidative stress	biological_process	9	2728	22	10155	ENSGALG00000011661(SOD2),ENSGALG00000012885(BCL2),ENSGALG00000015844(SOD1),ENSGALG00000011870(HIF1A),ENSGALG00000002514(SFPQ),ENSGALG00000001926(HSPB1),ENSGALG00000016885(STK24),ENSGALG00000005507(NONO),ENSGALG00000038904(ARL6IP5),	0.242877	1
GO:1901990	regulation of mitotic cell cycle phase transition	biological_process	47	2728	115	10155	ENSGALG00000006047(TPRA1),ENSGALG00000003454(ZNF207),ENSGALG00000004455(USP34),ENSGALG00000011297(CRADD),ENSGALG00000001118(NEK6),ENSGALG00000005973(LCMT1),ENSGALG00000028643(ANAPC10),ENSGALG00000003294(ATAD5),ENSGALG00000007615(RAB11A),ENSGALG00000014561(PTPN6),ENSGALG00000008553(INO80),ENSGALG00000038730(GIGYF2),ENSGALG00000039228(Zfp36l1),ENSGALG00000016997(RB1),ENSGALG00000012023(DACT1),ENSGA…	0.0159818	0.63025
GO:0072655	establishment of protein localization to mitochondrion	biological_process	29	2728	71	10155	ENSGALG00000012569(FBXO7),ENSGALG00000002250(DTWD2),ENSGALG00000002124(ZDHHC8),ENSGALG00000027188(SREBF1),ENSGALG00000006956(ARIH2),ENSGALG00000014807(MTX3),ENSGALG00000028225(SLC17A9),ENSGALG00000000086(TIMM17A),ENSGALG00000031966(TIMM9),ENSGALG00000040247(AIP),ENSGALG00000031718(CSNK2A2),ENSGALG00000004227(FAM20B),ENSGALG00000005595(HPS4),ENSGALG00000004222(HK1),ENSGALG00000001950(PMPCA),ENSGAL…	0.0548792	0.962338
GO:0007249	I-kappaB kinase/NF-kappaB signaling	biological_process	51	2728	125	10155	ENSGALG00000011131(TANK),ENSGALG00000038364(NOV),ENSGALG00000009864(TRAF5),ENSGALG00000009179(TNFSF10),ENSGALG00000007001(TLR4),ENSGALG00000010536(FAF1),ENSGALG00000013740(SLC20A1),ENSGALG00000009900(PRKD1),ENSGALG00000003806(RHOA),ENSGALG00000007651(STAT1),ENSGALG00000001473(MIB2),ENSGALG00000006016(PASK),ENSGALG00000008837(PELI1),ENSGALG00000003759(RORA),ENSGALG00000009840(TBK1),ENSGALG00000015…	0.0125715	0.552211
GO:0002573	myeloid leukocyte differentiation	biological_process	31	2728	76	10155	ENSGALG00000039583(MITF),ENSGALG00000008836(ATP6AP1),ENSGALG00000005725(CSF1R),ENSGALG00000012140(FSHB),ENSGALG00000030432(RASSF2),ENSGALG00000005834(PAFAH1B1),ENSGALG00000016022(RUNX1),ENSGALG00000038634(KIT),ENSGALG00000012827(RIPK1),ENSGALG00000035733(CCR7),ENSGALG00000014984(F2RL1),ENSGALG00000015306(OSTM1),ENSGALG00000035016(ID2),ENSGALG00000006099(ZFPM1),ENSGALG00000039682(HCLS1),ENSGALG000…	0.0483704	0.979888
GO:0071346	cellular response to interferon-gamma	biological_process	11	2728	27	10155	ENSGALG00000026663(CX3CL1),ENSGALG00000006785(IRF1),ENSGALG00000034168(WNT5A),ENSGALG00000016022(RUNX1),ENSGALG00000010175(HSP90AB1),ENSGALG00000028256(CCL19),ENSGALG00000007651(STAT1),ENSGALG00000009598(EPRS),ENSGALG00000001409(IL12B),ENSGALG00000026089(SLC26A6),ENSGALG00000014442(GAPDH),	0.21003	1
GO:0034502	protein localization to chromosome	biological_process	11	2728	27	10155	ENSGALG00000008740(POT1),ENSGALG00000004825(HDAC8),ENSGALG00000016997(RB1),ENSGALG00000004517(PARP3),ENSGALG00000016088(CCT7),ENSGALG00000040141(H2AFY),ENSGALG00000001907(WAPL),ENSGALG00000011637(TCP1),ENSGALG00000005054(DKC1),ENSGALG00000006110(PLK1),ENSGALG00000004794(H2AFY2),	0.21003	1
GO:0030330	DNA damage response, signal transduction by p53 class mediator	biological_process	11	2728	27	10155	ENSGALG00000015297(FOXO3),ENSGALG00000014457(ING4),ENSGALG00000004594(CD74),ENSGALG00000011149(PLA2R1),ENSGALG00000011297(CRADD),ENSGALG00000014698(CASP2),ENSGALG00000028203(SPRED1),ENSGALG00000028318(CDKN1A),ENSGALG00000005675(PTTG1IP),ENSGALG00000007199(TRIAP1),ENSGALG00000008018(SNAI1),	0.21003	1
GO:0097192	extrinsic apoptotic signaling pathway in absence of ligand	biological_process	11	2728	27	10155	ENSGALG00000002655(ITGAV),ENSGALG00000006211(BCL2L1),ENSGALG00000014698(CASP2),ENSGALG00000012827(RIPK1),ENSGALG00000015297(FOXO3),ENSGALG00000014872(FGF10),ENSGALG00000012885(BCL2),ENSGALG00000043570(SGK3),ENSGALG00000031493(BAK1),ENSGALG00000004569(UNC5B),ENSGALG00000008003(ZC3HC1),	0.21003	1
GO:0051279	regulation of release of sequestered calcium ion into cytosol	biological_process	11	2728	27	10155	ENSGALG00000029502(CLIC2),ENSGALG00000027151(FKBP12),ENSGALG00000010921(PKD2),ENSGALG00000014561(PTPN6),ENSGALG00000006418(PDPK1),ENSGALG00000029367(CYBA),ENSGALG00000016281(DMD),ENSGALG00000009900(PRKD1),ENSGALG00000008332(F2),ENSGALG00000042321(LYN),ENSGALG00000015018(CASQ2),	0.21003	1
GO:0031253	cell projection membrane	cellular_component	33	2728	81	10155	ENSGALG00000021047(KIFAP3),ENSGALG00000023131(PDXP),ENSGALG00000004693(ARPC1A),ENSGALG00000003045(E2F1),ENSGALG00000037540(PLEKHO1),ENSGALG00000006657(MAPRE1),ENSGALG00000003285(CDHR2),ENSGALG00000015652(MFSD10),ENSGALG00000001798(BBS4),ENSGALG00000003344(CLTB),ENSGALG00000026089(SLC26A6),ENSGALG00000007998(SLC26A4),ENSGALG00000011099(FAP),ENSGALG00000011118(MIER1),ENSGALG00000007650(SLC9A3R1),EN…	0.0426659	0.963295
GO:0005777	peroxisome	cellular_component	26	2728	64	10155	ENSGALG00000005499(IL17RD),ENSGALG00000012929(DNM1L),ENSGALG00000002151(PEX12),ENSGALG00000004057(HMGCL),ENSGALG00000003042(PXMP4),ENSGALG00000005860(ACAA1),ENSGALG00000001223(PEX10),ENSGALG00000026081(RBM38),ENSGALG00000015844(SOD1),ENSGALG00000011497(PECR),ENSGALG00000014708(GSTK1),ENSGALG00000006680(EHHADH),ENSGALG00000002159(ACOX1),ENSGALG00000003487(RAB8B),ENSGALG00000003079(MFF),ENSGALG0000…	0.0709675	1
GO:0048645	organ formation	biological_process	13	2728	32	10155	ENSGALG00000007324(TP63),ENSGALG00000009966(FRS2),ENSGALG00000037203(CTNNB1),ENSGALG00000035016(ID2),ENSGALG00000007706(FGF8),ENSGALG00000030879(AR),ENSGALG00000014872(FGF10),ENSGALG00000034168(WNT5A),ENSGALG00000003578(FN1),ENSGALG00000031255(FGF1),ENSGALG00000013604(VIP),ENSGALG00000034346(RDH10),ENSGALG00000002375(NOTCH1),	0.18211	1
GO:0043487	regulation of RNA stability	biological_process	13	2728	32	10155	ENSGALG00000011555(QKI),ENSGALG00000004667(SMG7),ENSGALG00000013604(VIP),ENSGALG00000003045(E2F1),ENSGALG00000002144(THRAP3),ENSGALG00000002124(ZDHHC8),ENSGALG00000011184(HNRNPD),ENSGALG00000042981(CARHSP1),ENSGALG00000016831(PCID2),ENSGALG00000039228(Zfp36l1),ENSGALG00000004587(RC3H1),ENSGALG00000005054(DKC1),ENSGALG00000012000(METTL14),	0.18211	1
GO:0032649	regulation of interferon-gamma production	biological_process	13	2728	32	10155	ENSGALG00000032365(C),ENSGALG00000001409(IL12B),ENSGALG00000042875(HMGB1),ENSGALG00000007416(CD3E),ENSGALG00000011094(PDE4B),ENSGALG00000006099(ZFPM1),ENSGALG00000000209(PRNP),ENSGALG00000007001(TLR4),ENSGALG00000034168(WNT5A),ENSGALG00000001654(C1QBP),ENSGALG00000016590(TLR7),ENSGALG00000035733(CCR7),ENSGALG00000043535(RIPK2),	0.18211	1
GO:0008373	sialyltransferase activity	molecular_function	13	2728	32	10155	ENSGALG00000005550(ST6GAL1),ENSGALG00000001862(ST6GALNAC1),ENSGALG00000039151(SIAT8C),ENSGALG00000000150(RPL9),ENSGALG00000009021(ST6GALNAC5),ENSGALG00000028203(SPRED1),ENSGALG00000002744(PCDH15),ENSGALG00000010083(ST3GAL3),ENSGALG00000037773(ST3GAL1),ENSGALG00000001883(ST6GALNAC2),ENSGALG00000002651(ST3GAL2),ENSGALG00000016803(ST6GAL2),ENSGALG00000005063(ST6GALNAC4),	0.18211	1
GO:0010923	negative regulation of phosphatase activity	biological_process	13	2728	32	10155	ENSGALG00000015603(ZCCHC9),ENSGALG00000009627(GPATCH2),ENSGALG00000000674(MYO1D),ENSGALG00000031416(UBN1),ENSGALG00000023547(PCIF1),ENSGALG00000028203(SPRED1),ENSGALG00000009338(ZFYVE1),ENSGALG00000008569(CHP1),ENSGALG00000026822(WDR81),ENSGALG00000016451(ROCK2),ENSGALG00000036965(PPP2R4),ENSGALG00000015246(TIPRL),ENSGALG00000027151(FKBP12),	0.18211	1
GO:0045682	regulation of epidermis development	biological_process	13	2728	32	10155	ENSGALG00000016451(ROCK2),ENSGALG00000002375(NOTCH1),ENSGALG00000000990(SRSF6),ENSGALG00000031475(MAFG),ENSGALG00000026989(HOXA7),ENSGALG00000001141(HES5),ENSGALG00000038848(MSX2),ENSGALG00000033090(VDR),ENSGALG00000039228(Zfp36l1),ENSGALG00000012620(PTCH1),ENSGALG00000004794(H2AFY2),ENSGALG00000007324(TP63),ENSGALG00000040141(H2AFY),	0.18211	1
GO:0044772	mitotic cell cycle phase transition	biological_process	65	2728	160	10155	ENSGALG00000002469(CDC73),ENSGALG00000016831(PCID2),ENSGALG00000043193(TAF2),ENSGALG00000031718(CSNK2A2),ENSGALG00000015770(APP),ENSGALG00000033535(RGS16),ENSGALG00000014801(NDC80),ENSGALG00000038089(EGFR),ENSGALG00000029692(NEUROG1),ENSGALG00000006190(FHL1),ENSGALG00000009029(TSPAN12),ENSGALG00000012569(FBXO7),ENSGALG00000042418(CHEK1),ENSGALG00000003547(SKP2),ENSGALG00000009257(PLRG1),ENSGALG00…	0.0054816	0.382978
GO:0043154	negative regulation of cysteine-type endopeptidase activity involved in apoptotic process	biological_process	13	2728	32	10155	ENSGALG00000002225(RFFL),ENSGALG00000009241(SFRP2),ENSGALG00000007945(CRYAB),ENSGALG00000010395(SIAH2),ENSGALG00000008713(BIRC5),ENSGALG00000037136(RPS6KA),ENSGALG00000010798(DHCR24),ENSGALG00000009626(THBS1),ENSGALG00000032190(MICAL1),ENSGALG00000031960(Lef-1),ENSGALG00000007199(TRIAP1),ENSGALG00000004190(RNF34),ENSGALG00000006992(MMP9),	0.18211	1
GO:0007067	mitotic nuclear division	biological_process	71	2728	175	10155	ENSGALG00000001364(CSNK1A1),ENSGALG00000006471(SLCO2A1),ENSGALG00000008549(TUBGCP4),ENSGALG00000004675(RGS9BP),ENSGALG00000017370(ARPP19),ENSGALG00000005452(TADA2A),ENSGALG00000013863(PSMG2),ENSGALG00000014442(GAPDH),ENSGALG00000015496(CHMP2B),ENSGALG00000004796(CDC42),ENSGALG00000026428(CHMP6),ENSGALG00000007610(CDC23),ENSGALG00000033295(CAV2),ENSGALG00000007615(RAB11A),ENSGALG00000010746(TMEM59…	0.00385603	0.325853
GO:0045638	negative regulation of myeloid cell differentiation	biological_process	15	2728	37	10155	ENSGALG00000009071(HMGB3),ENSGALG00000006099(ZFPM1),ENSGALG00000002363(HSPA9),ENSGALG00000042321(LYN),ENSGALG00000026989(HOXA7),ENSGALG00000003282(STAT5B),ENSGALG00000008302(CIB1),ENSGALG00000005909(GATA2),ENSGALG00000011957(TOB2),ENSGALG00000015763(GABPA),ENSGALG00000037203(CTNNB1),ENSGALG00000039228(Zfp36l1),ENSGALG00000002469(CDC73),ENSGALG00000003473(SFRP1),ENSGALG00000009476(CDK6),	0.158294	1
GO:0034644	cellular response to UV	biological_process	15	2728	37	10155	ENSGALG00000008218(DDB2),ENSGALG00000007199(TRIAP1),ENSGALG00000042418(CHEK1),ENSGALG00000028318(CDKN1A),ENSGALG00000031493(BAK1),ENSGALG00000009451(PPID),ENSGALG00000042333(DDB1),ENSGALG00000010331(MME),ENSGALG00000002222(NOC2L),ENSGALG00000001955(AANAT),ENSGALG00000013342(GBX2),ENSGALG00000041353(TP53INP1),ENSGALG00000008553(INO80),ENSGALG00000038469(CDC25A),ENSGALG00000016582(PBK),	0.158294	1
GO:0048332	mesoderm morphogenesis	biological_process	15	2728	37	10155	ENSGALG00000031960(Lef-1),ENSGALG00000008018(SNAI1),ENSGALG00000011489(T),ENSGALG00000008477(EXOC4),ENSGALG00000036043(TBX3),ENSGALG00000006968(HNF1A),ENSGALG00000034168(WNT5A),ENSGALG00000008073(NF2),ENSGALG00000006141(POFUT2),ENSGALG00000027247(EOMES),ENSGALG00000004237(PRKAR1A),ENSGALG00000011238(WLS),ENSGALG00000009241(SFRP2),ENSGALG00000006374(TBX6),ENSGALG00000023296(TAL1),	0.158294	1
GO:0036464	cytoplasmic ribonucleoprotein granule	cellular_component	32	2728	79	10155	ENSGALG00000004831(RPS4),ENSGALG00000004587(RC3H1),ENSGALG00000015082(RPS6),ENSGALG00000043711(AGO3),ENSGALG00000010042(CNOT2),ENSGALG00000013649(CNOT7),ENSGALG00000033064(DDX6),ENSGALG00000039713(AGO4),ENSGALG00000004160(G3BP1),ENSGALG00000011402(CNOT9),ENSGALG00000004122(PNRC2),ENSGALG00000013532(CAPRIN1),ENSGALG00000010291(RBPMS),ENSGALG00000012946(FAM60A),ENSGALG00000002124(ZDHHC8),ENSGALG000…	0.0484022	0.978297
GO:0005913	cell-cell adherens junction	cellular_component	61	2728	151	10155	ENSGALG00000016885(STK24),ENSGALG00000004143(YWHAB),ENSGALG00000015496(CHMP2B),ENSGALG00000003966(RPL23A),ENSGALG00000010175(HSP90AB1),ENSGALG00000008220(BZW1),ENSGALG00000014873(GJA1),ENSGALG00000000608(CDH1),ENSGALG00000029512(SPTBN1),ENSGALG00000026983(CHRD),ENSGALG00000038730(GIGYF2),ENSGALG00000040756(PI4KA),ENSGALG00000016535(RAB10),ENSGALG00000002719(CSNK1D),ENSGALG00000002189(SNX1),ENSGAL…	0.00779434	0.440505
GO:0035282	segmentation	biological_process	21	2728	52	10155	ENSGALG00000009966(FRS2),ENSGALG00000026865(XRCC2),ENSGALG00000003473(SFRP1),ENSGALG00000026276(TCF15),ENSGALG00000015078(MLLT3),ENSGALG00000006594(POFUT1),ENSGALG00000015480(POGLUT1),ENSGALG00000009241(SFRP2),ENSGALG00000006374(TBX6),ENSGALG00000003369(KAT2A),ENSGALG00000002375(NOTCH1),ENSGALG00000021079(RGS19),ENSGALG00000011489(T),ENSGALG00000031960(Lef-1),ENSGALG00000001191(MEOX1),ENSGALG0000…	0.105254	1
GO:0044770	cell cycle phase transition	biological_process	69	2728	171	10155	ENSGALG00000012885(BCL2),ENSGALG00000005198(RPS6KB1),ENSGALG00000035016(ID2),ENSGALG00000002346(CLSPN),ENSGALG00000008233(BUB1),ENSGALG00000015082(RPS6),ENSGALG00000016440(KLF11),ENSGALG00000026945(CIDEC),ENSGALG00000040141(H2AFY),ENSGALG00000007839(NCAM1),ENSGALG00000011967(MAD2L1),ENSGALG00000016454(E2F6),ENSGALG00000024083(C8orf4),ENSGALG00000003045(E2F1),ENSGALG00000028318(CDKN1A),ENSGALG0000…	0.00486025	0.359375
GO:0043523	regulation of neuron apoptotic process	biological_process	29	2728	72	10155	ENSGALG00000004631(DRAXIN),ENSGALG00000012594(NTRK2),ENSGALG00000008100(RAPSN),ENSGALG00000007706(FGF8),ENSGALG00000037203(CTNNB1),ENSGALG00000008898(GRIN1),ENSGALG00000026207(CNTF),ENSGALG00000005507(NONO),ENSGALG00000005772(BOK),ENSGALG00000007659(HYOU1),ENSGALG00000019019(NTRK1),ENSGALG00000011870(HIF1A),ENSGALG00000008367(MDK),ENSGALG00000003936(PPT1),ENSGALG00000008631(TYRO3),ENSGALG00000035…	0.0624018	1
GO:0043401	steroid hormone mediated signaling pathway	biological_process	39	2728	97	10155	ENSGALG00000010680(TTC7B),ENSGALG00000003759(RORA),ENSGALG00000010035(NR3C2),ENSGALG00000003297(HDAC1),ENSGALG00000033090(VDR),ENSGALG00000030879(AR),ENSGALG00000003547(SKP2),ENSGALG00000011294(THRB),ENSGALG00000017218(MED17),ENSGALG00000002182(NR5A2),ENSGALG00000011801(ESR2),ENSGALG00000039434(PIAS2),ENSGALG00000002878(CREBRF),ENSGALG00000002093(NR2E3),ENSGALG00000000681(PAK1),ENSGALG00000017042…	0.0332107	0.89568
GO:0005912	adherens junction	cellular_component	133	2728	331	10155	ENSGALG00000011994(SYNPO2),ENSGALG00000006775(TGM2),ENSGALG00000029897(RPL30),ENSGALG00000033064(DDX6),ENSGALG00000038089(EGFR),ENSGALG00000005750(SWAP70),ENSGALG00000030878(RPLP1),ENSGALG00000017358(YWHAG),ENSGALG00000039541(SH3GLB2),ENSGALG00000002447(CTNNA1),ENSGALG00000014159(PACSIN2),ENSGALG00000006190(FHL1),ENSGALG00000003398(ADAM9),ENSGALG00000003977(TWF2),ENSGALG00000004588(RPS14),ENSGALG…	0.000123289	0.0497246
GO:0001816	cytokine production	biological_process	92	2728	229	10155	ENSGALG00000029940(il-1beta),ENSGALG00000009840(TBK1),ENSGALG00000004167(SRGN),ENSGALG00000011870(HIF1A),ENSGALG00000000751(ARNT),ENSGALG00000008837(PELI1),ENSGALG00000032701(LY96),ENSGALG00000000769(RAB7B),ENSGALG00000037494(Wnt8c),ENSGALG00000015273(TBC1D23),ENSGALG00000016600(POMC),ENSGALG00000011094(PDE4B),ENSGALG00000034500(CIDEA),ENSGALG00000007001(TLR4),ENSGALG00000005725(CSF1R),ENSGALG000…	0.0013476	0.170818
GO:0002683	negative regulation of immune system process	biological_process	57	2728	142	10155	ENSGALG00000007357(BCL6),ENSGALG00000008666(CTLA4),ENSGALG00000008257(MERTK),ENSGALG00000009450(DUSP10),ENSGALG00000000209(PRNP),ENSGALG00000008631(TYRO3),ENSGALG00000000168(ADORA1),ENSGALG00000035016(ID2),ENSGALG00000028935(BCL10),ENSGALG00000006751(THY1),ENSGALG00000004587(RC3H1),ENSGALG00000024391(CACTIN),ENSGALG00000001409(IL12B),ENSGALG00000006099(ZFPM1),ENSGALG00000042875(HMGB1),ENSGALG0000…	0.0110975	0.53226
GO:0055117	regulation of cardiac muscle contraction	biological_process	10	2728	25	10155	ENSGALG00000002845(CTNNA3),ENSGALG00000000120(BMP10),ENSGALG00000015018(CASQ2),ENSGALG00000016281(DMD),ENSGALG00000002886(NKX2-5),ENSGALG00000003901(P2RX4),ENSGALG00000042744(RGS2),ENSGALG00000008351(CAV3),ENSGALG00000027151(FKBP12),ENSGALG00000009086(EHD3),	0.244594	1
GO:0048709	oligodendrocyte differentiation	biological_process	14	2728	35	10155	ENSGALG00000031010(OLIG2),ENSGALG00000005553(NLGN3),ENSGALG00000037203(CTNNB1),ENSGALG00000035016(ID2),ENSGALG00000016719(TNFRSF21),ENSGALG00000010140(EIF2B3),ENSGALG00000003589(VTN),ENSGALG00000003259(EIF2B1),ENSGALG00000009400(SLC8A3),ENSGALG00000001141(HES5),ENSGALG00000003457(CNP),ENSGALG00000012594(NTRK2),ENSGALG00000009450(DUSP10),ENSGALG00000002375(NOTCH1),	0.182624	1
GO:0021680	cerebellar Purkinje cell layer development	biological_process	6	2728	15	10155	ENSGALG00000001965(AARS),ENSGALG00000012595(AGTPBP1),ENSGALG00000001183(MYH10),ENSGALG00000026431(SEZ6),ENSGALG00000010094(B4GALT2),ENSGALG00000003759(RORA),	0.333181	1
GO:0000028	ribosomal small subunit assembly	biological_process	4	2728	10	10155	ENSGALG00000011866(RRP7A),ENSGALG00000007999(MRPS7),ENSGALG00000015195(RPS15),ENSGALG00000004588(RPS14),	0.391681	1
GO:0006817	phosphate ion transport	biological_process	4	2728	10	10155	ENSGALG00000038336(SLC20A2),ENSGALG00000013740(SLC20A1),ENSGALG00000003075(SLC34A1),ENSGALG00000009269(PTGR2),	0.391681	1
GO:0051646	mitochondrion localization	biological_process	4	2728	10	10155	ENSGALG00000003397(RHOT1),ENSGALG00000002497(RHOT2),ENSGALG00000012929(DNM1L),ENSGALG00000011870(HIF1A),	0.391681	1
GO:0006220	pyrimidine nucleotide metabolic process	biological_process	12	2728	30	10155	ENSGALG00000013073(UPP1),ENSGALG00000009774(ELF2),ENSGALG00000031457(5-MCDG),ENSGALG00000011770(UMPS),ENSGALG00000006305(DTYMK),ENSGALG00000017384(ERH),ENSGALG00000003732(UCK1),ENSGALG00000006040(UCKL1),ENSGALG00000028501(DCK),ENSGALG00000027635(NME3),ENSGALG00000000802(DHODH),ENSGALG00000003510(UCK2),	0.210975	1
GO:0030308	negative regulation of cell growth	biological_process	34	2728	85	10155	ENSGALG00000004582(MYL2),ENSGALG00000006190(FHL1),ENSGALG00000003323(OSGIN1),ENSGALG00000007357(BCL6),ENSGALG00000028318(CDKN1A),ENSGALG00000003285(CDHR2),ENSGALG00000003936(PPT1),ENSGALG00000038364(NOV),ENSGALG00000011657(EAF2),ENSGALG00000015258(DCBLD2),ENSGALG00000006968(HNF1A),ENSGALG00000012885(BCL2),ENSGALG00000027734(NAIF1),ENSGALG00000017295(PTHLH),ENSGALG00000001538(ST7L),ENSGALG00000010…	0.0482713	0.980116
GO:0048596	embryonic camera-type eye morphogenesis	biological_process	6	2728	15	10155	ENSGALG00000033365(ALDH6),ENSGALG00000029648(tyrosine hydroxylase),ENSGALG00000009791(PROX1),ENSGALG00000034168(WNT5A),ENSGALG00000009966(FRS2),ENSGALG00000001449(STRA6),	0.333181	1
GO:0032743	positive regulation of interleukin-2 production	biological_process	6	2728	15	10155	ENSGALG00000011094(PDE4B),ENSGALG00000007416(CD3E),ENSGALG00000016022(RUNX1),ENSGALG00000003282(STAT5B),ENSGALG00000043535(RIPK2),ENSGALG00000029512(SPTBN1),	0.333181	1
GO:2000179	positive regulation of neural precursor cell proliferation	biological_process	8	2728	20	10155	ENSGALG00000015360(KIAA1524),ENSGALG00000016899(DCT),ENSGALG00000035419(CDON),ENSGALG00000015305(NR2E1),ENSGALG00000009791(PROX1),ENSGALG00000011870(HIF1A),ENSGALG00000037203(CTNNB1),ENSGALG00000000607(GPR37L1),	0.284771	1
GO:0006555	methionine metabolic process	biological_process	4	2728	10	10155	ENSGALG00000011178(ENOPH1),ENSGALG00000031286(APIP),ENSGALG00000025796(ADI1),ENSGALG00000011797(MTHFD1),	0.391681	1
GO:0051220	cytoplasmic sequestering of protein	biological_process	6	2728	15	10155	ENSGALG00000004222(HK1),ENSGALG00000027296(CPA5),ENSGALG00000003798(GET4),ENSGALG00000010536(FAF1),ENSGALG00000010921(PKD2),ENSGALG00000004143(YWHAB),	0.333181	1
GO:0046856	phosphatidylinositol dephosphorylation	biological_process	8	2728	20	10155	ENSGALG00000029571(TMEM55A),ENSGALG00000002739(INPP5K),ENSGALG00000006968(HNF1A),ENSGALG00000010493(INPP5A),ENSGALG00000017200(MTMR2),ENSGALG00000008051(MTMR3),ENSGALG00000004336(INPPL1),ENSGALG00000007590(MTMR8),	0.284771	1
GO:0030145	manganese ion binding	molecular_function	10	2728	25	10155	ENSGALG00000004057(HMGCL),ENSGALG00000032145(B4GAL-T7),ENSGALG00000007636(PCK1),ENSGALG00000002022(B4GALT1),ENSGALG00000004899(PEPD),ENSGALG00000007533(NPEPL1),ENSGALG00000013135(GALNT1),ENSGALG00000012003(XPNPEP3),ENSGALG00000011917(PPM1A),ENSGALG00000005368(CEP120),	0.244594	1
GO:0050830	defense response to Gram-positive bacterium	biological_process	8	2728	20	10155	ENSGALG00000005947(MYD88),ENSGALG00000009840(TBK1),ENSGALG00000009963(LYZ),ENSGALG00000002160(B2M),ENSGALG00000043535(RIPK2),ENSGALG00000010820(CHGA),ENSGALG00000016427(ADAM17),ENSGALG00000036807(NOD1),	0.284771	1
GO:0007520	myoblast fusion	biological_process	4	2728	10	10155	ENSGALG00000037540(PLEKHO1),ENSGALG00000000172(MYOG),ENSGALG00000035419(CDON),ENSGALG00000008351(CAV3),	0.391681	1
GO:0032615	interleukin-12 production	biological_process	8	2728	20	10155	ENSGALG00000001654(C1QBP),ENSGALG00000001409(IL12B),ENSGALG00000002016(PRKCD),ENSGALG00000042875(HMGB1),ENSGALG00000007001(TLR4),ENSGALG00000006785(IRF1),ENSGALG00000035733(CCR7),ENSGALG00000009626(THBS1),	0.284771	1
GO:0010560	positive regulation of glycoprotein biosynthetic process	biological_process	4	2728	10	10155	ENSGALG00000035733(CCR7),ENSGALG00000003821(RAMP1),ENSGALG00000037203(CTNNB1),ENSGALG00000008569(CHP1),	0.391681	1
GO:0043368	positive T cell selection	biological_process	4	2728	10	10155	ENSGALG00000004594(CD74),ENSGALG00000001486(ZAP70),ENSGALG00000012885(BCL2),ENSGALG00000012865(BRAF),	0.391681	1
GO:0015893	drug transport	biological_process	4	2728	10	10155	ENSGALG00000030677(ABCG2),ENSGALG00000030511(SLC19A1),ENSGALG00000015652(MFSD10),ENSGALG00000015904(TMEM30A),	0.391681	1
GO:0031641	regulation of myelination	biological_process	4	2728	10	10155	ENSGALG00000037203(CTNNB1),ENSGALG00000017200(MTMR2),ENSGALG00000001141(HES5),ENSGALG00000016719(TNFRSF21),	0.391681	1
GO:0015030	Cajal body	cellular_component	6	2728	15	10155	ENSGALG00000009440(BMT2),ENSGALG00000000988(EFTUD2),ENSGALG00000017079(USPL1),ENSGALG00000028205(PRPF3),ENSGALG00000020534(AK6),ENSGALG00000005054(DKC1),	0.333181	1
GO:0090025	regulation of monocyte chemotaxis	biological_process	4	2728	10	10155	ENSGALG00000042321(LYN),ENSGALG00000038364(NOV),ENSGALG00000009638(ANO6),ENSGALG00000042875(HMGB1),	0.391681	1
GO:0042641	actomyosin	cellular_component	14	2728	35	10155	ENSGALG00000007247(PXN),ENSGALG00000040244(SEPT9),ENSGALG00000005285(TBX4),ENSGALG00000012017(DAAM1),ENSGALG00000026159(PDLIM7),ENSGALG00000003103(MST1R),ENSGALG00000002198(FHOD1),ENSGALG00000014688(ZYX),ENSGALG00000000318(CSRP1),ENSGALG00000009158(CDC42BPA),ENSGALG00000013537(TPM3),ENSGALG00000042458(ACTN1),ENSGALG00000001183(MYH10),ENSGALG00000011708(MYLK),	0.182624	1
GO:0071467	cellular response to pH	biological_process	6	2728	15	10155	ENSGALG00000028871(SLC38A3),ENSGALG00000004562(HVCN1),ENSGALG00000000613(RAB11B),ENSGALG00000008569(CHP1),ENSGALG00000013253(INSRR),ENSGALG00000007636(PCK1),	0.333181	1
GO:0060425	lung morphogenesis	biological_process	10	2728	25	10155	ENSGALG00000004796(CDC42),ENSGALG00000030030(RSPO2),ENSGALG00000037203(CTNNB1),ENSGALG00000009424(FOXP2),ENSGALG00000034346(RDH10),ENSGALG00000000990(SRSF6),ENSGALG00000007706(FGF8),ENSGALG00000005441(NFIB),ENSGALG00000014872(FGF10),ENSGALG00000029024(TCF21),	0.244594	1
GO:0007050	cell cycle arrest	biological_process	24	2728	60	10155	ENSGALG00000041353(TP53INP1),ENSGALG00000012220(CDKN3),ENSGALG00000035016(ID2),ENSGALG00000011099(FAP),ENSGALG00000016997(RB1),ENSGALG00000002519(SLC25A33),ENSGALG00000035576(CDK9),ENSGALG00000011297(CRADD),ENSGALG00000002734(UHMK1),ENSGALG00000003284(CRLF3),ENSGALG00000027592(ERN2),ENSGALG00000001409(IL12B),ENSGALG00000000172(MYOG),ENSGALG00000028318(CDKN1A),ENSGALG00000010921(PKD2),ENSGALG00000…	0.0921073	1
GO:0035137	hindlimb morphogenesis	biological_process	12	2728	30	10155	ENSGALG00000007706(FGF8),ENSGALG00000036043(TBX3),ENSGALG00000011298(RARB),ENSGALG00000038848(MSX2),ENSGALG00000016473(OSR1),ENSGALG00000030030(RSPO2),ENSGALG00000037203(CTNNB1),ENSGALG00000002375(NOTCH1),ENSGALG00000037494(Wnt8c),ENSGALG00000015013(MSX1),ENSGALG00000005285(TBX4),ENSGALG00000012620(PTCH1),	0.210975	1
GO:1902850	microtubule cytoskeleton organization involved in mitosis	biological_process	14	2728	35	10155	ENSGALG00000003454(ZNF207),ENSGALG00000043573(CHMP4C),ENSGALG00000001017(WRAP73),ENSGALG00000008095(KIF23),ENSGALG00000007615(RAB11A),ENSGALG00000008713(BIRC5),ENSGALG00000006604(KIF3B),ENSGALG00000008549(TUBGCP4),ENSGALG00000006110(PLK1),ENSGALG00000038054(FAM175B),ENSGALG00000003503(MYBL2),ENSGALG00000006161(CHMP1A),ENSGALG00000002095(CHMP4B),ENSGALG00000015496(CHMP2B),	0.182624	1
GO:0002695	negative regulation of leukocyte activation	biological_process	22	2728	55	10155	ENSGALG00000042875(HMGB1),ENSGALG00000021611(RABGEF1),ENSGALG00000042321(LYN),ENSGALG00000006785(IRF1),ENSGALG00000000209(PRNP),ENSGALG00000008631(TYRO3),ENSGALG00000008666(CTLA4),ENSGALG00000009071(HMGB3),ENSGALG00000007357(BCL6),ENSGALG00000012569(FBXO7),ENSGALG00000008257(MERTK),ENSGALG00000008837(PELI1),ENSGALG00000004594(CD74),ENSGALG00000004587(RC3H1),ENSGALG00000016719(TNFRSF21),ENSGALG000…	0.105215	1
GO:0072012	glomerulus vasculature development	biological_process	4	2728	10	10155	ENSGALG00000016473(OSR1),ENSGALG00000002375(NOTCH1),ENSGALG00000029024(TCF21),ENSGALG00000012178(PDGFB),	0.391681	1
GO:0043171	peptide catabolic process	biological_process	8	2728	20	10155	ENSGALG00000002318(LVRN),ENSGALG00000008182(CHAC2),ENSGALG00000000498(ACE),ENSGALG00000019514(CNDP2),ENSGALG00000027874(CHAC1),ENSGALG00000014684(ERAP1),ENSGALG00000031343(ECE-1),ENSGALG00000016965(DNAJC15),	0.284771	1
GO:0006937	regulation of muscle contraction	biological_process	22	2728	55	10155	ENSGALG00000008351(CAV3),ENSGALG00000027151(FKBP12),ENSGALG00000014182(ADORA2B),ENSGALG00000006273(MYLK2),ENSGALG00000009400(SLC8A3),ENSGALG00000004376(KCNJ2),ENSGALG00000000667(EDN2),ENSGALG00000000120(BMP10),ENSGALG00000036638(ASPR),ENSGALG00000004170(ADA),ENSGALG00000015844(SOD1),ENSGALG00000042741(ADRBK1),ENSGALG00000001021(MYOCD),ENSGALG00000007700(CTTN),ENSGALG00000009086(EHD3),ENSGALG00000…	0.105215	1
GO:0055037	recycling endosome	cellular_component	24	2728	60	10155	ENSGALG00000010459(VIPAS39),ENSGALG00000000712(RAB29),ENSGALG00000000848(AP1G1),ENSGALG00000014159(PACSIN2),ENSGALG00000005656(DENND6A),ENSGALG00000008549(TUBGCP4),ENSGALG00000006061(RAP2C),ENSGALG00000009722(DYNC1I1),ENSGALG00000042071(VPS53),ENSGALG00000011649(ATG9A),ENSGALG00000034374(STX7),ENSGALG00000040424(SCNN1A),ENSGALG00000001474(RAB14),ENSGALG00000016889(RAP2A),ENSGALG00000002374(SLC9A9…	0.0921073	1
GO:1902043	positive regulation of extrinsic apoptotic signaling pathway via death domain receptors	biological_process	4	2728	10	10155	ENSGALG00000010536(FAF1),ENSGALG00000008552(MAL),ENSGALG00000009626(THBS1),ENSGALG00000003473(SFRP1),	0.391681	1
GO:0045815	positive regulation of gene expression, epigenetic	biological_process	4	2728	10	10155	ENSGALG00000040141(H2AFY),ENSGALG00000042418(CHEK1),ENSGALG00000037203(CTNNB1),ENSGALG00000002219(WBP2),	0.391681	1
GO:0032438	melanosome organization	biological_process	4	2728	10	10155	ENSGALG00000005595(HPS4),ENSGALG00000016615(GPR143),ENSGALG00000000712(RAB29),ENSGALG00000003959(AP1M1),	0.391681	1
GO:0090049	regulation of cell migration involved in sprouting angiogenesis	biological_process	4	2728	10	10155	ENSGALG00000039710(HDAC7),ENSGALG00000015305(NR2E1),ENSGALG00000008302(CIB1),ENSGALG00000002375(NOTCH1),	0.391681	1
GO:0090175	regulation of establishment of planar polarity	biological_process	6	2728	15	10155	ENSGALG00000015078(MLLT3),ENSGALG00000007130(cRac1A),ENSGALG00000003473(SFRP1),ENSGALG00000012023(DACT1),ENSGALG00000009241(SFRP2),ENSGALG00000034168(WNT5A),	0.333181	1
GO:2000117	negative regulation of cysteine-type endopeptidase activity	biological_process	14	2728	35	10155	ENSGALG00000008713(BIRC5),ENSGALG00000037136(RPS6KA),ENSGALG00000016831(PCID2),ENSGALG00000002225(RFFL),ENSGALG00000009241(SFRP2),ENSGALG00000010395(SIAH2),ENSGALG00000007945(CRYAB),ENSGALG00000031960(Lef-1),ENSGALG00000006992(MMP9),ENSGALG00000004190(RNF34),ENSGALG00000007199(TRIAP1),ENSGALG00000010798(DHCR24),ENSGALG00000009626(THBS1),ENSGALG00000032190(MICAL1),	0.182624	1
GO:1903053	regulation of extracellular matrix organization	biological_process	8	2728	20	10155	ENSGALG00000006855(MELTF),ENSGALG00000007752(COPS7B),ENSGALG00000011117(AGT),ENSGALG00000021442(CARMIL2),ENSGALG00000011099(FAP),ENSGALG00000026276(TCF15),ENSGALG00000002375(NOTCH1),ENSGALG00000028543(FGFR4),	0.284771	1
GO:0050908	detection of light stimulus involved in visual perception	biological_process	4	2728	10	10155	ENSGALG00000011686(SEMA5B),ENSGALG00000028697(GNAT1),ENSGALG00000038084(GNAT2),ENSGALG00000004675(RGS9BP),	0.391681	1
GO:0042645	mitochondrial nucleoid	cellular_component	10	2728	25	10155	ENSGALG00000039830(DHX30),ENSGALG00000003211(POLDIP2),ENSGALG00000002703(TFAM),ENSGALG00000002363(HSPA9),ENSGALG00000017627(TWNK),ENSGALG00000001036(ELAC2),ENSGALG00000016555(HADHB),ENSGALG00000016536(HADHA),ENSGALG00000007673(LRRC59),ENSGALG00000005280(DBT),	0.244594	1
GO:0046185	aldehyde catabolic process	biological_process	4	2728	10	10155	ENSGALG00000016991(ESD),ENSGALG00000005398(HAGH),ENSGALG00000021040(HAGHL),ENSGALG00000010244(AKR1A1),	0.391681	1
GO:0009409	response to cold	biological_process	8	2728	20	10155	ENSGALG00000034751(TRPA1),ENSGALG00000016894(DNAJC3),ENSGALG00000040553(SLC27A1),ENSGALG00000030918(CIRBP),ENSGALG00000029940(il-1beta),ENSGALG00000004190(RNF34),ENSGALG00000010785(ACOT11),ENSGALG00000001409(IL12B),	0.284771	1
GO:0022616	DNA strand elongation	biological_process	6	2728	15	10155	ENSGALG00000008538(GINS1),ENSGALG00000028626(DCLRE1B),ENSGALG00000008740(POT1),ENSGALG00000040844(p95-APP2),ENSGALG00000033781(FEN1),ENSGALG00000004517(PARP3),	0.333181	1
GO:0016486	peptide hormone processing	biological_process	4	2728	10	10155	ENSGALG00000009725(SCG5),ENSGALG00000027788(CPE),ENSGALG00000016965(DNAJC15),ENSGALG00000031343(ECE-1),	0.391681	1
GO:0000002	mitochondrial genome maintenance	biological_process	6	2728	15	10155	ENSGALG00000010636(PRIMPOL),ENSGALG00000005283(SLC25A36),ENSGALG00000002519(SLC25A33),ENSGALG00000017627(TWNK),ENSGALG00000009228(PARP1),ENSGALG00000026239(MPV17),	0.333181	1
GO:0015793	glycerol transport	biological_process	4	2728	10	10155	ENSGALG00000026704(GPX8),ENSGALG00000010401(EIF2A),ENSGALG00000042119(MIP),ENSGALG00000041878(AQP5),	0.391681	1
GO:1901985	positive regulation of protein acetylation	biological_process	4	2728	10	10155	ENSGALG00000030580(RPS6KA5),ENSGALG00000005983(SMARCB1),ENSGALG00000002219(WBP2),ENSGALG00000015547(TADA2B),	0.391681	1
GO:0021781	glial cell fate commitment	biological_process	4	2728	10	10155	ENSGALG00000023296(TAL1),ENSGALG00000037203(CTNNB1),ENSGALG00000031010(OLIG2),ENSGALG00000001141(HES5),	0.391681	1
GO:0003755	peptidyl-prolyl cis-trans isomerase activity	molecular_function	12	2728	30	10155	ENSGALG00000012466(FKBP3),ENSGALG00000013383(PPIE),ENSGALG00000004809(PPIF),ENSGALG00000014331(FKBP4),ENSGALG00000004874(PPIH),ENSGALG00000036965(PPP2R4),ENSGALG00000003357(FKBP8),ENSGALG00000017652(TTC9),ENSGALG00000027151(FKBP12),ENSGALG00000009451(PPID),ENSGALG00000009840(TBK1),ENSGALG00000002210(PPIB),	0.210975	1
GO:0005885	Arp2/3 protein complex	cellular_component	4	2728	10	10155	ENSGALG00000020927(ARPC5),ENSGALG00000012159(ACTR3),ENSGALG00000004693(ARPC1A),ENSGALG00000006691(ARPC4),	0.391681	1
GO:1903205	regulation of hydrogen peroxide-induced cell death	biological_process	4	2728	10	10155	ENSGALG00000000122(GNB2L1),ENSGALG00000006049(STK26),ENSGALG00000000607(GPR37L1),ENSGALG00000036883(MET),	0.391681	1
GO:0045746	negative regulation of Notch signaling pathway	biological_process	6	2728	15	10155	ENSGALG00000005909(GATA2),ENSGALG00000007357(BCL6),ENSGALG00000024083(C8orf4),ENSGALG00000027874(CHAC1),ENSGALG00000008438(SLC35C1),ENSGALG00000008281(NEURL1),	0.333181	1
GO:0005903	brush border	cellular_component	16	2728	40	10155	ENSGALG00000003285(CDHR2),ENSGALG00000012929(DNM1L),ENSGALG00000001183(MYH10),ENSGALG00000015652(MFSD10),ENSGALG00000007998(SLC26A4),ENSGALG00000026089(SLC26A6),ENSGALG00000002022(B4GALT1),ENSGALG00000000674(MYO1D),ENSGALG00000007650(SLC9A3R1),ENSGALG00000011118(MIER1),ENSGALG00000009306(SLC2A2),ENSGALG00000010331(MME),ENSGALG00000027630(NPR2),ENSGALG00000010770(SCIN),ENSGALG00000003075(SLC34A1),…	0.158556	1
GO:0032148	activation of protein kinase B activity	biological_process	4	2728	10	10155	ENSGALG00000031255(FGF1),ENSGALG00000012178(PDGFB),ENSGALG00000034168(WNT5A),ENSGALG00000006418(PDPK1),	0.391681	1
GO:0030506	ankyrin binding	molecular_function	4	2728	10	10155	ENSGALG00000005332(CACNA1D),ENSGALG00000020505(KCNJ11),ENSGALG00000000608(CDH1),ENSGALG00000029512(SPTBN1),	0.391681	1
GO:0042826	histone deacetylase binding	molecular_function	20	2728	50	10155	ENSGALG00000004143(YWHAB),ENSGALG00000015305(NR2E1),ENSGALG00000013626(GMNN),ENSGALG00000031960(Lef-1),ENSGALG00000013511(ANKRA2),ENSGALG00000011870(HIF1A),ENSGALG00000003522(RBBP4),ENSGALG00000010175(HSP90AB1),ENSGALG00000003297(HDAC1),ENSGALG00000002634(HDAC3),ENSGALG00000012023(DACT1),ENSGALG00000003922(TOP2A),ENSGALG00000002514(SFPQ),ENSGALG00000036642(rad9),ENSGALG00000001021(MYOCD),ENSGALG0…	0.120388	1
GO:0000242	pericentriolar material	cellular_component	4	2728	10	10155	ENSGALG00000001798(BBS4),ENSGALG00000011637(TCP1),ENSGALG00000007130(cRac1A),ENSGALG00000000466(LCK),	0.391681	1
GO:0070231	T cell apoptotic process	biological_process	8	2728	20	10155	ENSGALG00000012827(RIPK1),ENSGALG00000028935(BCL10),ENSGALG00000015082(RPS6),ENSGALG00000034168(WNT5A),ENSGALG00000031493(BAK1),ENSGALG00000002820(DFFA),ENSGALG00000004170(ADA),ENSGALG00000011870(HIF1A),	0.284771	1
GO:0045724	positive regulation of cilium assembly	biological_process	4	2728	10	10155	ENSGALG00000040244(SEPT9),ENSGALG00000001798(BBS4),ENSGALG00000001017(WRAP73),ENSGALG00000005368(CEP120),	0.391681	1
GO:0042752	regulation of circadian rhythm	biological_process	16	2728	40	10155	ENSGALG00000003759(RORA),ENSGALG00000002144(THRAP3),ENSGALG00000009791(PROX1),ENSGALG00000014832(PRKAA1),ENSGALG00000000442(KCNA2),ENSGALG00000011184(HNRNPD),ENSGALG00000003922(TOP2A),ENSGALG00000002514(SFPQ),ENSGALG00000015177(GNAQ),ENSGALG00000005507(NONO),ENSGALG00000037352(SOX14),ENSGALG00000010826(PRKAA2),ENSGALG00000017142(PSPC1),ENSGALG00000035016(ID2),ENSGALG00000001934(OPN4),ENSGALG00000…	0.158556	1
GO:0002089	lens morphogenesis in camera-type eye	biological_process	4	2728	10	10155	ENSGALG00000006201(TBC1D20),ENSGALG00000009791(PROX1),ENSGALG00000037203(CTNNB1),ENSGALG00000012350(TDRD7),	0.391681	1
GO:0010738	regulation of protein kinase A signaling	biological_process	4	2728	10	10155	ENSGALG00000005575(AKAP1),ENSGALG00000002735(TAF11),ENSGALG00000002974(SPHKAP),ENSGALG00000012388(PCMT1),	0.391681	1
GO:0060071	Wnt signaling pathway, planar cell polarity pathway	biological_process	6	2728	15	10155	ENSGALG00000007130(cRac1A),ENSGALG00000015078(MLLT3),ENSGALG00000009241(SFRP2),ENSGALG00000034168(WNT5A),ENSGALG00000003473(SFRP1),ENSGALG00000012023(DACT1),	0.333181	1
GO:0010569	regulation of double-strand break repair via homologous recombination	biological_process	6	2728	15	10155	ENSGALG00000001245(SIRT6),ENSGALG00000030313(RAD51A),ENSGALG00000012756(PARPBP),ENSGALG00000002424(RECQL5),ENSGALG00000042418(CHEK1),ENSGALG00000007810(PPP4R2),	0.333181	1
GO:0005212	structural constituent of eye lens	molecular_function	6	2728	15	10155	ENSGALG00000042119(MIP),ENSGALG00000004035(CRYBA1),ENSGALG00000016199(CRYAA),ENSGALG00000005634(CRYBA4),ENSGALG00000007945(CRYAB),ENSGALG00000005630(CRYBB1),	0.333181	1
GO:0042805	actinin binding	molecular_function	8	2728	20	10155	ENSGALG00000014688(ZYX),ENSGALG00000009976(LRRC10),ENSGALG00000000318(CSRP1),ENSGALG00000004044(CSRP3),ENSGALG00000042458(ACTN1),ENSGALG00000010921(PKD2),ENSGALG00000005332(CACNA1D),ENSGALG00000014496(Prom1),	0.284771	1
GO:0008353	RNA polymerase II carboxy-terminal domain kinase activity	molecular_function	4	2728	10	10155	ENSGALG00000023682(GTF2H3),ENSGALG00000001661(SLC22A7),ENSGALG00000014790(CDK7),ENSGALG00000035576(CDK9),	0.391681	1
GO:0000185	activation of MAPKKK activity	biological_process	4	2728	10	10155	ENSGALG00000004398(CARD11),ENSGALG00000012150(TAB1),ENSGALG00000005767(TRAF7),ENSGALG00000006016(PASK),	0.391681	1
GO:0002819	regulation of adaptive immune response	biological_process	16	2728	40	10155	ENSGALG00000014561(PTPN6),ENSGALG00000004170(ADA),ENSGALG00000010016(SOCS5),ENSGALG00000043744(NDFIP1),ENSGALG00000003294(ATAD5),ENSGALG00000004587(RC3H1),ENSGALG00000043535(RIPK2),ENSGALG00000002160(B2M),ENSGALG00000005243(PPP3CB),ENSGALG00000016400(RSAD2),ENSGALG00000034374(STX7),ENSGALG00000014297(IRF7),ENSGALG00000007357(BCL6),ENSGALG00000001409(IL12B),ENSGALG00000009450(DUSP10),ENSGALG000000…	0.158556	1
GO:0004000	adenosine deaminase activity	molecular_function	4	2728	10	10155	ENSGALG00000004170(ADA),ENSGALG00000004038(ADAL),ENSGALG00000000908(ADAT1),ENSGALG00000007527(ADARB1),	0.391681	1
GO:0051219	phosphoprotein binding	molecular_function	12	2728	30	10155	ENSGALG00000014331(FKBP4),ENSGALG00000014561(PTPN6),ENSGALG00000002144(THRAP3),ENSGALG00000004143(YWHAB),ENSGALG00000010921(PKD2),ENSGALG00000009840(TBK1),ENSGALG00000004251(ARR3),ENSGALG00000016997(RB1),ENSGALG00000042458(ACTN1),ENSGALG00000005834(PAFAH1B1),ENSGALG00000011684(STAP1),ENSGALG00000000318(CSRP1),	0.210975	1
GO:0048679	regulation of axon regeneration	biological_process	4	2728	10	10155	ENSGALG00000012865(BRAF),ENSGALG00000026207(CNTF),ENSGALG00000016885(STK24),ENSGALG00000004526(TNR),	0.391681	1
GO:0005049	nuclear export signal receptor activity	molecular_function	4	2728	10	10155	ENSGALG00000028056(RRP36),ENSGALG00000004378(ASB6),ENSGALG00000010341(XPO5),ENSGALG00000003798(GET4),	0.391681	1
GO:0002221	pattern recognition receptor signaling pathway	biological_process	24	2728	60	10155	ENSGALG00000014984(F2RL1),ENSGALG00000011241(RFTN1),ENSGALG00000043535(RIPK2),ENSGALG00000016400(RSAD2),ENSGALG00000024391(CACTIN),ENSGALG00000016590(TLR7),ENSGALG00000040834(LGR4),ENSGALG00000008407(IRAK2),ENSGALG00000006418(PDPK1),ENSGALG00000005947(MYD88),ENSGALG00000001654(C1QBP),ENSGALG00000006785(IRF1),ENSGALG00000042321(LYN),ENSGALG00000007001(TLR4),ENSGALG00000008631(TYRO3),ENSGALG0000002…	0.0921073	1
GO:0060216	definitive hemopoiesis	biological_process	4	2728	10	10155	ENSGALG00000023296(TAL1),ENSGALG00000003169(CBFB),ENSGALG00000006099(ZFPM1),ENSGALG00000005909(GATA2),	0.391681	1
GO:0003906	DNA-(apurinic or apyrimidinic site) lyase activity	molecular_function	4	2728	10	10155	ENSGALG00000016664(NEIL2),ENSGALG00000005617(NTHL1),ENSGALG00000001586(NEIL1),ENSGALG00000010485(ALKBH1),	0.391681	1
GO:0031526	brush border membrane	cellular_component	8	2728	20	10155	ENSGALG00000002022(B4GALT1),ENSGALG00000026089(SLC26A6),ENSGALG00000003285(CDHR2),ENSGALG00000007998(SLC26A4),ENSGALG00000011118(MIER1),ENSGALG00000015652(MFSD10),ENSGALG00000007650(SLC9A3R1),ENSGALG00000027630(NPR2),	0.284771	1
GO:0035774	positive regulation of insulin secretion involved in cellular response to glucose stimulus	biological_process	4	2728	10	10155	ENSGALG00000011104(GCG),ENSGALG00000005243(PPP3CB),ENSGALG00000016464(VSNL1),ENSGALG00000011870(HIF1A),	0.391681	1
GO:0032689	negative regulation of interferon-gamma production	biological_process	4	2728	10	10155	ENSGALG00000042875(HMGB1),ENSGALG00000001654(C1QBP),ENSGALG00000007001(TLR4),ENSGALG00000000209(PRNP),	0.391681	1
GO:0060337	type I interferon signaling pathway	biological_process	4	2728	10	10155	ENSGALG00000014297(IRF7),ENSGALG00000010175(HSP90AB1),ENSGALG00000034168(WNT5A),ENSGALG00000024391(CACTIN),	0.391681	1
GO:0001965	G-protein alpha-subunit binding	molecular_function	4	2728	10	10155	ENSGALG00000004191(RIC8A),ENSGALG00000014984(F2RL1),ENSGALG00000003977(TWF2),ENSGALG00000042744(RGS2),	0.391681	1
GO:2000178	negative regulation of neural precursor cell proliferation	biological_process	4	2728	10	10155	ENSGALG00000035016(ID2),ENSGALG00000034168(WNT5A),ENSGALG00000015305(NR2E1),ENSGALG00000005909(GATA2),	0.391681	1
GO:0051973	positive regulation of telomerase activity	biological_process	6	2728	15	10155	ENSGALG00000008740(POT1),ENSGALG00000002216(NEK7),ENSGALG00000011637(TCP1),ENSGALG00000005054(DKC1),ENSGALG00000037203(CTNNB1),ENSGALG00000027036(PKIB),	0.333181	1
GO:0046627	negative regulation of insulin receptor signaling pathway	biological_process	6	2728	15	10155	ENSGALG00000013100(GRB10),ENSGALG00000011295(SOCS2),ENSGALG00000002016(PRKCD),ENSGALG00000027786(SOCS3),ENSGALG00000016174(LMBRD1),ENSGALG00000005198(RPS6KB1),	0.333181	1
GO:0032452	histone demethylase activity	molecular_function	4	2728	10	10155	ENSGALG00000012685(KDM1B),ENSGALG00000038948(KDM5B),ENSGALG00000002942(JMJD1C),ENSGALG00000001802(JMJD6),	0.391681	1
GO:0045744	negative regulation of G-protein coupled receptor protein signaling pathway	biological_process	6	2728	15	10155	ENSGALG00000004143(YWHAB),ENSGALG00000042744(RGS2),ENSGALG00000004170(ADA),ENSGALG00000037492(MGRN1),ENSGALG00000026055(PALM),ENSGALG00000042741(ADRBK1),	0.333181	1
GO:0014816	skeletal muscle satellite cell differentiation	biological_process	4	2728	10	10155	ENSGALG00000006273(MYLK2),ENSGALG00000040316(GPC1),ENSGALG00000043204(Pax-7),ENSGALG00000035419(CDON),	0.391681	1
GO:0015937	coenzyme A biosynthetic process	biological_process	4	2728	10	10155	ENSGALG00000000870(DCAKD),ENSGALG00000004882(PPCS),ENSGALG00000015978(PANK2),ENSGALG00000001165(PANK4),	0.391681	1
GO:0050435	beta-amyloid metabolic process	biological_process	4	2728	10	10155	ENSGALG00000002864(LRRTM3),ENSGALG00000000498(ACE),ENSGALG00000010331(MME),ENSGALG00000010318(TMED10),	0.391681	1
GO:0071398	cellular response to fatty acid	biological_process	6	2728	15	10155	ENSGALG00000010826(PRKAA2),ENSGALG00000014832(PRKAA1),ENSGALG00000016323(PDK3),ENSGALG00000035317(Id3),ENSGALG00000017327(P2RY6),ENSGALG00000003473(SFRP1),	0.333181	1
GO:0018023	peptidyl-lysine trimethylation	biological_process	6	2728	15	10155	ENSGALG00000005983(SMARCB1),ENSGALG00000001803(IWS1),ENSGALG00000013887(FAM210A),ENSGALG00000016024(SETD4),ENSGALG00000005425(OGT),ENSGALG00000012631(PWP1),	0.333181	1
GO:0016236	macroautophagy	biological_process	43	2728	108	10155	ENSGALG00000036807(NOD1),ENSGALG00000005902(RAB7A),ENSGALG00000001563(WDR45B),ENSGALG00000002095(CHMP4B),ENSGALG00000010318(TMED10),ENSGALG00000031582(RAB1A),ENSGALG00000011649(ATG9A),ENSGALG00000003211(POLDIP2),ENSGALG00000040424(SCNN1A),ENSGALG00000013462(STX17),ENSGALG00000027579(MRPS6),ENSGALG00000003208(GABARAPL2),ENSGALG00000012550(HMOX1),ENSGALG00000010476(BNIP3),ENSGALG00000003369(KAT2A),…	0.0291703	0.865647
GO:0061138	morphogenesis of a branching epithelium	biological_process	35	2728	88	10155	ENSGALG00000036798(COL4A1),ENSGALG00000007324(TP63),ENSGALG00000006775(TGM2),ENSGALG00000013342(GBX2),ENSGALG00000023648(PPP3R1),ENSGALG00000000681(PAK1),ENSGALG00000030030(RSPO2),ENSGALG00000012885(BCL2),ENSGALG00000036883(MET),ENSGALG00000030879(AR),ENSGALG00000032740(HOXB7),ENSGALG00000031255(FGF1),ENSGALG00000028906(FEM1B),ENSGALG00000010013(EDNRA),ENSGALG00000031493(BAK1),ENSGALG00000034346(…	0.0481213	0.981564
GO:1903827	regulation of cellular protein localization	biological_process	93	2728	234	10155	ENSGALG00000003369(KAT2A),ENSGALG00000016720(CD2AP),ENSGALG00000005054(DKC1),ENSGALG00000005243(PPP3CB),ENSGALG00000011637(TCP1),ENSGALG00000001848(UBE2J2),ENSGALG00000017169(ELMOD1),ENSGALG00000010746(TMEM59),ENSGALG00000016088(CCT7),ENSGALG00000029512(SPTBN1),ENSGALG00000000608(CDH1),ENSGALG00000002634(HDAC3),ENSGALG00000028256(CCL19),ENSGALG00000009944(KAT7),ENSGALG00000036452(CDK5RAP3),ENSGAL…	0.00166635	0.194546
GO:0002218	activation of innate immune response	biological_process	25	2728	63	10155	ENSGALG00000014297(IRF7),ENSGALG00000029940(il-1beta),ENSGALG00000009840(TBK1),ENSGALG00000008837(PELI1),ENSGALG00000032701(LY96),ENSGALG00000000769(RAB7B),ENSGALG00000005158(WDFY1),ENSGALG00000029367(CYBA),ENSGALG00000042875(HMGB1),ENSGALG00000000737(SMPDL3B),ENSGALG00000042321(LYN),ENSGALG00000006785(IRF1),ENSGALG00000007001(TLR4),ENSGALG00000008631(TYRO3),ENSGALG00000001654(C1QBP),ENSGALG00000…	0.091874	1
GO:0010970	establishment of localization by movement along microtubule	biological_process	23	2728	58	10155	ENSGALG00000016321(ICK),ENSGALG00000005834(PAFAH1B1),ENSGALG00000001163(NDEL1),ENSGALG00000031582(RAB1A),ENSGALG00000011870(HIF1A),ENSGALG00000026182(CTTNBP2NL),ENSGALG00000014064(WDR19),ENSGALG00000002836(PEX14),ENSGALG00000008763(SSX2IP),ENSGALG00000009722(DYNC1I1),ENSGALG00000026822(WDR81),ENSGALG00000003397(RHOT1),ENSGALG00000005794(BLOC1S2),ENSGALG00000015770(APP),ENSGALG00000015844(SOD1),EN…	0.104969	1
GO:0010811	positive regulation of cell-substrate adhesion	biological_process	21	2728	53	10155	ENSGALG00000016281(DMD),ENSGALG00000009476(CDK6),ENSGALG00000026891(NINJ1),ENSGALG00000040606(cRac1B),ENSGALG00000001654(C1QBP),ENSGALG00000005483(CDH13),ENSGALG00000012865(BRAF),ENSGALG00000040891(RSU1),ENSGALG00000015193(CCDC80),ENSGALG00000010825(AGR2),ENSGALG00000003589(VTN),ENSGALG00000010583(VIT),ENSGALG00000008302(CIB1),ENSGALG00000014687(EPHA1),ENSGALG00000003578(FN1),ENSGALG00000007130(c…	0.120135	1
GO:0050663	cytokine secretion	biological_process	21	2728	53	10155	ENSGALG00000035733(CCR7),ENSGALG00000014984(F2RL1),ENSGALG00000015425(LPL),ENSGALG00000016719(TNFRSF21),ENSGALG00000015216(SYK),ENSGALG00000006527(CRTAM),ENSGALG00000029512(SPTBN1),ENSGALG00000040834(LGR4),ENSGALG00000014749(EPHB6),ENSGALG00000021611(RABGEF1),ENSGALG00000042875(HMGB1),ENSGALG00000034500(CIDEA),ENSGALG00000034168(WNT5A),ENSGALG00000005725(CSF1R),ENSGALG00000007001(TLR4),ENSGALG000…	0.120135	1
GO:0016569	covalent chromatin modification	biological_process	99	2728	250	10155	ENSGALG00000008648(UBE2A),ENSGALG00000009023(ING3),ENSGALG00000000551(C6orf89),ENSGALG00000007768(AURKA),ENSGALG00000012921(ETV6),ENSGALG00000011104(GCG),ENSGALG00000002070(SAP130),ENSGALG00000011254(SATB1),ENSGALG00000002247(SETD6),ENSGALG00000030580(RPS6KA5),ENSGALG00000038948(KDM5B),ENSGALG00000000972(PBX3),ENSGALG00000043204(Pax-7),ENSGALG00000012453(EPC2),ENSGALG00000004794(H2AFY2),ENSGALG00…	0.00130952	0.168397
GO:0000187	activation of MAPK activity	biological_process	19	2728	48	10155	ENSGALG00000023510(ERP29),ENSGALG00000031255(FGF1),ENSGALG00000014872(FGF10),ENSGALG00000003476(ERN1),ENSGALG00000007001(TLR4),ENSGALG00000034168(WNT5A),ENSGALG00000009626(THBS1),ENSGALG00000025735(PDE6H),ENSGALG00000008058(PAK3),ENSGALG00000015216(SYK),ENSGALG00000015844(SOD1),ENSGALG00000009966(FRS2),ENSGALG00000007785(PROK2),ENSGALG00000006753(ATP5C1),ENSGALG00000027592(ERN2),ENSGALG0000000654…	0.137762	1
GO:0000209	protein polyubiquitination	biological_process	38	2728	96	10155	ENSGALG00000032234(MARCH5),ENSGALG00000004179(ANAPC5),ENSGALG00000001640(RNF122),ENSGALG00000026095(CDC26),ENSGALG00000028373(GAS2L3),ENSGALG00000008648(UBE2A),ENSGALG00000003578(FN1),ENSGALG00000007610(CDC23),ENSGALG00000004190(RNF34),ENSGALG00000031975(UBE2H),ENSGALG00000003812(UBE2F),ENSGALG00000002225(RFFL),ENSGALG00000028643(ANAPC10),ENSGALG00000027482(SNTB2),ENSGALG00000001768(TENM2),ENSGAL…	0.0422368	0.96839
GO:0071219	cellular response to molecule of bacterial origin	biological_process	19	2728	48	10155	ENSGALG00000007162(VIMP),ENSGALG00000011684(STAP1),ENSGALG00000034168(WNT5A),ENSGALG00000042321(LYN),ENSGALG00000007001(TLR4),ENSGALG00000011094(PDE4B),ENSGALG00000025950(PRKCA),ENSGALG00000001409(IL12B),ENSGALG00000003398(ADAM9),ENSGALG00000032701(LY96),ENSGALG00000024391(CACTIN),ENSGALG00000002160(B2M),ENSGALG00000043535(RIPK2),ENSGALG00000006109(MAPK8),ENSGALG00000005947(MYD88),ENSGALG00000038…	0.137762	1
GO:0032386	regulation of intracellular transport	biological_process	95	2728	240	10155	ENSGALG00000012023(DACT1),ENSGALG00000008302(CIB1),ENSGALG00000008313(NAPB),ENSGALG00000016199(CRYAA),ENSGALG00000000712(RAB29),ENSGALG00000021611(RABGEF1),ENSGALG00000000122(GNB2L1),ENSGALG00000015904(TMEM30A),ENSGALG00000003648(SVIP),ENSGALG00000006979(SPPL3),ENSGALG00000003079(MFF),ENSGALG00000001163(NDEL1),ENSGALG00000010921(PKD2),ENSGALG00000007714(NMUR1),ENSGALG00000002734(UHMK1),ENSGALG000…	0.00164997	0.195203
GO:0071222	cellular response to lipopolysaccharide	biological_process	19	2728	48	10155	ENSGALG00000010629(ZCCHC11),ENSGALG00000008407(IRAK2),ENSGALG00000005947(MYD88),ENSGALG00000038059(LXR),ENSGALG00000002469(CDC73),ENSGALG00000043535(RIPK2),ENSGALG00000002160(B2M),ENSGALG00000006109(MAPK8),ENSGALG00000024391(CACTIN),ENSGALG00000025950(PRKCA),ENSGALG00000001409(IL12B),ENSGALG00000003398(ADAM9),ENSGALG00000032701(LY96),ENSGALG00000011094(PDE4B),ENSGALG00000034168(WNT5A),ENSGALG0000…	0.137762	1
GO:0001558	regulation of cell growth	biological_process	72	2728	182	10155	ENSGALG00000002763(FRZB),ENSGALG00000000120(BMP10),ENSGALG00000034168(WNT5A),ENSGALG00000013971(SGK1),ENSGALG00000004796(CDC42),ENSGALG00000011686(SEMA5B),ENSGALG00000003578(FN1),ENSGALG00000031960(Lef-1),ENSGALG00000007837(KAZALD1),ENSGALG00000000247(WDR36),ENSGALG00000001076(LIMK1),ENSGALG00000007531(ZFYVE27),ENSGALG00000008473(PLXND1),ENSGALG00000011295(SOCS2),ENSGALG00000003284(CRLF3),ENSGALG…	0.00599762	0.400127
GO:1901214	regulation of neuron death	biological_process	36	2728	91	10155	ENSGALG00000008631(TYRO3),ENSGALG00000003936(PPT1),ENSGALG00000008569(CHP1),ENSGALG00000035378(DNAJC5),ENSGALG00000009364(PRKCI),ENSGALG00000012865(BRAF),ENSGALG00000010485(ALKBH1),ENSGALG00000015297(FOXO3),ENSGALG00000019019(NTRK1),ENSGALG00000008367(MDK),ENSGALG00000011870(HIF1A),ENSGALG00000012569(FBXO7),ENSGALG00000006211(BCL2L1),ENSGALG00000001965(AARS),ENSGALG00000026865(XRCC2),ENSGALG00000…	0.0479226	0.982026
GO:0022406	membrane docking	biological_process	17	2728	43	10155	ENSGALG00000009916(SCFD1),ENSGALG00000000723(STX12),ENSGALG00000012105(EXOC5),ENSGALG00000021135(HAPLN3),ENSGALG00000003487(RAB8B),ENSGALG00000003880(STX6),ENSGALG00000001238(STX8),ENSGALG00000005701(IP6K2),ENSGALG00000034374(STX7),ENSGALG00000033295(CAV2),ENSGALG00000008477(EXOC4),ENSGALG00000013462(STX17),ENSGALG00000028851(RAB8A),ENSGALG00000005902(RAB7A),ENSGALG00000006763(EXOC6),ENSGALG00000…	0.158335	1
GO:0032675	regulation of interleukin-6 production	biological_process	17	2728	43	10155	ENSGALG00000010629(ZCCHC11),ENSGALG00000010016(SOCS5),ENSGALG00000005947(MYD88),ENSGALG00000016590(TLR7),ENSGALG00000014984(F2RL1),ENSGALG00000043535(RIPK2),ENSGALG00000005391(SELK),ENSGALG00000014182(ADORA2B),ENSGALG00000015273(TBC1D23),ENSGALG00000000769(RAB7B),ENSGALG00000021611(RABGEF1),ENSGALG00000042875(HMGB1),ENSGALG00000029367(CYBA),ENSGALG00000036807(NOD1),ENSGALG00000007162(VIMP),ENSGAL…	0.158335	1
GO:0045807	positive regulation of endocytosis	biological_process	17	2728	43	10155	ENSGALG00000015216(SYK),ENSGALG00000010183(RAB21),ENSGALG00000004435(RAB27A),ENSGALG00000028284(PTX3),ENSGALG00000014984(F2RL1),ENSGALG00000002160(B2M),ENSGALG00000011569(SCYL2),ENSGALG00000008257(MERTK),ENSGALG00000006702(MFGE8),ENSGALG00000015355(CD47),ENSGALG00000011684(STAP1),ENSGALG00000003936(PPT1),ENSGALG00000003589(VTN),ENSGALG00000034168(WNT5A),ENSGALG00000009638(ANO6),ENSGALG00000010343…	0.158335	1
GO:0045121	membrane raft	cellular_component	34	2728	86	10155	ENSGALG00000000466(LCK),ENSGALG00000003936(PPT1),ENSGALG00000033353(RIT2),ENSGALG00000000209(PRNP),ENSGALG00000003261(PTRF),ENSGALG00000014159(PACSIN2),ENSGALG00000040768(MAL2),ENSGALG00000004222(HK1),ENSGALG00000008552(MAL),ENSGALG00000015770(APP),ENSGALG00000038089(EGFR),ENSGALG00000004980(kcnma1),ENSGALG00000001486(ZAP70),ENSGALG00000011241(RFTN1),ENSGALG00000028935(BCL10),ENSGALG00000006751(T…	0.054422	0.960012
GO:0032388	positive regulation of intracellular transport	biological_process	51	2728	129	10155	ENSGALG00000031718(CSNK2A2),ENSGALG00000004227(FAM20B),ENSGALG00000005947(MYD88),ENSGALG00000038089(EGFR),ENSGALG00000014463(ACTN2),ENSGALG00000001486(ZAP70),ENSGALG00000002250(DTWD2),ENSGALG00000008332(F2),ENSGALG00000008569(CHP1),ENSGALG00000030988(RBPMS2),ENSGALG00000028225(SLC17A9),ENSGALG00000007001(TLR4),ENSGALG00000007476(VAMP7),ENSGALG00000009900(PRKD1),ENSGALG00000006418(PDPK1),ENSGALG00…	0.0199981	0.715498
GO:1903214	regulation of protein targeting to mitochondrion	biological_process	15	2728	38	10155	ENSGALG00000028225(SLC17A9),ENSGALG00000006956(ARIH2),ENSGALG00000027188(SREBF1),ENSGALG00000002124(ZDHHC8),ENSGALG00000004875(PEMT),ENSGALG00000002250(DTWD2),ENSGALG00000007714(NMUR1),ENSGALG00000013830(PRELID3A),ENSGALG00000043405(BNIP3L),ENSGALG00000003369(KAT2A),ENSGALG00000005595(HPS4),ENSGALG00000031718(CSNK2A2),ENSGALG00000004227(FAM20B),ENSGALG00000017169(ELMOD1),ENSGALG00000001848(UBE2J2…	0.182469	1
GO:0045446	endothelial cell differentiation	biological_process	15	2728	38	10155	ENSGALG00000013234(HAPLN2),ENSGALG00000016281(DMD),ENSGALG00000014984(F2RL1),ENSGALG00000032349(CDH5),ENSGALG00000005947(MYD88),ENSGALG00000036883(MET),ENSGALG00000037203(CTNNB1),ENSGALG00000026465(TMEM100),ENSGALG00000006061(RAP2C),ENSGALG00000003770(ANXA2),ENSGALG00000016451(ROCK2),ENSGALG00000002375(NOTCH1),ENSGALG00000034907(HOXB5),ENSGALG00000009791(PROX1),ENSGALG00000039461(TNFRSF1A),	0.182469	1
GO:0018107	peptidyl-threonine phosphorylation	biological_process	15	2728	38	10155	ENSGALG00000028203(SPRED1),ENSGALG00000002016(PRKCD),ENSGALG00000012885(BCL2),ENSGALG00000042741(ADRBK1),ENSGALG00000006418(PDPK1),ENSGALG00000043535(RIPK2),ENSGALG00000006109(MAPK8),ENSGALG00000000972(PBX3),ENSGALG00000042418(CHEK1),ENSGALG00000025950(PRKCA),ENSGALG00000016473(OSR1),ENSGALG00000011104(GCG),ENSGALG00000006110(PLK1),ENSGALG00000034168(WNT5A),ENSGALG00000006273(MYLK2),	0.182469	1
GO:0032609	interferon-gamma production	biological_process	15	2728	38	10155	ENSGALG00000011094(PDE4B),ENSGALG00000006099(ZFPM1),ENSGALG00000042875(HMGB1),ENSGALG00000007416(CD3E),ENSGALG00000007001(TLR4),ENSGALG00000000209(PRNP),ENSGALG00000034168(WNT5A),ENSGALG00000032365(C),ENSGALG00000001409(IL12B),ENSGALG00000016590(TLR7),ENSGALG00000043535(RIPK2),ENSGALG00000014984(F2RL1),ENSGALG00000035733(CCR7),ENSGALG00000027247(EOMES),ENSGALG00000001654(C1QBP),	0.182469	1
GO:0042733	embryonic digit morphogenesis	biological_process	15	2728	38	10155	ENSGALG00000002375(NOTCH1),ENSGALG00000030379(LMBR1),ENSGALG00000031343(ECE-1),ENSGALG00000034168(WNT5A),ENSGALG00000009274(HOXD12),ENSGALG00000038848(MSX2),ENSGALG00000016473(OSR1),ENSGALG00000007706(FGF8),ENSGALG00000036043(TBX3),ENSGALG00000037203(CTNNB1),ENSGALG00000035016(ID2),ENSGALG00000014873(GJA1),ENSGALG00000015177(GNAQ),ENSGALG00000015013(MSX1),ENSGALG00000009241(SFRP2),	0.182469	1
GO:0071621	granulocyte chemotaxis	biological_process	15	2728	38	10155	ENSGALG00000007130(cRac1A),ENSGALG00000028256(CCL19),ENSGALG00000011094(PDE4B),ENSGALG00000000667(EDN2),ENSGALG00000026663(CX3CL1),ENSGALG00000015216(SYK),ENSGALG00000001654(C1QBP),ENSGALG00000007511(ITGB2),ENSGALG00000005637(GBF1),ENSGALG00000016022(RUNX1),ENSGALG00000039327(VAV3),ENSGALG00000029378(ITGA9),ENSGALG00000035733(CCR7),ENSGALG00000024485(BET1),ENSGALG00000004594(CD74),	0.182469	1
GO:0097581	lamellipodium organization	biological_process	15	2728	38	10155	ENSGALG00000032746(Enpp2),ENSGALG00000038634(KIT),ENSGALG00000002699(VAV2),ENSGALG00000039327(VAV3),ENSGALG00000013605(LRRC16A),ENSGALG00000002189(SNX1),ENSGALG00000007974(NUP85),ENSGALG00000021442(CARMIL2),ENSGALG00000037540(PLEKHO1),ENSGALG00000013085(PTPRO),ENSGALG00000007130(cRac1A),ENSGALG00000012799(RREB1),ENSGALG00000003977(TWF2),ENSGALG00000021572(SSH2),ENSGALG00000005483(CDH13),	0.182469	1
GO:0010506	regulation of autophagy	biological_process	43	2728	109	10155	ENSGALG00000002131(NPRL2),ENSGALG00000017034(FOXO1),ENSGALG00000010826(PRKAA2),ENSGALG00000009503(RAB3GAP2),ENSGALG00000010746(TMEM59),ENSGALG00000041353(TP53INP1),ENSGALG00000007877(PIP4K2A),ENSGALG00000010476(BNIP3),ENSGALG00000012550(HMOX1),ENSGALG00000003369(KAT2A),ENSGALG00000008974(USP33),ENSGALG00000026971(RRAGD),ENSGALG00000013493(SPTLC1),ENSGALG00000005772(BOK),ENSGALG00000043535(RIPK2),…	0.0327245	0.890688
GO:0051147	regulation of muscle cell differentiation	biological_process	28	2728	71	10155	ENSGALG00000036043(TBX3),ENSGALG00000030988(RBPMS2),ENSGALG00000038364(NOV),ENSGALG00000000172(MYOG),ENSGALG00000012178(PDGFB),ENSGALG00000009791(PROX1),ENSGALG00000039897(FBXO22),ENSGALG00000006346(CXCL14),ENSGALG00000038634(KIT),ENSGALG00000035576(CDK9),ENSGALG00000032045(MBNL3),ENSGALG00000001021(MYOCD),ENSGALG00000015935(SMYD1),ENSGALG00000026081(RBM38),ENSGALG00000012885(BCL2),ENSGALG0000003…	0.0802045	1
GO:0005770	late endosome	cellular_component	28	2728	71	10155	ENSGALG00000010746(TMEM59),ENSGALG00000004357(ANXA6),ENSGALG00000004435(RAB27A),ENSGALG00000004594(CD74),ENSGALG00000011649(ATG9A),ENSGALG00000015496(CHMP2B),ENSGALG00000004375(VPS35),ENSGALG00000002095(CHMP4B),ENSGALG00000034374(STX7),ENSGALG00000026428(CHMP6),ENSGALG00000010459(VIPAS39),ENSGALG00000000055(LAMTOR3),ENSGALG00000005902(RAB7A),ENSGALG00000014712(SLC38A9),ENSGALG00000006052(WDR48),E…	0.0802045	1
GO:0001837	epithelial to mesenchymal transition	biological_process	28	2728	71	10155	ENSGALG00000023648(PPP3R1),ENSGALG00000032349(CDH5),ENSGALG00000027247(EOMES),ENSGALG00000006141(POFUT2),ENSGALG00000002515(OLFM1),ENSGALG00000035016(ID2),ENSGALG00000009868(ZNF330),ENSGALG00000031255(FGF1),ENSGALG00000011870(HIF1A),ENSGALG00000003806(RHOA),ENSGALG00000006462(PPP2CA),ENSGALG00000015013(MSX1),ENSGALG00000037203(CTNNB1),ENSGALG00000003473(SFRP1),ENSGALG00000042814(FAM195B),ENSGALG0…	0.0802045	1
GO:0006687	glycosphingolipid metabolic process	biological_process	13	2728	33	10155	ENSGALG00000038634(KIT),ENSGALG00000001862(ST6GALNAC1),ENSGALG00000028203(SPRED1),ENSGALG00000032544(ALDH5A1),ENSGALG00000028960(NEU3),ENSGALG00000009021(ST6GALNAC5),ENSGALG00000002412(GBA2),ENSGALG00000014128(A4GALT),ENSGALG00000002016(PRKCD),ENSGALG00000010083(ST3GAL3),ENSGALG00000005063(ST6GALNAC4),ENSGALG00000002651(ST3GAL2),ENSGALG00000037773(ST3GAL1),	0.210957	1
[truncated: 2,708 more rows]

## Sheet: Sheet2
pathway_ID	PATHWAY_DES	target_gene_in_this_pathway	target_gene_in_all_pathway	all_gene_in_this_pathway	all_gene_in_all_pathway	all_gene_list	Pvalue	Qvalue
[truncated: 157 more rows]
