# Supplementary material for: MiRNAs and mRNAs Analysis during Abdominal Preadipocyte Differentiation in Chickens
Source: Animals (Basel). 2020 Mar 11;10(3):468. doi: 10.3390/ani10030468 (PMC7143929; doi:10.3390/ani10030468)
Supplement: Supplementary file 1 [file animals-10-00468-s001.zip › Supplementary animals-731019/Supplementary table S4.xlsx]

## Sheet: DE-mRNA
gene id	gene name	log2FC	Pvalue	Qvalue	updown
ENSGALG00000025329	5S_rRNA	-1.72135	0.00449228	0.0139916	DOWN
ENSGALG00000017926	7SK	-1.35074	1.94757e-07	1.6379e-06	DOWN
ENSGALG00000005752	ABCA4	-2.36833	0.000440536	0.0018126	DOWN
ENSGALG00000010891	ABCB11	-2.66714	2.10616e-09	2.45416e-08	DOWN
ENSGALG00000038152	ABCC6	-1.60768	5.11791e-08	4.76261e-07	DOWN
ENSGALG00000008525	ABHD12	-1.32597	2.00439e-06	1.40171e-05	DOWN
ENSGALG00000006689	ABHD2	-1.03593	4.77544e-06	3.13015e-05	DOWN
ENSGALG00000014938	ABHD3	-2.1917	4.85245e-11	7.01887e-10	DOWN
ENSGALG00000044071	ABI3	-1.79484	2.66471e-05	0.000148218	DOWN
ENSGALG00000009048	ABLIM1	-2.00566	6.31706e-06	4.0396e-05	DOWN
ENSGALG00000043448	ABLIM2	-1.61857	0.0128969	0.0347416	DOWN
ENSGALG00000005999	ABTB1	-1.28547	3.85614e-06	2.56881e-05	DOWN
ENSGALG00000005043	ACACB	-2.22684	1.65204e-13	3.38504e-12	DOWN
ENSGALG00000019663	ACBD7	-2.41258	5.9253e-17	1.60074e-15	DOWN
ENSGALG00000000755	ACER3	-1.91413	2.1185e-12	3.69055e-11	DOWN
ENSGALG00000021031	ACKR3	-1.72867	6.66583e-10	8.2315e-09	DOWN
ENSGALG00000013632	ACOT13	-1.57858	3.7681e-11	5.53243e-10	DOWN
ENSGALG00000008211	ACP2	-1.12252	1.3234e-06	9.58699e-06	DOWN
ENSGALG00000029599	ACVR1B	-1.16474	2.59516e-07	2.11761e-06	DOWN
ENSGALG00000041257	ACVR1C	-3.2753	6.86086e-13	1.29964e-11	DOWN
ENSGALG00000006158	ACVR2B	-2.51409	4.16464e-07	3.27208e-06	DOWN
ENSGALG00000003398	ADAM9	-1.34358	3.63478e-08	3.48019e-07	DOWN
ENSGALG00000039219	ADAMTS14	-1.05201	4.53188e-05	0.000239194	DOWN
ENSGALG00000038688	ADAMTS17	-2.69098	3.6319e-09	4.04671e-08	DOWN
ENSGALG00000015795	ADAMTS5	-1.20743	0.000109358	0.000526548	DOWN
ENSGALG00000006104	ADAMTSL3	-1.30157	0.000139848	0.000658374	DOWN
ENSGALG00000000908	ADAT1	-1.01724	3.01656e-06	2.05313e-05	DOWN
ENSGALG00000016608	ADCY3	-1.70723	1.07465e-06	7.90571e-06	DOWN
ENSGALG00000015294	ADGRG7	-1.59924	0.0139623	0.0371312	DOWN
ENSGALG00000037408	ADMP	-3.62335	0.000141239	0.000663856	DOWN
ENSGALG00000006642	ADORA2A	-1.79682	1.78246e-05	0.000103711	DOWN
ENSGALG00000015473	ADPRH	-1.30241	2.51547e-08	2.47183e-07	DOWN
ENSGALG00000001416	ADRA1B	-1.60805	6.77103e-11	9.61968e-10	DOWN
ENSGALG00000040035	ADRB2	-1.32919	0.00227536	0.00771635	DOWN
ENSGALG00000011618	ADSSL1	-1.08763	7.41023e-07	5.61846e-06	DOWN
ENSGALG00000032683	ADTRP	-2.83932	4.76676e-09	5.19902e-08	DOWN
ENSGALG00000012595	AGTPBP1	-1.54324	4.01379e-08	3.80537e-07	DOWN
ENSGALG00000038512	AGTR1	-2.48808	6.77915e-11	9.62343e-10	DOWN
ENSGALG00000004623	AGTRAP	-1.03642	0.00425642	0.0133554	DOWN
ENSGALG00000003432	AGXT2	-1.4475	0.00121435	0.00445179	DOWN
ENSGALG00000008415	ALS2	-1.05818	2.89441e-05	0.000159179	DOWN
ENSGALG00000005430	ALS2CL	-2.98548	6.75742e-15	1.56958e-13	DOWN
ENSGALG00000041501	AMER3	-2.07562	2.18983e-11	3.31209e-10	DOWN
ENSGALG00000003107	AMFR	-1.2334	1.60943e-07	1.37192e-06	DOWN
ENSGALG00000009739	AMIGO2	-2.47845	2.69825e-06	1.84723e-05	DOWN
ENSGALG00000014958	ANKDD1B	-1.25201	0.000192412	0.000876007	DOWN
ENSGALG00000003105	ANKFN1	-2.86903	4.84657e-07	3.76075e-06	DOWN
ENSGALG00000030125	ANKRD10	-1.66565	1.49061e-12	2.68463e-11	DOWN
ENSGALG00000008399	ANKRD12	-1.8011	3.20791e-13	6.34357e-12	DOWN
ENSGALG00000013311	ANO3	-1.31589	0.00133204	0.00482679	DOWN
ENSGALG00000030603	ANTXR1	-2.85328	9.20675e-14	1.94549e-12	DOWN
ENSGALG00000043826	ANXA11	-1.11275	7.52204e-06	4.72077e-05	DOWN
ENSGALG00000005299	ANXA7	-1.16325	1.08696e-06	7.9795e-06	DOWN
ENSGALG00000038155	AP3M2	-1.26493	5.40449e-07	4.16606e-06	DOWN
ENSGALG00000007114	APOA1	-3.62294	9.09059e-07	6.79569e-06	DOWN
ENSGALG00000007109	APOA4	-2.99861	0.00137299	0.00495473	DOWN
ENSGALG00000014368	APOA5	-4.03041	4.32522e-09	4.75584e-08	DOWN
ENSGALG00000006995	APOD	-3.3018	2.48606e-10	3.29722e-09	DOWN
ENSGALG00000015770	APP	-1.70428	2.79874e-10	3.67858e-09	DOWN
ENSGALG00000027122	APPL2	-1.45132	1.79315e-06	1.26813e-05	DOWN
ENSGALG00000004261	AQP9	-1.82691	3.08612e-09	3.49853e-08	DOWN
ENSGALG00000010031	ARHGAP10	-1.22887	3.32283e-05	0.000179867	DOWN
ENSGALG00000017150	ARHGAP20	-2.82035	6.47343e-06	4.12458e-05	DOWN
ENSGALG00000005683	ARHGAP29	-1.30827	3.55183e-06	2.37963e-05	DOWN
ENSGALG00000017196	ARHGAP42	-1.04826	3.51857e-06	2.36005e-05	DOWN
ENSGALG00000016350	ARHGEF10	-1.21552	1.25218e-06	9.11999e-06	DOWN
ENSGALG00000039652	ARHGEF37	-1.24652	0.0108212	0.029901	DOWN
ENSGALG00000008475	ARRDC1	-1.21	4.88535e-07	3.78415e-06	DOWN
ENSGALG00000003527	ARRDC2	-1.96616	9.54194e-13	1.7619e-11	DOWN
ENSGALG00000011742	ART4	-2.78174	3.31832e-07	2.65707e-06	DOWN
ENSGALG00000016419	ASAP2	-1.63673	7.98438e-11	1.12165e-09	DOWN
ENSGALG00000010881	ASB2	-1.97309	0.000179068	0.000821002	DOWN
ENSGALG00000016563	ASB9	-1.03922	0.000900291	0.00342485	DOWN
ENSGALG00000011250	ASIC4	-2.02356	0.00696381	0.0204216	DOWN
ENSGALG00000008347	ATG13	-1.10148	5.53714e-06	3.57866e-05	DOWN
ENSGALG00000012339	ATL1	-1.54462	9.84214e-09	1.01903e-07	DOWN
ENSGALG00000033083	ATOH8	-1.24778	6.72757e-05	0.00034104	DOWN
ENSGALG00000041644	ATP11A	-1.18554	4.28948e-07	3.36265e-06	DOWN
ENSGALG00000030908	ATP2B2	-2.64313	5.92535e-19	1.83832e-17	DOWN
ENSGALG00000014236	ATP8A1	-1.11592	8.26508e-06	5.15028e-05	DOWN
ENSGALG00000007912	ATP9A	-1.33526	2.31484e-06	1.5999e-05	DOWN
ENSGALG00000016034	ATRN	-1.21665	1.38802e-06	1.00073e-05	DOWN
ENSGALG00000009152	ATRNL1	-1.70895	1.4165e-10	1.93871e-09	DOWN
ENSGALG00000001153	AUTS2	-1.9005	1.68828e-08	1.70088e-07	DOWN
ENSGALG00000004173	AXDND1	-1.58575	0.000661674	0.0026118	DOWN
ENSGALG00000039200	AXIN2	-1.41168	8.4826e-08	7.60748e-07	DOWN
ENSGALG00000021345	B3GNT9	-1.48122	1.04904e-07	9.229e-07	DOWN
ENSGALG00000015151	B4GALT6	-1.81502	2.57735e-11	3.87485e-10	DOWN
ENSGALG00000034932	BACE2	-1.08025	4.96994e-06	3.24311e-05	DOWN
ENSGALG00000015605	BACH2	-1.60824	2.41873e-05	0.000136175	DOWN
ENSGALG00000042538	BAIAP2	-1.14816	6.08718e-05	0.000311653	DOWN
ENSGALG00000012285	BAIAP2L2	-1.09808	0.00622618	0.0185214	DOWN
ENSGALG00000042415	BBS2	-1.41527	5.31973e-10	6.70599e-09	DOWN
ENSGALG00000001798	BBS4	-1.67947	7.93613e-13	1.48728e-11	DOWN
ENSGALG00000012885	BCL2	-2.19547	5.99719e-13	1.14718e-11	DOWN
ENSGALG00000007357	BCL6	-1.19737	2.12762e-07	1.77319e-06	DOWN
ENSGALG00000012163	BDNF	-1.35794	2.37739e-06	1.63842e-05	DOWN
ENSGALG00000005266	BEAN1	-1.59219	3.95506e-10	5.07682e-09	DOWN
ENSGALG00000007217	BEST1	-1.73131	0.00921668	0.026041	DOWN
ENSGALG00000014537	BMF	-3.90325	1.4046e-11	2.20221e-10	DOWN
ENSGALG00000012429	BMP4	-1.799	0.00040219	0.00167675	DOWN
ENSGALG00000006041	BNC1	-2.52643	9.17308e-10	1.11474e-08	DOWN
ENSGALG00000010476	BNIP3	-1.52028	3.07064e-09	3.4866e-08	DOWN
ENSGALG00000015152	BOC	-1.32547	1.16678e-07	1.0148e-06	DOWN
ENSGALG00000004448	BRINP2	#NAME?	0.00340985	0.0109947	DOWN
ENSGALG00000001849	BSN	-1.57798	6.77745e-08	6.17176e-07	DOWN
ENSGALG00000028978	BTBD19	-1.83944	1.97491e-07	1.65851e-06	DOWN
ENSGALG00000028608	BTC	-1.67046	0.000201442	0.000913093	DOWN
ENSGALG00000026311	C12orf75	-2.81363	1.86742e-10	2.50894e-09	DOWN
ENSGALG00000003183	C16orf70	-2.37095	1.64839e-12	2.93269e-11	DOWN
ENSGALG00000034303	C1orf115	-1.99815	0.00396081	0.0125378	DOWN
ENSGALG00000026600	C1orf198	-1.2393	5.7003e-08	5.26274e-07	DOWN
ENSGALG00000028031	C1QL1	-3.72124	0.000103314	0.000501276	DOWN
ENSGALG00000027232	C1QTNF2	-1.0571	0.00383373	0.0121957	DOWN
ENSGALG00000028290	C21orf91	-1.00412	6.25322e-05	0.000319112	DOWN
ENSGALG00000043322	C2orf66	-1.18912	0.0029403	0.00965582	DOWN
ENSGALG00000040264	C2orf82	-1.66587	0.00236898	0.00799065	DOWN
ENSGALG00000014840	C6	-4.85728	2.28762e-13	4.60672e-12	DOWN
ENSGALG00000028653	C6orf163	-2.53455	0.000294799	0.00127681	DOWN
ENSGALG00000013628	C6orf62	-1.31129	2.286e-06	1.58164e-05	DOWN
ENSGALG00000000551	C6orf89	-2.31355	8.24937e-13	1.54105e-11	DOWN
ENSGALG00000014835	C7	-3.6567	3.76324e-09	4.18244e-08	DOWN
ENSGALG00000039536	C8orf22	-3.88942	0.000256296	0.00112768	DOWN
ENSGALG00000030913	C9orf172	-2.82979	1.63934e-06	1.16735e-05	DOWN
ENSGALG00000037744	CACNA1S	-2.79281	7.75182e-13	1.45897e-11	DOWN
ENSGALG00000008486	CACNA2D1	-1.57574	1.71508e-09	2.0199e-08	DOWN
ENSGALG00000014582	CADM1	-2.76704	1.87578e-20	6.53547e-19	DOWN
ENSGALG00000009509	CALCR	-2.7017	0.00334152	0.0108101	DOWN
ENSGALG00000045288	CAMK2N1	-2.25364	0.00384659	0.0122277	DOWN
ENSGALG00000001617	CAMKK1	-2.54775	2.68877e-06	1.84289e-05	DOWN
ENSGALG00000035058	CAMKV	-1.74137	1.93668e-07	1.62952e-06	DOWN
ENSGALG00000039525	CAMTA1	-1.00594	0.000129488	0.000614874	DOWN
ENSGALG00000002888	CASZ1	-1.51827	0.000750348	0.00291507	DOWN
ENSGALG00000030187	CAT	-1.03563	3.49652e-05	0.000188514	DOWN
ENSGALG00000032410	CBFA2T3	-1.73852	4.46953e-05	0.000236187	DOWN
ENSGALG00000003169	CBFB	-2.59401	1.7053e-12	3.02169e-11	DOWN
ENSGALG00000042463	CCDC142	-1.26627	0.00104778	0.0039172	DOWN
ENSGALG00000030140	CCDC3	-2.56089	2.27047e-05	0.000128611	DOWN
ENSGALG00000046262	CCDC60	#NAME?	0.00119135	0.00438394	DOWN
ENSGALG00000012103	CCDC73	-1.40832	0.000223818	0.00100287	DOWN
ENSGALG00000003146	CCDC92	-1.44773	0.00206784	0.0071101	DOWN
ENSGALG00000029788	CCK	-2.72975	6.77037e-05	0.000343011	DOWN
ENSGALG00000039837	CCKBR	-2.67377	4.39576e-05	0.000232569	DOWN
ENSGALG00000001718	CCNG1	-1.61106	2.72267e-10	3.58397e-09	DOWN
ENSGALG00000015441	CD247	-3.03473	8.61112e-13	1.60254e-11	DOWN
ENSGALG00000015355	CD47	-1.78413	1.87956e-09	2.1974e-08	DOWN
ENSGALG00000024488	CD99	-1.05072	1.30543e-05	7.82902e-05	DOWN
ENSGALG00000010752	CDCP2	-1.21089	0.0015109	0.00539594	DOWN
ENSGALG00000005102	CDH4	-3.04892	3.87889e-09	4.29737e-08	DOWN
ENSGALG00000012917	CDH6	-2.517	2.8666e-08	2.78878e-07	DOWN
ENSGALG00000009062	CDK14	-1.18039	8.98952e-07	6.723e-06	DOWN
ENSGALG00000008428	CDK15	-3.85374	1.08392e-09	1.30457e-08	DOWN
ENSGALG00000015051	CDK19	-1.2922	4.63522e-07	3.60951e-06	DOWN
ENSGALG00000012295	CDKL1	-1.90603	8.50489e-11	1.18906e-09	DOWN
ENSGALG00000016529	CDKL5	-1.1488	1.92123e-05	0.000111013	DOWN
ENSGALG00000028318	CDKN1A	-2.73835	1.5678e-13	3.22373e-12	DOWN
ENSGALG00000022980	CDKN1B	-1.47741	8.34074e-09	8.71806e-08	DOWN
ENSGALG00000034505	CDKN2A	-2.40745	5.33247e-14	1.15035e-12	DOWN
ENSGALG00000002358	CDO1	-1.29262	0.00372627	0.0118797	DOWN
ENSGALG00000013034	CECR2	-1.49086	5.30828e-06	3.43961e-05	DOWN
ENSGALG00000014624	CERS3	-1.82424	6.15741e-05	0.000314863	DOWN
ENSGALG00000028830	CFAP73	-2.05198	0.00120626	0.00443228	DOWN
ENSGALG00000027874	CHAC1	-1.18982	9.00932e-05	0.000442157	DOWN
ENSGALG00000019761	CHAD	-2.46416	3.95631e-08	3.75529e-07	DOWN
ENSGALG00000028810	CHCHD10	-2.84421	3.36539e-06	2.2677e-05	DOWN
ENSGALG00000043676	CHCHD7	-1.70496	4.61481e-15	1.08337e-13	DOWN
ENSGALG00000000747	CHD5	-1.45939	7.51171e-11	1.05948e-09	DOWN
ENSGALG00000008365	CHRM4	-1.30126	3.66464e-05	0.000196973	DOWN
ENSGALG00000015382	CHRNA6	-1.22688	0.00371782	0.0118592	DOWN
ENSGALG00000002707	CHRNB2	-1.69667	4.13697e-06	2.73823e-05	DOWN
ENSGALG00000016769	CHST10	-1.0271	1.19169e-05	7.19852e-05	DOWN
ENSGALG00000030607	CHST11	-2.20497	1.72468e-06	1.22365e-05	DOWN
ENSGALG00000009704	CHST15	-2.34061	3.97878e-16	1.0111e-14	DOWN
ENSGALG00000004903	CHST8	-2.5812	0.000107008	0.000516224	DOWN
ENSGALG00000026945	CIDEC	-1.24645	8.19318e-05	0.000406419	DOWN
ENSGALG00000007358	CILP	-1.19675	0.000256964	0.00113005	DOWN
ENSGALG00000013818	CITED2	-3.13329	8.37949e-10	1.02254e-08	DOWN
ENSGALG00000004590	CLCN6	-1.41337	9.28194e-09	9.65014e-08	DOWN
ENSGALG00000030546	CLEC19A	-2.73158	1.77484e-08	1.78195e-07	DOWN
ENSGALG00000030969	CLEC3B	-1.0971	1.39248e-06	1.00295e-05	DOWN
ENSGALG00000037387	CLSTN2	-3.44245	1.94911e-07	1.63841e-06	DOWN
ENSGALG00000043051	CLU	-1.40648	9.55112e-08	8.48344e-07	DOWN
ENSGALG00000023937	CMC4	-1.0255	0.000489379	0.00199431	DOWN
ENSGALG00000005251	CMTM4	-1.64491	4.35881e-05	0.000230753	DOWN
ENSGALG00000002356	CMTR2	-1.24489	7.87371e-06	4.91512e-05	DOWN
ENSGALG00000022704	CNGA4	-2.11114	1.04906e-05	6.4209e-05	DOWN
ENSGALG00000027159	CNKSR3	-2.16805	8.85022e-17	2.36185e-15	DOWN
ENSGALG00000007862	CNTN3	#NAME?	0.00340759	0.0109894	DOWN
ENSGALG00000028866	COASY	-1.06608	0.000236541	0.00105369	DOWN
ENSGALG00000013102	COBL	-1.22101	6.33566e-06	4.05002e-05	DOWN
ENSGALG00000009920	COCH	-3.68554	1.09235e-08	1.12354e-07	DOWN
ENSGALG00000014965	COL10A1	#NAME?	0.000167229	0.000772378	DOWN
ENSGALG00000038311	COL18A1	-1.06008	8.84323e-06	5.49106e-05	DOWN
ENSGALG00000043584	COL19A1	-2.49844	0.000335961	0.00143365	DOWN
ENSGALG00000006708	COL23A1	-2.3128	7.65067e-13	1.44148e-11	DOWN
ENSGALG00000006958	COL27A1	-1.54424	6.71928e-10	8.28004e-09	DOWN
ENSGALG00000036798	COL4A1	-2.62648	2.06015e-11	3.1403e-10	DOWN
ENSGALG00000016843	COL4A2	-2.98518	1.21825e-10	1.6739e-09	DOWN
ENSGALG00000038612	COL4A3	-2.26864	0.000159686	0.000740255	DOWN
ENSGALG00000005974	COL6A1	-1.15995	1.13499e-05	6.89632e-05	DOWN
ENSGALG00000002298	COL8A2	-1.13771	0.00734789	0.0214156	DOWN
ENSGALG00000033144	COLEC10	-1.66858	4.47916e-07	3.49573e-06	DOWN
ENSGALG00000014910	COLEC12	-1.31736	7.33835e-07	5.56637e-06	DOWN
ENSGALG00000038320	COLGALT2	-2.14733	1.13099e-07	9.86106e-07	DOWN
ENSGALG00000014144	CORIN	-1.9406	0.00476441	0.0147113	DOWN
ENSGALG00000008043	CORO2B	-3.74041	5.48605e-05	0.00028409	DOWN
ENSGALG00000028949	CORO6	#NAME?	0.00409607	0.0129264	DOWN
ENSGALG00000006834	CPB1	-3.35489	6.60242e-05	0.000335373	DOWN
ENSGALG00000040856	CPNE1	-1.24792	9.88477e-08	8.74801e-07	DOWN
ENSGALG00000007077	CPT1A	-1.83461	1.1943e-11	1.89106e-10	DOWN
ENSGALG00000009693	CPXM2	-3.63185	1.10629e-07	9.67457e-07	DOWN
ENSGALG00000030209	CPZ	-1.1249	7.51715e-07	5.69216e-06	DOWN
ENSGALG00000008274	CRBN	-1.22596	5.734e-06	3.69501e-05	DOWN
ENSGALG00000037030	CREBL2	-1.72055	7.01873e-10	8.63088e-09	DOWN
ENSGALG00000002878	CREBRF	-2.70101	3.92723e-12	6.57408e-11	DOWN
ENSGALG00000040426	CREG1	-2.39057	7.20384e-14	1.54268e-12	DOWN
ENSGALG00000032143	CRISPLD2	-2.833	9.71407e-11	1.34526e-09	DOWN
ENSGALG00000017378	CRTAC1	-2.44086	1.31384e-05	7.87405e-05	DOWN
ENSGALG00000010971	CSRNP3	-2.50971	0.00280796	0.00928059	DOWN
ENSGALG00000014410	CSTB	-1.85124	1.15205e-12	2.10072e-11	DOWN
ENSGALG00000005710	CTDSPL	-1.64911	4.39096e-11	6.39878e-10	DOWN
ENSGALG00000013207	CTNNAL1	-1.42309	3.37301e-06	2.27022e-05	DOWN
ENSGALG00000028147	CTSK	-2.16013	1.51455e-12	2.71937e-11	DOWN
ENSGALG00000026182	CTTNBP2NL	-1.48928	5.79984e-08	5.3434e-07	DOWN
ENSGALG00000026663	CX3CL1	-1.16654	2.96168e-05	0.000162319	DOWN
ENSGALG00000006346	CXCL14	-2.39914	1.62938e-06	1.1612e-05	DOWN
ENSGALG00000025822	CYP1B1	-2.7424	1.38724e-18	4.18556e-17	DOWN
ENSGALG00000011162	CYP46A1	-1.05401	1.56353e-06	1.11744e-05	DOWN
ENSGALG00000007149	CYTH3	-1.37761	3.18542e-08	3.07679e-07	DOWN
ENSGALG00000012545	CYTIP	-1.5954	0.00167051	0.00589159	DOWN
ENSGALG00000001419	DAB2IP	-1.08265	2.69385e-06	1.84493e-05	DOWN
ENSGALG00000037015	DACH1	-2.87627	1.31192e-08	1.33704e-07	DOWN
ENSGALG00000003336	DAPK2	-1.64467	1.87893e-06	1.32293e-05	DOWN
ENSGALG00000033405	DBN1	-1.40733	4.02179e-10	5.15494e-09	DOWN
ENSGALG00000014907	DCBLD1	-1.42192	7.08428e-07	5.38995e-06	DOWN
ENSGALG00000015258	DCBLD2	-1.32978	3.96163e-07	3.12657e-06	DOWN
ENSGALG00000041263	DCLK1	-1.67617	6.47571e-05	0.000329509	DOWN
ENSGALG00000012426	DDHD1	-1.23244	3.08039e-06	2.09333e-05	DOWN
ENSGALG00000041459	DDIT4	-1.41972	0.00173528	0.00609918	DOWN
ENSGALG00000015057	DDO	-1.47482	3.2566e-06	2.2003e-05	DOWN
ENSGALG00000015083	DENND4C	-1.36798	2.26789e-07	1.88049e-06	DOWN
ENSGALG00000043771	DENND6B	-1.23489	2.20462e-07	1.83301e-06	DOWN
ENSGALG00000006766	DEPDC5	-1.04854	9.66192e-06	5.95728e-05	DOWN
ENSGALG00000043787	DEPTOR	-2.2961	5.01391e-12	8.29823e-11	DOWN
ENSGALG00000005994	DERL3	-2.08772	6.68009e-11	9.51357e-10	DOWN
ENSGALG00000031013	DHDH	-1.00443	0.000902748	0.00343271	DOWN
ENSGALG00000011921	DHRS7	-1.63594	3.09994e-06	2.10254e-05	DOWN
ENSGALG00000010873	DHRS9	-4.3737	2.28039e-06	1.57838e-05	DOWN
ENSGALG00000016681	DHRSX	-1.89073	6.0995e-13	1.16328e-11	DOWN
ENSGALG00000006652	DIP2C	-1.2483	9.74728e-08	8.64893e-07	DOWN
ENSGALG00000032980	DLGAP3	-2.64247	0.000258405	0.0011361	DOWN
ENSGALG00000016281	DMD	-1.93484	1.70316e-11	2.62808e-10	DOWN
ENSGALG00000002227	DMXL1	-1.30114	1.45622e-07	1.2486e-06	DOWN
ENSGALG00000002350	DNAH3	-1.42833	3.82951e-08	3.64478e-07	DOWN
ENSGALG00000002769	DNAJC12	-2.12952	2.11491e-11	3.20983e-10	DOWN
ENSGALG00000002958	DNER	-1.06636	0.000154785	0.000720578	DOWN
ENSGALG00000015615	DOK7	-1.66905	0.000213075	0.000960864	DOWN
ENSGALG00000039376	DPT	-1.29366	7.40966e-06	4.6619e-05	DOWN
ENSGALG00000005509	DPYD	-1.90928	1.65818e-13	3.39367e-12	DOWN
ENSGALG00000042505	DSEL	-1.53554	3.89532e-06	2.59098e-05	DOWN
ENSGALG00000015142	DSG2	-1.85467	1.79988e-07	1.52391e-06	DOWN
ENSGALG00000016289	DST	-1.26237	1.43302e-06	1.02962e-05	DOWN
ENSGALG00000009722	DYNC1I1	-1.28846	0.00059429	0.00237662	DOWN
ENSGALG00000000242	EBF2	-1.4417	2.96709e-09	3.37667e-08	DOWN
ENSGALG00000004695	ECM2	-1.81758	2.56619e-11	3.86469e-10	DOWN
ENSGALG00000035966	EDA	-1.14313	7.85136e-05	0.000391342	DOWN
ENSGALG00000016912	EDNRB	-2.66322	0.000156379	0.000727135	DOWN
ENSGALG00000011280	EEA1	-1.17801	3.73464e-06	2.4926e-05	DOWN
ENSGALG00000040942	EFCAB5	-1.76493	1.10305e-09	1.32578e-08	DOWN
ENSGALG00000037901	EFEMP1	-1.15713	3.90946e-05	0.000209044	DOWN
ENSGALG00000000280	EFNA5	-1.48522	1.34828e-10	1.84822e-09	DOWN
ENSGALG00000016584	EGFL6	-2.75527	3.53803e-09	3.95466e-08	DOWN
ENSGALG00000035492	ELMO1	-1.72655	1.50607e-10	2.05491e-09	DOWN
ENSGALG00000027058	EMP2	-1.57032	3.65143e-09	4.0659e-08	DOWN
ENSGALG00000009302	EMX2	-1.71883	2.04411e-07	1.70927e-06	DOWN
ENSGALG00000014930	ENC1	-1.33916	5.78126e-09	6.22816e-08	DOWN
ENSGALG00000014528	ENO2	-1.05339	4.10359e-06	2.71819e-05	DOWN
ENSGALG00000001329	EPB41	-1.41804	4.01558e-08	3.80537e-07	DOWN
ENSGALG00000034171	EPB41L1	-1.11154	2.41459e-05	0.000136073	DOWN
ENSGALG00000000234	EPB41L4A	-3.3931	1.01177e-05	6.21215e-05	DOWN
ENSGALG00000011605	EPB41L5	-1.08231	4.54787e-05	0.000239894	DOWN
ENSGALG00000016567	EPHX2	-1.06201	3.16977e-06	2.14494e-05	DOWN
ENSGALG00000016058	ERG	-1.44126	7.35253e-10	9.0098e-09	DOWN
ENSGALG00000011801	ESR2	-2.3989	0.00828638	0.0237475	DOWN
ENSGALG00000002108	EVPL	-2.74643	1.12725e-06	8.25283e-06	DOWN
ENSGALG00000006153	EXOG	-1.4927	6.38867e-10	7.92827e-09	DOWN
ENSGALG00000031656	EYA4	-2.69846	3.8715e-17	1.05565e-15	DOWN
ENSGALG00000011898	FAM109B	-2.1064	1.44829e-15	3.57191e-14	DOWN
ENSGALG00000016361	FAM110C	-2.39213	7.25809e-05	0.000364879	DOWN
ENSGALG00000023872	FAM129B	-1.03684	2.23831e-05	0.000126994	DOWN
ENSGALG00000042679	FAM134B	-3.69238	1.2961e-07	1.1195e-06	DOWN
ENSGALG00000010371	FAM13A	-1.85654	5.84205e-12	9.63253e-11	DOWN
ENSGALG00000028459	FAM180A	-3.34944	4.40817e-06	2.90133e-05	DOWN
ENSGALG00000008301	FAM185A	-1.02523	0.00571867	0.0172357	DOWN
ENSGALG00000040836	FAM196A	-2.14464	5.23947e-08	4.86542e-07	DOWN
ENSGALG00000023584	FAM19A5	-1.14193	0.00929263	0.0262323	DOWN
ENSGALG00000040655	FAM20A	-1.10807	8.49142e-05	0.0004192	DOWN
ENSGALG00000007771	FAM210B	-1.05892	9.50939e-07	7.06366e-06	DOWN
ENSGALG00000001480	FAM212B	-2.48172	3.51714e-11	5.18564e-10	DOWN
ENSGALG00000042839	FAM214A	-1.97139	4.47405e-11	6.50207e-10	DOWN
ENSGALG00000011800	FAM234B	-1.26218	1.37502e-07	1.18417e-06	DOWN
ENSGALG00000041898	FAM43A	-1.68646	3.14786e-10	4.10671e-09	DOWN
ENSGALG00000014453	FAM46C	-3.39815	1.05493e-06	7.77362e-06	DOWN
ENSGALG00000004820	FAM57A	-1.26132	5.74972e-08	5.30001e-07	DOWN
ENSGALG00000002437	FAM69B	-1.27325	2.53308e-05	0.000141976	DOWN
ENSGALG00000016299	FAM83B	-1.31759	4.45491e-09	4.88316e-08	DOWN
ENSGALG00000035478	FAM91A1	-1.06764	3.85561e-06	2.56881e-05	DOWN
ENSGALG00000011099	FAP	-1.56686	2.26884e-09	2.63498e-08	DOWN
ENSGALG00000003972	FAXDC2	-2.20986	2.13645e-05	0.000121674	DOWN
ENSGALG00000010747	FBLN5	-2.43961	8.11981e-07	6.11161e-06	DOWN
ENSGALG00000046358	FBLN7	-2.664	7.41458e-18	2.13793e-16	DOWN
ENSGALG00000001682	FBXL20	-1.31584	9.14911e-06	5.67096e-05	DOWN
ENSGALG00000045204	FBXL3	-1.70794	5.66622e-10	7.11214e-09	DOWN
ENSGALG00000041684	FBXO30	-1.36555	2.78113e-08	2.71013e-07	DOWN
ENSGALG00000041202	FBXO32	-2.42806	1.3977e-13	2.89429e-12	DOWN
ENSGALG00000008753	FBXO48	-2.01228	4.11625e-08	3.89237e-07	DOWN
ENSGALG00000002622	FCHSD1	-1.12936	8.24566e-05	0.000408676	DOWN
ENSGALG00000031255	FGF1	-2.89938	0.00166439	0.00587588	DOWN
ENSGALG00000016866	FGF14	-1.87888	5.4704e-05	0.000283531	DOWN
ENSGALG00000025748	FGF9	-2.19294	1.31796e-05	7.89339e-05	DOWN
ENSGALG00000039786	FGFR1	-1.31481	6.50775e-07	4.97069e-06	DOWN
ENSGALG00000013606	FGL1	-1.82672	1.63695e-11	2.5393e-10	DOWN
ENSGALG00000007172	FHIT	-1.06825	0.00599031	0.0179342	DOWN
ENSGALG00000006190	FHL1	-1.22071	0.0002546	0.00112134	DOWN
ENSGALG00000016500	FKBP12.6	-1.23001	0.000970707	0.00365955	DOWN
ENSGALG00000042148	FKBP5	-1.85758	1.96647e-06	1.37816e-05	DOWN
ENSGALG00000029211	FKBP6	-2.12498	2.65261e-05	0.000147779	DOWN
ENSGALG00000008716	FLRT3	-1.16978	0.000106461	0.000514293	DOWN
ENSGALG00000017091	FLT1	-1.93895	2.2801e-11	3.4427e-10	DOWN
ENSGALG00000010326	FLVCR2	-1.14124	1.97494e-06	1.38277e-05	DOWN
ENSGALG00000009723	FMN1	-1.64131	3.55564e-10	4.60451e-09	DOWN
ENSGALG00000040573	FMO3	-2.19906	1.09125e-12	1.99607e-11	DOWN
ENSGALG00000004088	FNBP1	-1.04085	6.45526e-06	4.11748e-05	DOWN
ENSGALG00000011663	FNDC1	-2.61908	7.62978e-13	1.43909e-11	DOWN
ENSGALG00000017002	FNDC3A	-1.03786	1.55988e-05	9.1825e-05	DOWN
ENSGALG00000003567	FNDC5	-1.99874	6.27307e-10	7.81796e-09	DOWN
ENSGALG00000017462	FNIP1	-2.0045	3.60242e-11	5.30692e-10	DOWN
ENSGALG00000020251	FNIP2	-2.09523	1.69258e-12	3.00219e-11	DOWN
ENSGALG00000017234	FOLH1	-1.145	4.87214e-07	3.77725e-06	DOWN
ENSGALG00000010665	FOXN3	-1.14185	2.49232e-07	2.04701e-06	DOWN
ENSGALG00000015297	FOXO3	-1.52761	1.56309e-08	1.57672e-07	DOWN
ENSGALG00000005658	FOXO4	-1.43132	4.1212e-08	3.89496e-07	DOWN
ENSGALG00000033671	FREM2	-2.29845	5.40898e-08	5.00694e-07	DOWN
ENSGALG00000005418	FRRS1	-1.12882	4.9196e-06	3.21253e-05	DOWN
ENSGALG00000002763	FRZB	-2.27615	2.98984e-11	4.46063e-10	DOWN
ENSGALG00000013773	FUCA2	-2.40613	1.11164e-16	2.93983e-15	DOWN
ENSGALG00000040212	FYCO1	-1.76904	6.90036e-11	9.78758e-10	DOWN
ENSGALG00000034101	FZD5	-3.48784	1.45058e-08	1.47153e-07	DOWN
ENSGALG00000034973	FZD7	-1.87221	5.93443e-17	1.60075e-15	DOWN
ENSGALG00000041927	FZD9	-1.94862	1.43154e-14	3.24779e-13	DOWN
ENSGALG00000030034	G6PC	-1.37954	0.00350298	0.0112454	DOWN
ENSGALG00000010899	G6PC2	-1.21504	2.7766e-05	0.000153517	DOWN
ENSGALG00000008408	GAB3	-1.22256	0.000178282	0.00081804	DOWN
ENSGALG00000014206	GABRA2	-3.20596	3.4863e-09	3.9043e-08	DOWN
ENSGALG00000020143	GABRG1	-3.21415	0.00327347	0.0106036	DOWN
ENSGALG00000025977	GADD45A	-1.13381	5.83377e-05	0.000301032	DOWN
ENSGALG00000010960	GALNT3	-3.3795	1.09963e-07	9.62588e-07	DOWN
ENSGALG00000016820	GAS6	-1.17457	5.56044e-07	4.27876e-06	DOWN
ENSGALG00000032452	GAS7	-1.26286	2.06135e-05	0.00011806	DOWN
ENSGALG00000023435	GATM	-3.04709	1.05364e-08	1.08644e-07	DOWN
ENSGALG00000011104	GCG	-2.61356	1.97856e-15	4.81213e-14	DOWN
ENSGALG00000011219	GCGR	-3.26972	1.1367e-08	1.16728e-07	DOWN
ENSGALG00000012773	GCNT2	-3.81168	6.92364e-05	0.000349365	DOWN
ENSGALG00000005842	GDPD2	-2.68715	9.80547e-06	6.03942e-05	DOWN
ENSGALG00000032506	GEM	-3.04746	2.62404e-10	3.46452e-09	DOWN
ENSGALG00000012730	GFOD1	-1.69952	3.16125e-11	4.70039e-10	DOWN
ENSGALG00000032856	GFRA2	-2.0901	2.38551e-05	0.000134693	DOWN
ENSGALG00000018265	gga-let-7f	-2.9904	0.00100169	0.0037649	DOWN
ENSGALG00000018331	gga-mir-10b	-2.24202	0.000654375	0.00258744	DOWN
ENSGALG00000024497	gga-mir-146c	-1.75902	0.00325289	0.0105428	DOWN
ENSGALG00000037742	gga-mir-1552	-1.72823	0.0178636	0.0458737	DOWN
ENSGALG00000025151	gga-mir-1571	-2.11594	0.0173414	0.0446436	DOWN
ENSGALG00000025438	gga-mir-1600	-2.13059	4.798e-10	6.09291e-09	DOWN
ENSGALG00000028783	gga-mir-1609	-3.68245	5.61828e-06	3.62843e-05	DOWN
ENSGALG00000025269	gga-mir-1635	-1.40098	0.00443657	0.0138451	DOWN
ENSGALG00000025216	gga-mir-1645	-2.91866	0.00713208	0.0208385	DOWN
ENSGALG00000025365	gga-mir-1656	-1.49732	0.00618131	0.0184066	DOWN
ENSGALG00000025551	gga-mir-1684b	-2.26078	5.7378e-06	3.6961e-05	DOWN
ENSGALG00000025520	gga-mir-1687	-3.71049	0.018597	0.0475	DOWN
ENSGALG00000025187	gga-mir-1707	-2.50238	0.00204693	0.00704372	DOWN
ENSGALG00000031760	gga-mir-1754	-3.85553	1.52661e-06	1.09284e-05	DOWN
ENSGALG00000025330	gga-mir-1783	-1.71687	0.00317174	0.010316	DOWN
ENSGALG00000036130	gga-mir-1785	-1.77078	0.0152183	0.039969	DOWN
ENSGALG00000021733	gga-mir-21	-1.09305	0.00181242	0.00633859	DOWN
ENSGALG00000018235	gga-mir-29a	-1.93722	0.000938206	0.00355292	DOWN
ENSGALG00000018286	gga-mir-32	-2.06159	0.00297981	0.00976586	DOWN
ENSGALG00000018296	gga-mir-34a	-2.07349	0.00281873	0.00931269	DOWN
ENSGALG00000021723	gga-mir-489	-2.87494	0.0178989	0.0459563	DOWN
ENSGALG00000026432	gga-mir-6543	-1.2508	0.000667303	0.00263027	DOWN
ENSGALG00000025769	gga-mir-6565	-1.65847	0.0188129	0.0479539	DOWN
ENSGALG00000027124	gga-mir-6570	-1.38854	0.000574041	0.00230246	DOWN
ENSGALG00000028655	gga-mir-6607	-2.61958	0.000106659	0.000515106	DOWN
ENSGALG00000028760	gga-mir-6652	-2.68758	4.08552e-05	0.000217561	DOWN
ENSGALG00000026791	gga-mir-6690	-1.049	0.0102612	0.0285195	DOWN
ENSGALG00000027813	gga-mir-6714	-1.53629	0.00505906	0.0154832	DOWN
ENSGALG00000001062	GGT7	-1.95079	3.40178e-09	3.81695e-08	DOWN
ENSGALG00000005541	GJB1	-2.83362	6.37855e-05	0.000325036	DOWN
ENSGALG00000040266	GLI3	-1.31478	3.93395e-07	3.10752e-06	DOWN
ENSGALG00000034737	GLIS2	-1.07174	0.00127502	0.00464222	DOWN
ENSGALG00000041800	GLP2R	-4.00193	3.57316e-10	4.62037e-09	DOWN
ENSGALG00000009911	GLTSCR1L	-1.4786	4.63481e-10	5.9019e-09	DOWN
ENSGALG00000004018	GLYCTK	-1.32152	6.47196e-07	4.94765e-06	DOWN
ENSGALG00000038488	GMEB1	-1.11372	1.58271e-05	9.30445e-05	DOWN
ENSGALG00000013785	GNAL	-1.87635	7.60055e-09	8.0256e-08	DOWN
ENSGALG00000003163	GNAO1	-1.73243	1.37662e-05	8.20159e-05	DOWN
ENSGALG00000008427	GNAT3	-3.06059	0.00548622	0.0166243	DOWN
ENSGALG00000006719	GNAZ	-1.39192	1.00046e-05	6.15131e-05	DOWN
ENSGALG00000034438	GNB3	-2.70115	5.49992e-13	1.05782e-11	DOWN
ENSGALG00000006087	GPC3	-1.70984	0.000458178	0.00187718	DOWN
ENSGALG00000028839	GPHB5	-1.83923	0.0124674	0.0337434	DOWN
ENSGALG00000010949	GPNMB	-3.30134	0.000548345	0.00220999	DOWN
ENSGALG00000012401	GPR137C	-3.161	2.26507e-10	3.0178e-09	DOWN
ENSGALG00000004058	GPR146	-1.30128	9.40475e-09	9.77204e-08	DOWN
ENSGALG00000002473	GPR157	-2.39991	6.2678e-12	1.02766e-10	DOWN
ENSGALG00000002028	GPRC5B	-2.20923	7.93966e-15	1.82487e-13	DOWN
ENSGALG00000001797	GPSM1	-1.33576	2.50665e-08	2.46454e-07	DOWN
ENSGALG00000004521	GPX3	-1.56407	2.48919e-09	2.86436e-08	DOWN
ENSGALG00000006494	GRAMD1B	-1.75025	8.2463e-10	1.00699e-08	DOWN
ENSGALG00000014935	GREB1L	-1.02072	1.34993e-05	8.06284e-05	DOWN
ENSGALG00000004249	GRHL3	-1.18194	0.000889461	0.00338748	DOWN
ENSGALG00000004083	GRIA1	-1.56781	9.36575e-07	6.97323e-06	DOWN
ENSGALG00000009405	GRIA2	-1.82343	8.67363e-05	0.000427474	DOWN
ENSGALG00000037366	GRID1	-3.31043	1.22811e-11	1.94109e-10	DOWN
ENSGALG00000007278	GRIN2A	-2.5823	8.84789e-13	1.64412e-11	DOWN
ENSGALG00000026241	GRIN3B	-2.4635	1.00797e-09	1.21816e-08	DOWN
ENSGALG00000002800	GRK7	-1.08382	0.00652083	0.0192901	DOWN
ENSGALG00000042022	GSG1L2	-3.70517	3.40061e-05	0.000183704	DOWN
ENSGALG00000013265	GYS2	-3.83241	2.8737e-07	2.32866e-06	DOWN
ENSGALG00000008905	HABP2	#NAME?	0.0120597	0.0327916	DOWN
ENSGALG00000008845	HAO1	-1.6532	0.000298165	0.00128897	DOWN
ENSGALG00000000630	HAS3	-4.77282	1.10744e-07	9.67976e-07	DOWN
ENSGALG00000008050	HBP1	-1.48419	1.10958e-07	9.69367e-07	DOWN
ENSGALG00000033653	HCN3	-2.09028	9.11964e-07	6.81451e-06	DOWN
ENSGALG00000004288	HDAC4	-1.01741	1.6241e-05	9.52229e-05	DOWN
ENSGALG00000007944	HECW2	-2.06977	4.67682e-13	9.07458e-12	DOWN
ENSGALG00000001959	HENMT1	-1.06527	0.00150447	0.00537507	DOWN
ENSGALG00000043828	HEXA	-1.15247	4.72138e-07	3.67335e-06	DOWN
ENSGALG00000039839	HEXDC	-1.0075	0.00125634	0.00458371	DOWN
ENSGALG00000034716	HEY2	-3.35509	3.49674e-10	4.53156e-09	DOWN
ENSGALG00000021039	HKDC1	-4.90272	4.53015e-06	2.97938e-05	DOWN
ENSGALG00000016047	HLCS	-1.16666	0.000140847	0.000662191	DOWN
ENSGALG00000016633	HMBOX1	-2.33074	6.6572e-17	1.7902e-15	DOWN
ENSGALG00000002960	HMGCS2	-1.39858	0.000112835	0.000542104	DOWN
ENSGALG00000007638	HMOX2	-1.47346	1.60921e-10	2.18375e-09	DOWN
ENSGALG00000005708	HNF4beta	-3.29303	1.69756e-07	1.44145e-06	DOWN
ENSGALG00000012377	HNMT	-2.08517	5.88694e-08	5.4208e-07	DOWN
ENSGALG00000010889	HOOK1	-1.20495	3.26801e-06	2.20716e-05	DOWN
ENSGALG00000026631	HOXA10	-1.08113	0.000355851	0.00150899	DOWN
ENSGALG00000026989	HOXA7	-1.44761	3.6115e-09	4.02654e-08	DOWN
ENSGALG00000035539	HOXC4	-1.57647	0.000103898	0.000503711	DOWN
ENSGALG00000039051	HOXC6	-1.40422	1.22818e-07	1.06398e-06	DOWN
ENSGALG00000037262	HOXC8	-1.99792	4.96194e-09	5.40184e-08	DOWN
ENSGALG00000023419	HOXD4	-2.04378	2.95942e-10	3.88396e-09	DOWN
ENSGALG00000037272	HOXD8	-1.32454	9.62187e-07	7.14117e-06	DOWN
ENSGALG00000027513	HOXD9	-1.26056	0.00132251	0.00479524	DOWN
ENSGALG00000005170	HRH3	-2.4041	0.00357343	0.0114402	DOWN
ENSGALG00000026594	HS3ST5	-1.68696	0.0148262	0.0391028	DOWN
ENSGALG00000034250	HS6ST2	-1.74519	2.46675e-12	4.25921e-11	DOWN
ENSGALG00000027429	HSD17B1	-2.11482	0.0034403	0.0110807	DOWN
ENSGALG00000007383	HSPB8	-1.59948	8.76452e-05	0.000431348	DOWN
ENSGALG00000014742	HTR1A	-1.62168	8.97e-05	0.00044035	DOWN
ENSGALG00000000785	HYAL1	-1.05746	1.3903e-06	1.00179e-05	DOWN
ENSGALG00000002407	HYDIN	-2.32311	1.93741e-08	1.93301e-07	DOWN
ENSGALG00000040651	IGF1R	-1.15867	1.19828e-05	7.23585e-05	DOWN
ENSGALG00000033195	IGF2BP2	-1.36978	3.42233e-10	4.44499e-09	DOWN
ENSGALG00000012755	IGF-I	-1.35829	0.0068525	0.0201561	DOWN
ENSGALG00000005848	IL11RA	-1.48534	1.81301e-10	2.44332e-09	DOWN
ENSGALG00000046326	IL1R2	-1.01713	0.00146881	0.00526606	DOWN
ENSGALG00000015322	IMPG2	-2.0128	7.23502e-07	5.49511e-06	DOWN
ENSGALG00000011608	INF2	-1.61863	9.63657e-09	9.98927e-08	DOWN
ENSGALG00000009023	ING3	-1.17937	1.98085e-07	1.66225e-06	DOWN
ENSGALG00000034616	INHBA	-1.68971	8.99429e-11	1.24952e-09	DOWN
ENSGALG00000002739	INPP5K	-1.37886	6.33778e-08	5.81157e-07	DOWN
ENSGALG00000040758	INSR	-1.56707	1.0736e-07	9.42619e-07	DOWN
ENSGALG00000017018	INTS6	-1.04988	1.2288e-05	7.40232e-05	DOWN
ENSGALG00000026536	IP6K3	-2.24398	4.5804e-07	3.56999e-06	DOWN
ENSGALG00000013193	IRX2	-1.92927	0.000138175	0.000651197	DOWN
ENSGALG00000009042	ISM1	-1.28851	7.01529e-05	0.000353381	DOWN
ENSGALG00000008007	ITGA11	-1.81664	2.79039e-11	4.1737e-10	DOWN
ENSGALG00000034007	ITGA6	-1.24881	1.98236e-08	1.97561e-07	DOWN
ENSGALG00000029378	ITGA9	-2.13933	2.64518e-09	3.03789e-08	DOWN
ENSGALG00000011141	ITGB6	-1.82779	8.42107e-05	0.000416195	DOWN
ENSGALG00000010875	ITGB8	-1.33179	2.90233e-05	0.000159565	DOWN
ENSGALG00000006891	ITIH5	-3.30284	1.75179e-11	2.696e-10	DOWN
ENSGALG00000012702	JARID2	-1.06806	2.95444e-05	0.000162074	DOWN
ENSGALG00000014819	JMY	-1.33493	2.44059e-07	2.00828e-06	DOWN
ENSGALG00000017414	JUP	-1.19714	3.5578e-07	2.82948e-06	DOWN
ENSGALG00000005972	KBTBD12	-2.32224	0.0135164	0.0361406	DOWN
ENSGALG00000017280	KCNA1	#NAME?	5.7431e-06	3.69789e-05	DOWN
ENSGALG00000012142	KCNA4	-3.84797	1.78953e-05	0.000104088	DOWN
ENSGALG00000010204	KCNC2	-1.25844	2.17021e-06	1.50953e-05	DOWN
ENSGALG00000031350	KCNE4	-1.46841	3.36986e-06	2.26984e-05	DOWN
ENSGALG00000007980	KCNG1	-1.92188	1.44797e-09	1.71485e-08	DOWN
ENSGALG00000012254	KCNJ4	-1.58018	0.000445561	0.00183019	DOWN
ENSGALG00000011005	KCNK1	-1.03672	0.00010677	0.000515362	DOWN
ENSGALG00000031411	KCNN1	-2.14596	4.76435e-08	4.46436e-07	DOWN
ENSGALG00000037626	KCNQ3	-1.0774	0.0165218	0.042924	DOWN
ENSGALG00000015124	KCTD1	-1.06732	0.00766002	0.022222	DOWN
ENSGALG00000017268	KCTD21	-1.28875	0.00020351	0.000921514	DOWN
ENSGALG00000012685	KDM1B	-1.58877	1.16475e-10	1.60164e-09	DOWN
ENSGALG00000015538	KIAA0232	-1.32587	0.00145203	0.0052121	DOWN
ENSGALG00000004949	KIAA0355	-2.12981	4.27214e-11	6.23598e-10	DOWN
ENSGALG00000030211	KIAA0408	-2.57726	5.5981e-19	1.73987e-17	DOWN
ENSGALG00000030941	KIAA1324	-1.06822	0.00382498	0.0121723	DOWN
ENSGALG00000002419	KIAA1328	-1.13138	1.2576e-06	9.15568e-06	DOWN
ENSGALG00000007346	KIAA1462	-1.9341	6.67927e-12	1.09004e-10	DOWN
ENSGALG00000007098	KIF21A	-1.01018	1.32769e-06	9.61415e-06	DOWN
ENSGALG00000010664	KIF26B	-1.20392	8.67456e-07	6.50407e-06	DOWN
ENSGALG00000043034	KIFC3	-1.17827	1.32637e-05	7.94101e-05	DOWN
ENSGALG00000036133	KLF15	-1.93768	4.25155e-12	7.08322e-11	DOWN
ENSGALG00000033178	KLF6	-1.17901	1.83555e-05	0.000106623	DOWN
ENSGALG00000008501	KLF7	-1.58366	4.02464e-09	4.44762e-08	DOWN
ENSGALG00000008536	KLHDC3	-1.71125	4.19406e-09	4.62518e-08	DOWN
ENSGALG00000016907	KLHL1	-3.31881	0.000798542	0.00308049	DOWN
ENSGALG00000035211	KLHL21	-1.31354	5.29222e-09	5.73297e-08	DOWN
ENSGALG00000038946	KLHL38	-3.19302	2.93161e-12	4.99797e-11	DOWN
ENSGALG00000011017	KLHL8	-1.43343	5.09616e-06	3.31562e-05	DOWN
ENSGALG00000042388	LAMA2	-1.37799	8.0568e-06	5.02406e-05	DOWN
ENSGALG00000006802	LAMB2	-2.56579	2.82691e-12	4.82884e-11	DOWN
ENSGALG00000008918	LAMP5	-1.23415	2.2118e-05	0.000125571	DOWN
ENSGALG00000008418	LARGE2	-1.12228	4.11097e-06	2.72205e-05	DOWN
ENSGALG00000010207	LARP1B	-1.32354	1.05798e-08	1.09027e-07	DOWN
ENSGALG00000028928	LCAT	-3.1451	8.16215e-14	1.7373e-12	DOWN
ENSGALG00000031960	Lef-1	-1.47707	0.00013515	0.000639512	DOWN
ENSGALG00000009256	LEFTY2	-1.34153	0.0120205	0.0327103	DOWN
ENSGALG00000027096	LGALSL	-1.15413	2.45837e-07	2.02102e-06	DOWN
ENSGALG00000017036	LHFP	-2.93407	4.34152e-10	5.54855e-09	DOWN
ENSGALG00000037636	LHFPL4	-1.30338	0.0109441	0.0302073	DOWN
ENSGALG00000039170	LHFPL5	-1.23399	7.79835e-07	5.88732e-06	DOWN
ENSGALG00000011369	LHX8	-2.32259	5.40054e-10	6.80298e-09	DOWN
ENSGALG00000002223	LHX9	-2.09434	0.00152437	0.00543512	DOWN
ENSGALG00000016854	LIG4	-1.14678	4.39102e-06	2.89112e-05	DOWN
ENSGALG00000000529	LIMD2	-2.99202	3.82984e-09	4.25095e-08	DOWN
ENSGALG00000010939	LIN7A	-1.4629	0.0143578	0.0380334	DOWN
ENSGALG00000038601	LIPH	-1.4688	0.00576784	0.0173698	DOWN
ENSGALG00000030379	LMBR1	-1.51842	7.07328e-08	6.41895e-07	DOWN
ENSGALG00000012067	LMLN	-1.30639	7.4886e-05	0.000375392	DOWN
ENSGALG00000016920	LMO7	-1.90366	7.49123e-14	1.60032e-12	DOWN
ENSGALG00000013090	LOXL4	-3.56483	2.66064e-07	2.16701e-06	DOWN
ENSGALG00000016456	Lpin1	-2.18951	3.69826e-13	7.25602e-12	DOWN
ENSGALG00000016990	LRCH1	-1.39145	2.02946e-07	1.69944e-06	DOWN
ENSGALG00000005882	LRCH2	-1.25408	3.1801e-07	2.5569e-06	DOWN
ENSGALG00000007483	LRIG1	-1.21706	3.33459e-07	2.66889e-06	DOWN
ENSGALG00000009755	LRIG3	-1.57632	7.7078e-09	8.12419e-08	DOWN
ENSGALG00000010858	LRP2	-1.60959	2.68424e-09	3.07872e-08	DOWN
ENSGALG00000004853	LRP3	-1.08789	0.000400934	0.0016727	DOWN
ENSGALG00000032181	LRP4	-1.36487	2.83477e-09	3.23447e-08	DOWN
ENSGALG00000013605	LRRC16A	-2.15627	4.25059e-12	7.08322e-11	DOWN
ENSGALG00000013634	LRRC2	-3.33902	1.95168e-07	1.63979e-06	DOWN
ENSGALG00000009402	LRRC34	-1.06288	0.00690562	0.0202848	DOWN
ENSGALG00000042548	LRRC6	-2.69472	9.78806e-06	6.03082e-05	DOWN
ENSGALG00000028023	LRRC74B	-2.40452	4.57721e-10	5.83703e-09	DOWN
ENSGALG00000020805	LRRC8D	-1.30404	1.06697e-06	7.85574e-06	DOWN
ENSGALG00000010258	LTBP2	-2.78702	7.00858e-15	1.62577e-13	DOWN
ENSGALG00000007386	LUC7L3	-1.02416	1.09904e-06	8.05808e-06	DOWN
ENSGALG00000011271	LUM	-1.06959	0.000484899	0.00197881	DOWN
ENSGALG00000031467	LURAP1	-1.07737	0.00138467	0.00499278	DOWN
ENSGALG00000030151	LUZP2	-1.98546	3.78503e-10	4.87638e-09	DOWN
ENSGALG00000007092	LYSMD4	-1.04537	0.000117723	0.000563581	DOWN
ENSGALG00000032840	LYST	-1.30129	9.54009e-08	8.48222e-07	DOWN
ENSGALG00000016001	LZTS3	-1.90487	1.20012e-06	8.76259e-06	DOWN
ENSGALG00000045052	MAB21L1	-3.05009	5.44146e-14	1.16955e-12	DOWN
ENSGALG00000026258	MAF	-1.83345	8.40151e-12	1.35598e-10	DOWN
ENSGALG00000026264	MAFA	-1.16851	0.00881581	0.0250576	DOWN
ENSGALG00000031475	MAFG	-1.61668	6.07994e-09	6.52989e-08	DOWN
ENSGALG00000017199	MAML2	-1.55071	4.31547e-09	4.7481e-08	DOWN
ENSGALG00000038721	MAP1LC3A	-1.00174	1.55914e-05	9.18124e-05	DOWN
ENSGALG00000037326	MAP3K9	-1.01616	0.00043607	0.00179625	DOWN
ENSGALG00000016781	MAP4K4	-1.43743	2.54448e-08	2.49615e-07	DOWN
ENSGALG00000012321	MAP4K5	-1.71376	1.04254e-10	1.44037e-09	DOWN
ENSGALG00000013900	MAP7	-1.5158	0.0115502	0.0316421	DOWN
ENSGALG00000011109	MAPK10	-2.78918	1.30969e-06	9.50731e-06	DOWN
ENSGALG00000035559	MAPK8IP2	-1.56182	0.000100214	0.000488279	DOWN
ENSGALG00000002283	MAPKAPK3	-1.31294	0.000251802	0.00111041	DOWN
ENSGALG00000027140	MARVELD2	-1.2754	0.000462063	0.00189045	DOWN
ENSGALG00000014649	MBLAC2	-1.82545	1.85739e-07	1.56732e-06	DOWN
ENSGALG00000016890	MBNL2	-1.25244	8.42587e-08	7.56046e-07	DOWN
ENSGALG00000002954	MBTD1	-1.08114	3.39568e-05	0.000183527	DOWN
ENSGALG00000003293	MBTPS1	-1.40079	3.1278e-07	2.51714e-06	DOWN
ENSGALG00000010370	MED12L	-1.05365	3.66261e-07	2.90625e-06	DOWN
ENSGALG00000008238	MED13L	-1.33009	2.15205e-07	1.79184e-06	DOWN
ENSGALG00000014699	MEGF10	-3.96276	3.83313e-08	3.64625e-07	DOWN
ENSGALG00000033033	MEP1A	-2.23144	6.92687e-05	0.000349428	DOWN
ENSGALG00000036883	MET	-1.74911	3.4169e-08	3.28232e-07	DOWN
ENSGALG00000006702	MFGE8	-1.48691	1.72519e-08	1.73606e-07	DOWN
ENSGALG00000041884	MFSD6	-1.08442	7.35893e-06	4.63164e-05	DOWN
ENSGALG00000020538	MFSD7	-2.42644	2.8249e-13	5.63056e-12	DOWN
ENSGALG00000032736	MGLL	-2.84072	1.85139e-12	3.26083e-11	DOWN
ENSGALG00000042949	MGMT	-1.05362	1.79186e-05	0.000104189	DOWN
ENSGALG00000012265	MICALL1	-1.05686	7.90041e-07	5.95668e-06	DOWN
ENSGALG00000039583	MITF	-2.15464	1.39496e-11	2.18905e-10	DOWN
ENSGALG00000003845	MKNK2	-1.88732	2.42449e-12	4.19448e-11	DOWN
ENSGALG00000007426	MKX	-2.67767	3.88176e-16	9.8788e-15	DOWN
ENSGALG00000015078	MLLT3	-2.00036	1.53379e-12	2.7427e-11	DOWN
ENSGALG00000004530	MMD2	-3.6473	5.97288e-09	6.42277e-08	DOWN
ENSGALG00000005968	MMP11	-3.94558	0.00043212	0.0017829	DOWN
ENSGALG00000032031	MMP16	-1.72207	9.21063e-12	1.47744e-10	DOWN
ENSGALG00000003580	MMP2	-1.80128	2.5157e-10	3.32899e-09	DOWN
ENSGALG00000041093	MMP24	-1.24253	3.91999e-05	0.00020948	DOWN
ENSGALG00000019060	MMP27	-1.28656	0.00131853	0.00478473	DOWN
ENSGALG00000005830	MNT	-1.18045	1.14704e-07	9.98609e-07	DOWN
ENSGALG00000010051	MOCS1	-1.00979	1.03185e-05	6.32436e-05	DOWN
ENSGALG00000011366	MOK	-1.32759	0.000720475	0.00281145	DOWN
ENSGALG00000042082	MOS	-3.5098	0.000346573	0.00147356	DOWN
ENSGALG00000002911	MOXD1	-1.61323	6.74738e-08	6.14863e-07	DOWN
ENSGALG00000042521	MPP3	-1.29015	6.39047e-06	4.08209e-05	DOWN
ENSGALG00000008398	MPP4	-2.18189	1.04487e-10	1.44245e-09	DOWN
ENSGALG00000013794	MPPE1	-1.00044	0.000159193	0.000738556	DOWN
ENSGALG00000000461	MRC2	-1.03486	2.00248e-05	0.000115215	DOWN
ENSGALG00000017177	MSANTD4	-1.04157	8.41355e-05	0.00041594	DOWN
ENSGALG00000011392	MSH4	-1.00355	2.38926e-06	1.64531e-05	DOWN
ENSGALG00000035923	MTMR11	-2.58808	4.87034e-11	7.03315e-10	DOWN
ENSGALG00000017200	MTMR2	-1.6305	5.96646e-10	7.45702e-09	DOWN
ENSGALG00000013576	MTNR1A	-4.23142	8.40575e-05	0.000415788	DOWN
ENSGALG00000002467	MTSS1L	-1.049	1.31631e-05	7.88616e-05	DOWN
ENSGALG00000001561	MXRA8	-2.7381	1.13127e-13	2.37054e-12	DOWN
ENSGALG00000007661	MYCBPAP	-1.45396	1.57994e-06	1.1278e-05	DOWN
ENSGALG00000016837	MYO16	-4.70291	1.30017e-17	3.68835e-16	DOWN
ENSGALG00000000674	MYO1D	-2.0074	3.0892e-12	5.23613e-11	DOWN
ENSGALG00000004150	MYO1E	-1.01444	1.33826e-05	7.9986e-05	DOWN
ENSGALG00000005122	MYO1H	-3.32229	5.06913e-07	3.91786e-06	DOWN
ENSGALG00000033198	MYO5C	-2.5372	2.05951e-07	1.72133e-06	DOWN
ENSGALG00000021074	MYOC	-3.1045	5.20459e-10	6.57028e-09	DOWN
ENSGALG00000027980	NANOS1	-1.49874	0.0136002	0.0363224	DOWN
ENSGALG00000008313	NAPB	-1.07962	0.0010725	0.00399853	DOWN
ENSGALG00000001603	NARF	-1.81995	3.62266e-12	6.09329e-11	DOWN
ENSGALG00000016845	NAXD	-2.08472	1.45145e-14	3.28871e-13	DOWN
ENSGALG00000001774	NEO1	-1.45424	1.45166e-08	1.47177e-07	DOWN
ENSGALG00000004071	NETO2	-1.39145	0.000609811	0.00243039	DOWN
ENSGALG00000015209	NFIL3	-1.358	1.1887e-07	1.03232e-06	DOWN
ENSGALG00000012989	NINJ2	-2.5242	3.49558e-09	3.91219e-08	DOWN
ENSGALG00000031859	NKX3-2	-1.94215	0.0124955	0.033809	DOWN
ENSGALG00000005553	NLGN3	-3.13328	3.14631e-07	2.53089e-06	DOWN
ENSGALG00000002688	NME4	-3.62039	1.50828e-06	1.08016e-05	DOWN
ENSGALG00000029820	NMRAL1	-1.19686	3.43938e-07	2.749e-06	DOWN
ENSGALG00000008791	NMT2	-1.04563	4.90661e-06	3.20775e-05	DOWN
ENSGALG00000038364	NOV	-1.13033	0.000239624	0.00106446	DOWN
ENSGALG00000009850	NOVA1	-1.03334	4.78355e-05	0.000251057	DOWN
ENSGALG00000017235	NOX4	-2.22048	7.0014e-11	9.92289e-10	DOWN
ENSGALG00000043555	NPNT	-3.4999	1.62144e-05	9.51303e-05	DOWN
ENSGALG00000027630	NPR2	-1.80815	7.1852e-12	1.16934e-10	DOWN
ENSGALG00000010983	NPY	-3.18142	9.82487e-09	1.01784e-07	DOWN
ENSGALG00000009280	NPY2R	-1.55378	1.62272e-05	9.51738e-05	DOWN
ENSGALG00000030871	NR13	-2.30492	3.2133e-12	5.43599e-11	DOWN
ENSGALG00000011291	NR1D2	-1.4089	3.8627e-08	3.6704e-07	DOWN
ENSGALG00000010035	NR3C2	-1.37094	1.47346e-08	1.49216e-07	DOWN
ENSGALG00000013568	NR4A3	-1.43936	0.00951351	0.0267348	DOWN
ENSGALG00000027231	NRARP	-1.13561	0.00166789	0.00588589	DOWN
ENSGALG00000009514	NRCAM	-1.27208	0.0097051	0.0271631	DOWN
ENSGALG00000015681	NRIP1	-1.5509	4.19585e-09	4.62518e-08	DOWN
ENSGALG00000038838	NSMAF	-1.46743	3.07747e-09	3.49098e-08	DOWN
ENSGALG00000011406	NTN4	-1.05048	3.01178e-05	0.000164808	DOWN
ENSGALG00000036616	NUAK2	-1.81792	1.32316e-06	9.58699e-06	DOWN
ENSGALG00000038506	NXNL1	-2.42903	6.86434e-05	0.000346882	DOWN
ENSGALG00000003228	OARD1	-1.21031	2.3806e-05	0.000134459	DOWN
ENSGALG00000032534	OBSCN	-2.11851	1.82146e-07	1.53995e-06	DOWN
ENSGALG00000016740	OCA2	-2.95783	4.47009e-07	3.49176e-06	DOWN
ENSGALG00000006804	ODF2L	#NAME?	0.0102611	0.0285195	DOWN
ENSGALG00000026736	OGN	-1.44211	1.21918e-06	8.89071e-06	DOWN
ENSGALG00000005425	OGT	-1.19608	8.7144e-07	6.53115e-06	DOWN
ENSGALG00000038618	ONECUT1	-5.21647	1.42757e-07	1.22703e-06	DOWN
ENSGALG00000028081	ONECUT3	-1.91276	0.00122274	0.00447693	DOWN
ENSGALG00000029652	OPHN1	-2.1557	4.02071e-11	5.88855e-10	DOWN
ENSGALG00000041662	OPN4-1	-1.98889	0.00259562	0.0086603	DOWN
ENSGALG00000003554	OPTC	-2.06915	0.00357859	0.0114546	DOWN
ENSGALG00000007758	OSBP2	-1.56295	1.67452e-11	2.58843e-10	DOWN
ENSGALG00000012059	OSBPL11	-1.56856	9.60345e-09	9.9667e-08	DOWN
ENSGALG00000003323	OSGIN1	-1.7292	2.7151e-07	2.20932e-06	DOWN
ENSGALG00000007070	OTOA	-1.25827	8.68101e-05	0.000427598	DOWN
ENSGALG00000026426	OTUD1	-2.77671	0.0160062	0.0417512	DOWN
ENSGALG00000028817	OTX1	-3.12116	0.00347069	0.0111568	DOWN
ENSGALG00000026902	P2RX6	-2.83488	2.33926e-15	5.64251e-14	DOWN
ENSGALG00000005223	PAC1	-2.21019	7.38715e-08	6.68651e-07	DOWN
ENSGALG00000033328	PACS2	-1.56578	2.6528e-10	3.49986e-09	DOWN
ENSGALG00000007886	PAMR1	-2.07332	4.95882e-07	3.83598e-06	DOWN
ENSGALG00000017092	PAN3	-1.38861	3.70573e-08	3.53656e-07	DOWN
ENSGALG00000009315	PAPLN	-3.90853	1.44483e-05	8.58293e-05	DOWN
ENSGALG00000003689	PAPSS2	-1.77326	3.92214e-12	6.57182e-11	DOWN
ENSGALG00000016675	PAQR8	-1.84507	4.83044e-12	8.00968e-11	DOWN
ENSGALG00000014203	PARVG	-1.86389	0.000413034	0.00171301	DOWN
ENSGALG00000004394	PCBP3	-2.08752	0.00171078	0.00602271	DOWN
ENSGALG00000009719	PCDH10	-1.83775	0.0120582	0.0327916	DOWN
ENSGALG00000002744	PCDH15	-2.70049	0.0133748	0.0358239	DOWN
ENSGALG00000016941	PCDH17	#NAME?	0.00409655	0.0129264	DOWN
ENSGALG00000015333	PCGF3	-1.88577	3.62056e-13	7.11152e-12	DOWN
ENSGALG00000031035	PCMTD1	-3.13662	1.39055e-13	2.88289e-12	DOWN
ENSGALG00000005901	PCMTD2	-2.05219	5.34784e-13	1.03082e-11	DOWN
ENSGALG00000008700	PDCD4	-1.03872	0.000379669	0.00159956	DOWN
ENSGALG00000008885	PDE1A	-1.14092	0.000215291	0.000969112	DOWN
ENSGALG00000039935	PDE1C	-1.72957	1.89926e-05	0.000109924	DOWN
ENSGALG00000015373	PDE6B	-4.20391	1.80738e-09	2.12292e-08	DOWN
ENSGALG00000017179	PDGFD	-2.48176	6.0215e-13	1.15057e-11	DOWN
ENSGALG00000030613	PDGFRB	-1.11951	4.1894e-05	0.000222455	DOWN
ENSGALG00000013617	PDGFRL	-1.63282	1.31257e-10	1.80068e-09	DOWN
ENSGALG00000001463	PDIK1L	-1.15673	0.000103338	0.000501276	DOWN
ENSGALG00000016323	PDK3	-1.0312	7.75724e-06	4.84759e-05	DOWN
ENSGALG00000009700	PDK4	-3.32327	1.14069e-05	6.92857e-05	DOWN
ENSGALG00000013414	PDLIM3	-2.07368	4.80222e-08	4.49744e-07	DOWN
ENSGALG00000009530	PDZRN4	-2.16095	1.28825e-06	9.35551e-06	DOWN
ENSGALG00000004875	PEMT	-1.53398	2.15347e-11	3.26554e-10	DOWN
ENSGALG00000043756	PEX11G	-1.08544	0.00028859	0.0012553	DOWN
ENSGALG00000045514	PEX6	-1.10592	2.528e-05	0.00014179	DOWN
ENSGALG00000026557	PGF	-1.6236	0.0100672	0.0280513	DOWN
ENSGALG00000042080	PGPEP1	-2.02041	6.79572e-09	7.22791e-08	DOWN
ENSGALG00000009015	PIGK	-1.03045	2.24544e-05	0.000127316	DOWN
ENSGALG00000002583	PIK3CD	-1.28098	2.5433e-07	2.08109e-06	DOWN
ENSGALG00000042351	PIK3R6	-1.74666	1.18694e-07	1.0313e-06	DOWN
ENSGALG00000008842	PIKFYVE	-1.1943	8.74017e-07	6.54767e-06	DOWN
ENSGALG00000003645	PITPNM3	-1.5865	8.90659e-10	1.08385e-08	DOWN
ENSGALG00000005714	PKD1	-1.94828	6.39399e-11	9.1432e-10	DOWN
ENSGALG00000035525	PKIA	-1.28411	0.0061101	0.0182346	DOWN
ENSGALG00000041787	PLA2G15	-3.26943	4.63797e-09	5.07116e-08	DOWN
ENSGALG00000043591	PLA2G4F	-2.45618	0.00948927	0.0266824	DOWN
ENSGALG00000012281	PLA2G6	-1.19034	1.30734e-07	1.12866e-06	DOWN
ENSGALG00000036847	PLAC9	-3.01072	1.80806e-07	1.52936e-06	DOWN
ENSGALG00000015407	PLAG1	-2.20047	2.71428e-12	4.65457e-11	DOWN
ENSGALG00000008319	PLBD2	-1.3484	3.12346e-08	3.02193e-07	DOWN
ENSGALG00000014845	PLCXD3	-3.33126	1.29737e-10	1.78122e-09	DOWN
ENSGALG00000002169	PLEKHB2	-1.60968	5.63847e-10	7.08236e-09	DOWN
ENSGALG00000004474	PLEKHF1	-1.55046	4.47666e-11	6.50207e-10	DOWN
ENSGALG00000040248	PLEKHF2	-1.19156	9.30816e-08	8.28861e-07	DOWN
ENSGALG00000009947	PLEKHH2	-1.03545	2.06361e-05	0.000118152	DOWN
ENSGALG00000003439	PLEKHM2	-1.01548	4.2939e-05	0.000227591	DOWN
ENSGALG00000008479	PLEKHM3	-1.08357	1.81061e-06	1.27842e-05	DOWN
ENSGALG00000015090	PLIN2	-1.88247	2.74649e-11	4.11154e-10	DOWN
ENSGALG00000014711	PLPP1	-1.56087	1.39215e-09	1.65289e-08	DOWN
ENSGALG00000005930	PLS3	-1.10091	7.26396e-06	4.58007e-05	DOWN
ENSGALG00000036686	PLTP	-1.96672	9.32134e-13	1.72479e-11	DOWN
ENSGALG00000007956	PLXDC2	-2.07272	1.8092e-13	3.68557e-12	DOWN
ENSGALG00000006097	PLXNA1	-1.73154	1.47867e-10	2.01909e-09	DOWN
ENSGALG00000001264	PLXNA2	-3.05074	3.10063e-11	4.61808e-10	DOWN
ENSGALG00000006473	PLXNA4	-3.30539	1.8756e-07	1.58115e-06	DOWN
ENSGALG00000008473	PLXND1	-1.783	5.50401e-09	5.95504e-08	DOWN
ENSGALG00000015779	PM20D2	-1.17994	0.000225908	0.00101172	DOWN
ENSGALG00000035350	PMEL	-3.0114	2.06252e-06	1.44007e-05	DOWN
ENSGALG00000037780	PMEPA1	-1.02189	1.4502e-05	8.61192e-05	DOWN
ENSGALG00000015780	PNRC1	-1.2963	4.6188e-07	3.59832e-06	DOWN
ENSGALG00000021869	PODN	-2.81776	1.86473e-12	3.28103e-11	DOWN
ENSGALG00000003520	POLG2	-1.0783	0.000289242	0.0012572	DOWN
ENSGALG00000016600	POMC	-3.7001	9.9641e-06	6.12853e-05	DOWN
ENSGALG00000000336	PP1M M21 subunit	-1.71808	5.47192e-09	5.92398e-08	DOWN
ENSGALG00000042851	PPARGC1A	-2.99287	0.000344033	0.00146383	DOWN
ENSGALG00000016522	PPEF1	-3.24035	2.35768e-10	3.13405e-09	DOWN
ENSGALG00000035774	PPFIA1	-1.21525	1.839e-06	1.29742e-05	DOWN
ENSGALG00000008385	PPIP5K1	-1.28499	7.42992e-07	5.63096e-06	DOWN
ENSGALG00000002201	PPL	-1.1443	0.000447671	0.00183628	DOWN
ENSGALG00000005061	PPM1E	-1.42292	3.29915e-09	3.71843e-08	DOWN
ENSGALG00000009805	PPM1H	-1.55575	5.08243e-05	0.000265223	DOWN
ENSGALG00000030303	PPP1R3B	-1.313	1.75589e-07	1.48954e-06	DOWN
ENSGALG00000004550	PPTC7	-1.29602	9.34286e-07	6.96057e-06	DOWN
ENSGALG00000008053	PRDM11	-1.36181	1.94534e-10	2.60964e-09	DOWN
ENSGALG00000012619	PRDM4	-1.5567	7.00082e-10	8.61488e-09	DOWN
ENSGALG00000025950	PRKCA	-1.47992	8.48436e-10	1.03462e-08	DOWN
ENSGALG00000034970	PRKCQ	-1.43522	7.39472e-05	0.000371428	DOWN
ENSGALG00000009900	PRKD1	-1.32229	7.16545e-07	5.44698e-06	DOWN
ENSGALG00000010909	PRKG2	-1.89996	3.08565e-07	2.48779e-06	DOWN
ENSGALG00000040716	PRLH	#NAME?	0.00060847	0.00242614	DOWN
ENSGALG00000003446	PRLR	-1.22602	0.0001086	0.000523186	DOWN
ENSGALG00000002183	PRR16	-1.5385	3.63147e-07	2.88285e-06	DOWN
ENSGALG00000027977	PRRG3	-1.02862	0.0079319	0.0228672	DOWN
ENSGALG00000037336	PRTG	-1.57988	0.000389264	0.00163477	DOWN
ENSGALG00000015167	PRUNE2	-3.78126	3.0402e-05	0.000166311	DOWN
ENSGALG00000015428	PSD3	-1.30683	2.09948e-07	1.7514e-06	DOWN
ENSGALG00000008163	PSME4	-1.03	1.47827e-05	8.75494e-05	DOWN
ENSGALG00000023142	PTGER3	-3.02919	1.06975e-11	1.70616e-10	DOWN
ENSGALG00000014824	PTGER4	-1.36025	6.66648e-06	4.23529e-05	DOWN
ENSGALG00000001314	PTGS1	-1.16398	0.000198542	0.00090088	DOWN
ENSGALG00000005476	PTH1R	-2.13998	5.83735e-05	0.000301128	DOWN
ENSGALG00000040493	PTN	-1.5047	6.46432e-10	8.00518e-09	DOWN
ENSGALG00000010616	PTPN21	-1.26094	4.96308e-08	4.62744e-07	DOWN
ENSGALG00000022909	PTPN3	-2.58411	1.13552e-13	2.37661e-12	DOWN
ENSGALG00000006368	PTPN5	-2.74379	1.09155e-07	9.55988e-07	DOWN
ENSGALG00000007177	PTPRG	-1.06692	4.47508e-06	2.94426e-05	DOWN
ENSGALG00000033811	PTPRN	-1.00336	0.000923389	0.00350361	DOWN
ENSGALG00000031440	PTPRU	-1.54449	6.31709e-09	6.76804e-08	DOWN
ENSGALG00000040114	PTPRZ1	-1.72574	0.00105514	0.00394133	DOWN
ENSGALG00000005675	PTTG1IP	-1.95277	2.02321e-13	4.10249e-12	DOWN
ENSGALG00000009577	PUS7L	-1.07207	1.99791e-05	0.000115027	DOWN
ENSGALG00000012365	PYGL	-1.24195	1.72232e-07	1.46177e-06	DOWN
ENSGALG00000033608	RAB12	-1.21946	1.42081e-08	1.44383e-07	DOWN
ENSGALG00000032418	RAB26	-1.8469	1.13345e-10	1.55983e-09	DOWN
ENSGALG00000017248	RAB30	-1.93401	3.30186e-12	5.56971e-11	DOWN
ENSGALG00000022874	RAB31	-2.19094	1.35427e-11	2.13283e-10	DOWN
ENSGALG00000028018	RAB38	-1.99013	2.45226e-05	0.000137886	DOWN
ENSGALG00000017166	RAB39A	-4.11491	8.4545e-09	8.83171e-08	DOWN
ENSGALG00000005021	RAB43	-2.08658	2.19708e-13	4.44477e-12	DOWN
ENSGALG00000006186	RAD21L1	-4.28033	9.65246e-10	1.16975e-08	DOWN
ENSGALG00000033696	RALY	-2.00233	0.00394282	0.0124929	DOWN
ENSGALG00000036938	RALYL	#NAME?	4.76223e-05	0.000250224	DOWN
ENSGALG00000024449	RAMP2	-1.42908	4.03907e-07	3.1834e-06	DOWN
ENSGALG00000037246	RAMP3	-2.099	1.92438e-06	1.35169e-05	DOWN
ENSGALG00000043694	RAPGEF4	-3.54762	2.37937e-08	2.35258e-07	DOWN
ENSGALG00000016817	RASA3	-1.5508	6.57569e-10	8.13736e-09	DOWN
ENSGALG00000002525	RASGEF1A	-1.474	4.20717e-11	6.15136e-10	DOWN
ENSGALG00000010435	RASGRP3	-1.88304	7.47389e-12	1.21183e-10	DOWN
ENSGALG00000006629	RBP4	-1.51261	0.0167456	0.0434282	DOWN
ENSGALG00000014365	RBPJ	-1.16995	2.66169e-06	1.82575e-05	DOWN
ENSGALG00000017000	RCBTB2	-1.26762	8.10252e-08	7.28895e-07	DOWN
ENSGALG00000040275	RCSD1	-2.30189	4.10162e-15	9.70681e-14	DOWN
ENSGALG00000002904	REEP3	-1.44699	7.3197e-11	1.0349e-09	DOWN
ENSGALG00000034358	RETSAT	-1.57452	1.54009e-11	2.39964e-10	DOWN
ENSGALG00000016766	REV1	-1.25505	1.30364e-08	1.33015e-07	DOWN
ENSGALG00000004900	RFLNB	-2.03461	3.73675e-06	2.49306e-05	DOWN
ENSGALG00000010179	RFX3	-1.07693	0.000170603	0.000786298	DOWN
ENSGALG00000041896	RFX7	-1.0676	5.77811e-06	3.71661e-05	DOWN
ENSGALG00000039173	RGMA	-1.35947	1.57511e-09	1.8613e-08	DOWN
ENSGALG00000015284	RGMB	-1.75236	1.66749e-11	2.57984e-10	DOWN
ENSGALG00000040648	RGS11	-3.28125	7.09164e-07	5.39321e-06	DOWN
ENSGALG00000026572	RGS5	-2.30031	3.10053e-07	2.49749e-06	DOWN
ENSGALG00000029610	RGS9	-1.65614	2.33262e-07	1.93029e-06	DOWN
ENSGALG00000007434	RHBDF1	-1.35366	2.73139e-08	2.66314e-07	DOWN
ENSGALG00000040279	RHCE	-1.57473	5.08101e-07	3.92532e-06	DOWN
ENSGALG00000016485	RHOB	-2.36977	6.22025e-08	5.70677e-07	DOWN
ENSGALG00000003174	RIMS3	#NAME?	0.001037	0.00388184	DOWN
ENSGALG00000007155	RMI2	-1.79533	6.42941e-12	1.05024e-10	DOWN
ENSGALG00000015815	RMND5A	-1.03101	0.000179969	0.000824488	DOWN
ENSGALG00000002804	RND2	-3.2739	2.05423e-05	0.000117729	DOWN
ENSGALG00000015809	RNF103	-1.02487	1.56201e-05	9.19197e-05	DOWN
ENSGALG00000012683	RNF144B	-1.42126	4.71112e-05	0.000247983	DOWN
ENSGALG00000028822	RNF152	-1.95327	0.000231276	0.00103339	DOWN
ENSGALG00000031018	RNF165	-1.00282	0.00291158	0.009578	DOWN
ENSGALG00000008911	RNF208	-1.78302	3.35451e-05	0.000181526	DOWN
ENSGALG00000040805	RNF212	-2.54926	0.00336857	0.0108815	DOWN
ENSGALG00000045816	ROBO3	-3.41377	1.33571e-05	7.98606e-05	DOWN
ENSGALG00000016451	ROCK2	-1.30216	4.7995e-07	3.72917e-06	DOWN
ENSGALG00000011019	ROR1	-1.06768	3.66025e-06	2.4476e-05	DOWN
ENSGALG00000015150	RORB	-2.34979	0.000249494	0.00110106	DOWN
ENSGALG00000033941	RORC	-1.85707	0.00471181	0.014577	DOWN
ENSGALG00000034216	RP11-403P17.5	-1.46223	3.84428e-09	4.26171e-08	DOWN
ENSGALG00000002868	RPL26	-1.01139	4.04033e-05	0.000215517	DOWN
ENSGALG00000013129	RPRD1A	-1.01701	1.74253e-05	0.000101556	DOWN
ENSGALG00000005140	RRAD	-1.16898	3.47593e-07	2.77442e-06	DOWN
ENSGALG00000001946	RSPO1	-2.45979	0.000118908	0.00056848	DOWN
ENSGALG00000023640	RSPO4	-1.70436	1.75083e-05	0.000102006	DOWN
ENSGALG00000007732	RTN4R	-3.28919	0.00172973	0.00608453	DOWN
ENSGALG00000016988	RUBCNL	-1.27746	1.7588e-06	1.24635e-05	DOWN
ENSGALG00000033091	RUNX1T1	-1.13564	1.89385e-06	1.33184e-05	DOWN
ENSGALG00000002371	RUSC2	-2.00834	2.1369e-10	2.85353e-09	DOWN
ENSGALG00000014989	S100Z	-1.61394	0.00286269	0.00943129	DOWN
ENSGALG00000041404	SALL3	-1.73279	0.000255618	0.00112526	DOWN
ENSGALG00000011254	SATB1	-2.44726	4.448e-11	6.47116e-10	DOWN
ENSGALG00000008135	SATB2	-1.50725	2.80981e-06	1.92135e-05	DOWN
ENSGALG00000014179	SBK1	-3.35791	0.000426833	0.0017644	DOWN
ENSGALG00000026651	SCARA3	-1.00263	0.000177386	0.000814778	DOWN
ENSGALG00000016580	SCARA5	-1.6167	0.000374075	0.00157903	DOWN
ENSGALG00000034560	SCARF2	-2.5435	7.30201e-12	1.18725e-10	DOWN
ENSGALG00000025585	SCARNA3	-1.49334	0.015965	0.0416561	DOWN
ENSGALG00000040699	SCARNA6	-1.31992	0.000168272	0.000776777	DOWN
ENSGALG00000035412	SCARNA6	-1.02075	0.000278659	0.00121632	DOWN
ENSGALG00000042723	SCARNA7	-1.63855	1.05993e-08	1.09163e-07	DOWN
ENSGALG00000034502	SCD5	-1.83292	2.48721e-13	4.98578e-12	DOWN
ENSGALG00000010943	SCN1A	-3.28841	3.3882e-06	2.27783e-05	DOWN
ENSGALG00000011009	SCN2A	-2.76527	3.35571e-09	3.77007e-08	DOWN
ENSGALG00000011040	SCN3A	#NAME?	0.000207966	0.000939272	DOWN
ENSGALG00000006490	SCN3B	-2.92441	2.68731e-05	0.000149191	DOWN
ENSGALG00000007409	SCN4B	-2.22358	1.40456e-12	2.54007e-11	DOWN
ENSGALG00000006112	SCN5A	-1.95284	2.70831e-12	4.64887e-11	DOWN
ENSGALG00000027793	SCN9A	-1.31535	1.73327e-08	1.7422e-07	DOWN
ENSGALG00000006202	SCNN1B	-2.04905	5.65147e-06	3.64718e-05	DOWN
ENSGALG00000006270	SCNN1G	-1.13323	0.00104599	0.00391131	DOWN
ENSGALG00000003185	SCPEP1	-1.72897	7.46184e-06	4.68634e-05	DOWN
ENSGALG00000032161	SCUBE2	-2.62836	9.58754e-18	2.74645e-16	DOWN
ENSGALG00000015436	SDCBP	-1.84833	7.1601e-11	1.01315e-09	DOWN
ENSGALG00000041346	SDF1	-1.69586	3.21538e-08	3.10231e-07	DOWN
ENSGALG00000004420	SDK1	-1.2214	2.2788e-06	1.5779e-05	DOWN
ENSGALG00000004424	SEC16B	-1.67334	3.20898e-07	2.57422e-06	DOWN
ENSGALG00000014857	SELENOP	-1.78777	4.81937e-11	6.97676e-10	DOWN
ENSGALG00000013722	SEMA3B	-2.21259	0.000494923	0.0020155	DOWN
ENSGALG00000030542	SEMA6D	-1.75238	1.02218e-07	9.00626e-07	DOWN
ENSGALG00000044642	SENP7	-1.30714	1.30613e-08	1.33192e-07	DOWN
ENSGALG00000034408	SEPP1	-1.84519	8.10761e-10	9.90742e-09	DOWN
ENSGALG00000021685	SERINC2	-1.02484	0.00156954	0.00557997	DOWN
ENSGALG00000039239	SERPIND1	-3.09352	0.00219254	0.00748022	DOWN
ENSGALG00000007381	SERPING1	-1.00293	7.46972e-06	4.6896e-05	DOWN
ENSGALG00000015286	SESN1	-2.28242	9.90527e-14	2.08807e-12	DOWN
ENSGALG00000036775	SETBP1	-2.56003	1.91527e-13	3.89261e-12	DOWN
ENSGALG00000003473	SFRP1	-1.77097	0.000189829	0.000866493	DOWN
ENSGALG00000013968	SGCB	-1.50182	2.40697e-08	2.37324e-07	DOWN
ENSGALG00000003886	SGCD	-1.29208	0.000630011	0.00250011	DOWN
ENSGALG00000013684	SGCZ	-4.9246	2.28818e-06	1.58253e-05	DOWN
ENSGALG00000003701	SGMS1	-1.52164	1.92949e-07	1.62425e-06	DOWN
ENSGALG00000004553	SGPL1	-1.06655	9.83801e-06	6.05735e-05	DOWN
ENSGALG00000002370	SH2D4B	-4.49127	4.87494e-07	3.77776e-06	DOWN
ENSGALG00000015877	SH3BGRL2	-2.0931	0.0011809	0.0043491	DOWN
ENSGALG00000004140	SH3BP4	-1.40615	6.52104e-09	6.95684e-08	DOWN
ENSGALG00000006045	SH3GL3	-1.26727	0.00017094	0.000787643	DOWN
ENSGALG00000002831	SH3PXD2B	-1.95721	5.28159e-11	7.5958e-10	DOWN
ENSGALG00000009692	SH3RF1	-1.49951	1.21192e-08	1.24089e-07	DOWN
ENSGALG00000006379	SHH	#NAME?	8.40837e-05	0.000415801	DOWN
ENSGALG00000033260	SIAT9	-2.05394	1.53218e-13	3.15417e-12	DOWN
ENSGALG00000014812	SIDT1	-2.79974	0.000805113	0.00310311	DOWN
ENSGALG00000016044	SIM2	-2.22338	5.16013e-10	6.52354e-09	DOWN
ENSGALG00000002761	SIRT1	-1.02655	1.43466e-05	8.52831e-05	DOWN
ENSGALG00000029401	Six1	-1.24275	0.000764286	0.00295939	DOWN
ENSGALG00000001229	SKI	-1.08512	1.14129e-05	6.9298e-05	DOWN
ENSGALG00000012908	SLC13A4	-2.7191	1.27377e-06	9.25803e-06	DOWN
ENSGALG00000007748	SLC16A2	-1.32529	3.14093e-09	3.55378e-08	DOWN
ENSGALG00000010673	SLC1A7	-4.49917	8.7924e-05	0.000432599	DOWN
ENSGALG00000015055	SLC22A16	-2.73936	3.11989e-08	3.02013e-07	DOWN
ENSGALG00000020002	SLC22A3	-3.15881	3.58753e-06	2.40172e-05	DOWN
ENSGALG00000036920	SLC22A5	-2.1902	1.42638e-15	3.52779e-14	DOWN
ENSGALG00000008011	SLC25A19	-1.5566	8.05047e-10	9.84444e-09	DOWN
ENSGALG00000033034	SLC25A34	-2.82199	0.01402	0.0372679	DOWN
ENSGALG00000005283	SLC25A36	-1.01626	2.61074e-05	0.000145539	DOWN
ENSGALG00000040498	SLC26A8	-1.25023	0.000900525	0.003425	DOWN
ENSGALG00000010497	SLC29A4	-1.16654	0.0051016	0.0155934	DOWN
ENSGALG00000013980	SLC2A12	-2.8119	7.2709e-15	1.68439e-13	DOWN
ENSGALG00000002466	SLC2A5	-2.18097	1.04636e-10	1.44336e-09	DOWN
ENSGALG00000034377	SLC30A8	-3.11365	0.000872191	0.00333022	DOWN
ENSGALG00000011003	SLC35F3	-3.76855	2.36934e-07	1.95607e-06	DOWN
ENSGALG00000035842	SLC37A2	-1.20081	3.15016e-06	2.13413e-05	DOWN
ENSGALG00000008497	SLC38A2	-1.61713	3.71585e-07	2.94451e-06	DOWN
ENSGALG00000012298	SLC39A8	-1.67019	3.70831e-06	2.47691e-05	DOWN
ENSGALG00000043618	SLC40A1	-1.23951	1.71122e-06	1.21606e-05	DOWN
ENSGALG00000015439	SLC44A1	-1.50403	2.46546e-09	2.84451e-08	DOWN
ENSGALG00000036380	SLC48A1	-2.00253	6.49443e-13	1.23556e-11	DOWN
ENSGALG00000030032	SLC4A10	-1.15927	0.00288657	0.00950463	DOWN
ENSGALG00000016017	SLC4A11	-1.15568	1.77395e-06	1.25556e-05	DOWN
ENSGALG00000011224	SLC4A3	-1.08526	2.88962e-05	0.000158965	DOWN
ENSGALG00000019290	SLC6A12	-2.86667	2.09109e-05	0.00011953	DOWN
ENSGALG00000012985	SLC6A13	-2.58132	6.6516e-06	4.22737e-05	DOWN
ENSGALG00000006425	SLC6A6	-1.52199	1.01762e-07	8.98861e-07	DOWN
ENSGALG00000009758	SLC7A11	-1.03656	3.49442e-05	0.000188458	DOWN
ENSGALG00000002204	SLC7A4	-4.32638	1.83734e-08	1.83734e-07	DOWN
ENSGALG00000021158	SLC7A9	-1.81514	0.000120356	0.000574778	DOWN
ENSGALG00000009400	SLC8A3	-2.17749	2.53051e-10	3.34607e-09	DOWN
ENSGALG00000005608	SLC9A3R2	-1.07349	2.03411e-05	0.000116729	DOWN
ENSGALG00000016734	SLC9A7	-1.69216	5.08203e-11	7.33282e-10	DOWN
ENSGALG00000008045	SLC9A8	-1.00149	2.54684e-05	0.000142565	DOWN
ENSGALG00000016904	SLITRK6	-3.58506	2.52331e-08	2.47815e-07	DOWN
ENSGALG00000011743	SMCO3	-3.20131	0.000127572	0.000606271	DOWN
ENSGALG00000022991	SMIM20	-1.40055	1.50166e-07	1.28442e-06	DOWN
ENSGALG00000002427	SMIM5	-3.07593	5.94425e-06	3.81509e-05	DOWN
ENSGALG00000015812	SMIM8	-1.22067	0.000288722	0.00125556	DOWN
ENSGALG00000009415	SMOC1	-3.30237	2.10722e-05	0.000120256	DOWN
ENSGALG00000011205	SMOC2	-1.73799	2.47135e-08	2.43119e-07	DOWN
ENSGALG00000015977	SMOX	-2.33663	4.3874e-16	1.11173e-14	DOWN
ENSGALG00000036106	SMPD1	-1.24473	2.35595e-07	1.94777e-06	DOWN
ENSGALG00000015935	SMYD1	-2.05853	0.000255777	0.00112567	DOWN
ENSGALG00000025583	SNORA12	-1.46091	0.000270481	0.00118563	DOWN
ENSGALG00000017862	SNORA23	-1.33431	6.01332e-06	3.85802e-05	DOWN
ENSGALG00000021931	SNORA73	-1.33283	1.28446e-07	1.11e-06	DOWN
ENSGALG00000025660	SNORD121A	-1.2956	0.00946483	0.0266287	DOWN
ENSGALG00000025390	snoU2_19	-1.59577	2.04776e-05	0.000117435	DOWN
ENSGALG00000025653	snoU85	-1.63917	2.36088e-10	3.13594e-09	DOWN
ENSGALG00000015248	SNTG1	-4.11291	1.3814e-16	3.63136e-15	DOWN
ENSGALG00000029678	SNX16	-1.32337	3.8114e-08	3.62951e-07	DOWN
ENSGALG00000012052	SNX4	-1.07104	5.7805e-07	4.44225e-06	DOWN
ENSGALG00000013710	SNX9	-2.2044	9.38191e-13	1.73417e-11	DOWN
ENSGALG00000004205	SOAT1	-1.33108	6.69891e-08	6.10763e-07	DOWN
ENSGALG00000007158	SOCS1	-1.51567	0.00155146	0.00552272	DOWN
ENSGALG00000012273	SOS2	-1.36309	4.2436e-07	3.32816e-06	DOWN
ENSGALG00000026360	SOWAHC	-1.28091	6.4516e-08	5.90976e-07	DOWN
ENSGALG00000036497	SOX4	-1.38588	3.92137e-07	3.09898e-06	DOWN
ENSGALG00000032768	SOX5	-1.57775	3.04819e-09	3.46448e-08	DOWN
ENSGALG00000028363	SPG7	-1.30181	2.92059e-07	2.36339e-06	DOWN
ENSGALG00000038433	SPON2	-2.7207	3.84274e-14	8.39286e-13	DOWN
ENSGALG00000029823	SPRN	-1.6243	0.0130466	0.0350893	DOWN
ENSGALG00000016906	SPRY2	-1.66918	2.98202e-10	3.90932e-09	DOWN
ENSGALG00000002506	SPSB1	-1.38566	2.07905e-09	2.42579e-08	DOWN
ENSGALG00000008940	SPTBN5	-2.39722	2.5636e-08	2.5121e-07	DOWN
ENSGALG00000035804	SQSTM1	-2.6895	5.71388e-14	1.2266e-12	DOWN
ENSGALG00000009421	SRSF5	-1.24761	3.11366e-07	2.50692e-06	DOWN
ENSGALG00000023089	SSBP2	-1.58264	3.34619e-07	2.67574e-06	DOWN
ENSGALG00000021572	SSH2	-1.44024	2.21831e-09	2.5797e-08	DOWN
ENSGALG00000014042	SSPN	-3.35623	3.3136e-13	6.5452e-12	DOWN
ENSGALG00000033417	SSPO	-2.524	0.0113927	0.0312831	DOWN
ENSGALG00000008763	SSX2IP	#NAME?	3.70512e-05	0.000198845	DOWN
ENSGALG00000037773	ST3GAL1	-1.57237	5.45055e-12	9.00393e-11	DOWN
ENSGALG00000001862	ST6GALNAC1	-1.2165	0.00144121	0.0051754	DOWN
ENSGALG00000001883	ST6GALNAC2	-1.47152	8.27507e-05	0.000409786	DOWN
ENSGALG00000035927	ST8SIA5	-2.01031	5.15211e-09	5.59603e-08	DOWN
ENSGALG00000003282	STAT5B	-1.41339	8.55619e-09	8.93262e-08	DOWN
ENSGALG00000002893	STC2	-2.57865	0.00354668	0.011369	DOWN
ENSGALG00000014094	STK38L	-1.30523	2.59679e-07	2.11795e-06	DOWN
ENSGALG00000003175	STKLD1	-1.22758	1.65706e-05	9.69608e-05	DOWN
ENSGALG00000017039	STOML3	-1.78657	0.00187753	0.00653119	DOWN
ENSGALG00000010646	STOX2	-1.1906	1.42561e-05	8.4774e-05	DOWN
ENSGALG00000011722	STRA8	-2.29749	0.00573127	0.0172685	DOWN
ENSGALG00000031758	SUGCT	-1.13949	0.000396445	0.00165761	DOWN
ENSGALG00000028230	SUN2	-1.35727	3.51162e-07	2.79909e-06	DOWN
ENSGALG00000009388	SUSD4	-3.01569	2.47438e-12	4.26818e-11	DOWN
ENSGALG00000015721	SVEP1	-1.20072	1.04223e-06	7.69299e-06	DOWN
ENSGALG00000007331	SVIL	-1.02618	0.000248839	0.00109927	DOWN
ENSGALG00000012766	SYCP3	-1.5601	1.0324e-05	6.32555e-05	DOWN
ENSGALG00000038776	SYDE2	-1.02256	5.89861e-06	3.78996e-05	DOWN
ENSGALG00000010233	SYNDIG1L	-2.00635	1.95454e-05	0.000112678	DOWN
ENSGALG00000011811	SYNE2	-1.39229	2.30623e-07	1.90935e-06	DOWN
ENSGALG00000013727	SYNJ2	-2.98334	1.07576e-09	1.29653e-08	DOWN
ENSGALG00000007048	SYNM	-1.28751	5.89679e-07	4.52568e-06	DOWN
ENSGALG00000011994	SYNPO2	-1.00201	0.000862768	0.00329998	DOWN
ENSGALG00000004306	SYT12	-3.41198	1.4919e-08	1.50821e-07	DOWN
ENSGALG00000030534	SYT17	-1.71982	1.68439e-09	1.98643e-08	DOWN
ENSGALG00000001968	SYT6	-2.06339	4.03616e-05	0.00021536	DOWN
ENSGALG00000008326	SYTL2	-1.61956	0.000508601	0.00206546	DOWN
ENSGALG00000011489	T	-3.4826	0.000420405	0.00173947	DOWN
ENSGALG00000012356	TAB2	-1.50527	5.5361e-09	5.97871e-08	DOWN
ENSGALG00000042739	TACC1	-1.79251	1.94829e-09	2.27473e-08	DOWN
ENSGALG00000000893	TAT	-1.2347	0.0147789	0.0390128	DOWN
ENSGALG00000039380	TBC1D1	-1.04301	9.6585e-06	5.95726e-05	DOWN
ENSGALG00000003322	TBC1D2B	-1.56171	4.49243e-08	4.2276e-07	DOWN
ENSGALG00000016776	TBC1D8	-2.60064	9.6874e-13	1.78688e-11	DOWN
ENSGALG00000041182	TBX1	-1.73797	8.01843e-07	6.04048e-06	DOWN
ENSGALG00000032789	TBX18	-1.62091	4.85758e-08	4.54444e-07	DOWN
ENSGALG00000036043	TBX3	-1.16553	2.07888e-07	1.73669e-06	DOWN
ENSGALG00000038170	TCEA3	-1.39745	1.85766e-06	1.30954e-05	DOWN
ENSGALG00000008883	TCF7L2	-1.24706	1.27794e-06	9.28451e-06	DOWN
ENSGALG00000045499	TCFL5	-1.07275	0.00463511	0.0143676	DOWN
ENSGALG00000012658	TCP11L2	-1.78371	5.34938e-08	4.957e-07	DOWN
ENSGALG00000013637	TDP2	-1.70993	6.38411e-12	1.04381e-10	DOWN
ENSGALG00000012350	TDRD7	-1.5694	7.9897e-08	7.19922e-07	DOWN
ENSGALG00000040857	TECTA	-1.86234	0.00010269	0.000498821	DOWN
ENSGALG00000008442	TENM1	-3.89601	1.52799e-12	2.73512e-11	DOWN
ENSGALG00000001768	TENM2	-1.67545	3.20362e-07	2.57109e-06	DOWN
ENSGALG00000027658	TESK1	-1.48278	1.09769e-09	1.32023e-08	DOWN
ENSGALG00000041774	TESMIN	-2.37952	2.7579e-05	0.000152724	DOWN
ENSGALG00000010592	TET2	-1.1711	4.9801e-07	3.85075e-06	DOWN
ENSGALG00000011635	TFCP2L1	-2.32321	4.38168e-09	4.81446e-08	DOWN
ENSGALG00000002594	TFPI	-1.00871	0.000144044	0.000675774	DOWN
ENSGALG00000006775	TGM2	-2.88253	7.51227e-08	6.79626e-07	DOWN
ENSGALG00000011200	THBS2	-1.1349	0.000285043	0.00124079	DOWN
ENSGALG00000010718	THSD7A	-3.32029	4.01778e-08	3.80541e-07	DOWN
ENSGALG00000012362	THSD7B	-1.42165	3.52465e-05	0.000189855	DOWN
ENSGALG00000036792	TIGD5	-1.2099	0.00345617	0.0111215	DOWN
ENSGALG00000028627	TIMP3	-1.36587	0.00134878	0.00488141	DOWN
ENSGALG00000004969	TIMP4	-1.31871	4.25134e-06	2.81181e-05	DOWN
ENSGALG00000000748	TJP3	-1.65254	5.1938e-09	5.63678e-08	DOWN
ENSGALG00000012575	TLE1	-1.56668	4.15286e-11	6.07702e-10	DOWN
ENSGALG00000009392	TLR5	-2.46299	1.36393e-13	2.83439e-12	DOWN
ENSGALG00000006027	TM6SF1	-1.08736	0.000948464	0.0035879	DOWN
ENSGALG00000014085	TM7SF3	-1.16648	0.000141997	0.00066706	DOWN
ENSGALG00000015145	TMC1	-3.09738	4.39429e-12	7.3141e-11	DOWN
ENSGALG00000036412	TMEM108	-2.96692	2.16071e-05	0.000122949	DOWN
ENSGALG00000004760	TMEM116	-3.50013	1.73237e-10	2.34364e-09	DOWN
ENSGALG00000027173	TMEM159	-1.19389	2.68069e-08	2.61807e-07	DOWN
ENSGALG00000030210	TMEM200C	-1.01804	2.65864e-05	0.000147974	DOWN
ENSGALG00000033996	TMEM220	-1.22829	0.000193594	0.000880704	DOWN
ENSGALG00000035387	TMEM240	#NAME?	2.08826e-07	1.7437e-06	DOWN
ENSGALG00000021231	TMEM254	-2.16831	8.61502e-13	1.60254e-11	DOWN
ENSGALG00000002517	TMEM35B	-2.5689	4.30396e-15	1.01719e-13	DOWN
ENSGALG00000027472	TMEM38B	-1.19473	1.55671e-05	9.17003e-05	DOWN
ENSGALG00000044996	TMEM71	-3.46568	1.48901e-07	1.27484e-06	DOWN
ENSGALG00000006358	TMEM86A	-2.37332	1.26563e-09	1.51084e-08	DOWN
ENSGALG00000043167	TNFRSF11B	-2.65189	1.38975e-13	2.88289e-12	DOWN
ENSGALG00000040770	TNRC18	-1.288	3.84795e-07	3.04507e-06	DOWN
ENSGALG00000007364	TOB1	-2.46663	1.28414e-07	1.11e-06	DOWN
ENSGALG00000014069	TP53I11	-1.58298	2.06662e-06	1.44236e-05	DOWN
ENSGALG00000041353	TP53INP1	-1.79804	1.65898e-12	2.94855e-11	DOWN
ENSGALG00000008357	TPCN1	-1.93711	3.21745e-12	5.43777e-11	DOWN
ENSGALG00000005626	TPST2	-1.06029	0.000615644	0.00244974	DOWN
ENSGALG00000026395	TRABD2A	-2.73748	2.36076e-07	1.95082e-06	DOWN
ENSGALG00000027655	TRABD2B	-1.83544	0.001198	0.00440565	DOWN
ENSGALG00000003987	TRAF4	-1.6695	4.34989e-07	3.40544e-06	DOWN
ENSGALG00000008490	TRH	-2.67183	7.79124e-09	8.20721e-08	DOWN
ENSGALG00000011145	TRIL	-1.19624	0.000160603	0.000743915	DOWN
ENSGALG00000009207	TRIM2	-1.42229	2.24077e-08	2.22305e-07	DOWN
ENSGALG00000014765	TRIM23	-1.34987	3.4248e-05	0.000184874	DOWN
ENSGALG00000008188	TRIM36	-2.05875	5.69015e-11	8.16333e-10	DOWN
ENSGALG00000017044	TRPC4	-2.88797	5.83172e-06	3.74973e-05	DOWN
ENSGALG00000029416	TRPC6	-2.2502	5.97464e-12	9.83268e-11	DOWN
ENSGALG00000031700	TRPS1	-1.39571	3.49865e-09	3.91314e-08	DOWN
ENSGALG00000004649	TRPV1	-1.29384	0.00378581	0.0120607	DOWN
ENSGALG00000004519	TRPV2	-1.41441	1.07789e-06	7.92289e-06	DOWN
ENSGALG00000004660	TRPV3	-1.11875	0.01555	0.0407124	DOWN
ENSGALG00000004525	TSPAN10	-3.11905	3.8316e-07	3.0335e-06	DOWN
ENSGALG00000009029	TSPAN12	-1.41005	2.49002e-10	3.29998e-09	DOWN
ENSGALG00000008889	TTC14	-1.16301	4.56543e-07	3.5599e-06	DOWN
ENSGALG00000005676	TTC28	-1.07188	1.01326e-05	6.2191e-05	DOWN
ENSGALG00000017652	TTC9	-1.22726	0.000118053	0.000565006	DOWN
ENSGALG00000030031	TTPA	-2.20994	0.00358208	0.0114637	DOWN
ENSGALG00000032955	TUFT1	-1.08596	0.000103484	0.000501843	DOWN
ENSGALG00000037377	TULP4	-1.83793	6.55536e-15	1.52466e-13	DOWN
ENSGALG00000035345	TXNRD1	-1.46858	1.27483e-08	1.30227e-07	DOWN
ENSGALG00000007619	UBALD1	-1.17553	2.2177e-06	1.53924e-05	DOWN
ENSGALG00000007333	UBAP1L	-1.47072	0.000938199	0.00355292	DOWN
ENSGALG00000020793	UBE2E3	-1.20885	5.15306e-09	5.59603e-08	DOWN
ENSGALG00000031975	UBE2H	-1.13243	1.05429e-05	6.45061e-05	DOWN
ENSGALG00000037395	UBTD2	-1.31899	8.03727e-09	8.4461e-08	DOWN
ENSGALG00000027256	uc_338	-1.30037	0.00270294	0.00898082	DOWN
ENSGALG00000028209	uc_338	-1.04325	0.00307433	0.0100288	DOWN
ENSGALG00000027360	uc_338	-1.42739	0.00863499	0.0246287	DOWN
ENSGALG00000006040	UCKL1	-1.17324	1.36955e-06	9.89686e-06	DOWN
ENSGALG00000002762	UHRF1BP1	-1.12451	2.84111e-07	2.30494e-06	DOWN
ENSGALG00000002403	ULK1	-2.28938	1.84838e-14	4.15059e-13	DOWN
ENSGALG00000004727	ULK2	-1.59204	3.67734e-08	3.51652e-07	DOWN
ENSGALG00000016157	UMODL1	-1.88512	1.01934e-07	8.99107e-07	DOWN
ENSGALG00000012219	UNC5C	-1.67899	7.85021e-06	4.9022e-05	DOWN
ENSGALG00000001608	UNC5D	-2.16559	1.40314e-05	8.34943e-05	DOWN
ENSGALG00000006627	UPB1	-2.7208	1.01589e-06	7.50482e-06	DOWN
ENSGALG00000031560	USF3	-1.22616	3.05601e-07	2.46842e-06	DOWN
ENSGALG00000011400	USP44	-1.20903	1.37715e-06	9.94357e-06	DOWN
ENSGALG00000011990	USP53	-1.15384	9.89287e-07	7.32064e-06	DOWN
ENSGALG00000012345	UST	-1.36731	7.50454e-09	7.92898e-08	DOWN
ENSGALG00000022955	VAMP1	-1.85805	7.99048e-08	7.19922e-07	DOWN
ENSGALG00000037286	VIL1	-2.57868	8.05912e-05	0.000400674	DOWN
ENSGALG00000006575	VIPR2	-1.29154	0.00379108	0.0120732	DOWN
ENSGALG00000006174	VSTM4	-1.07924	1.96679e-06	1.37816e-05	DOWN
ENSGALG00000015066	WASF1	-2.27596	2.64374e-06	1.81486e-05	DOWN
ENSGALG00000017103	WASF3	-1.03775	0.000105986	0.000512464	DOWN
ENSGALG00000041010	WBP1L	-1.26631	4.69188e-08	4.4035e-07	DOWN
ENSGALG00000001130	WBSCR17	-2.33413	1.05583e-12	1.93734e-11	DOWN
ENSGALG00000037464	WDR27	-1.39323	0.0175854	0.0452389	DOWN
ENSGALG00000002129	WDR47	-1.33111	7.64933e-08	6.9167e-07	DOWN
ENSGALG00000042298	WDR88	-1.5718	0.0187156	0.0477266	DOWN
ENSGALG00000011170	WIPF3	-2.58816	3.75872e-13	7.36643e-12	DOWN
ENSGALG00000028069	WNT16	-1.10818	0.0152619	0.0400597	DOWN
ENSGALG00000005401	WNT9A	-1.35396	5.97543e-05	0.000307178	DOWN
ENSGALG00000001826	WWC1	-2.59033	2.45461e-14	5.4423e-13	DOWN
ENSGALG00000000699	WWP2	-1.04953	3.49325e-06	2.34396e-05	DOWN
ENSGALG00000010412	WWTR1	-1.35988	5.61361e-09	6.0587e-08	DOWN
ENSGALG00000016646	XKR6	-1.47252	0.000179783	0.000824063	DOWN
ENSGALG00000035360	XPO6	-1.87401	4.11258e-10	5.26747e-09	DOWN
ENSGALG00000029198	YDJC	-1.4416	4.65823e-07	3.62582e-06	DOWN
ENSGALG00000007374	YPEL4	-1.48156	0.000880309	0.00335902	DOWN
ENSGALG00000009047	YPEL5	-2.02896	6.63318e-10	8.19695e-09	DOWN
ENSGALG00000038540	ZBTB16	-1.69831	1.97584e-08	1.97023e-07	DOWN
ENSGALG00000023025	ZBTB42	-1.22292	0.000823736	0.00316794	DOWN
ENSGALG00000034166	ZCCHC14	-1.70216	8.98563e-11	1.24952e-09	DOWN
ENSGALG00000013695	ZDHHC14	-1.19	1.85545e-07	1.56643e-06	DOWN
ENSGALG00000015123	ZDHHC23	-1.05255	0.000446241	0.00183212	DOWN
ENSGALG00000015144	ZFAND5	-1.65481	3.06564e-11	4.56983e-10	DOWN
ENSGALG00000010177	ZFC3H1	-1.06285	1.56435e-05	9.1996e-05	DOWN
ENSGALG00000000713	ZFHX3	-1.7244	4.91545e-10	6.23216e-09	DOWN
ENSGALG00000033129	ZFP36L2	-1.17116	2.85073e-05	0.000157269	DOWN
ENSGALG00000009338	ZFYVE1	-1.55155	1.46236e-08	1.48177e-07	DOWN
ENSGALG00000028762	ZFYVE26	-1.52968	3.83215e-09	4.25095e-08	DOWN
ENSGALG00000034999	ZHX1	-1.32943	9.59754e-07	7.12612e-06	DOWN
ENSGALG00000004850	ZMIZ1	-1.2701	1.07809e-07	9.4609e-07	DOWN
ENSGALG00000005533	ZMYM3	-1.16117	3.34221e-07	2.67377e-06	DOWN
ENSGALG00000035883	ZMYND10	-1.14135	0.0147916	0.0390353	DOWN
ENSGALG00000033138	ZMYND12	-1.52426	0.000716039	0.00279663	DOWN
ENSGALG00000034140	ZNF395	-1.43166	1.67997e-09	1.98255e-08	DOWN
ENSGALG00000000542	ZNF593	-1.20323	2.50444e-07	2.05504e-06	DOWN
ENSGALG00000009520	2019-03-01	Inf	1.21591e-48	1.43298e-46	UP
ENSGALG00000005809	2019-09-02	2.11651	8.64162e-16	2.15244e-14	UP
ENSGALG00000032830	2019-09-07	1.09481	3.12104e-05	0.000170132	UP
ENSGALG00000014128	A4GALT	1.11581	0.00454082	0.0141186	UP
ENSGALG00000032843	AAAS	1.56022	5.99894e-12	9.86343e-11	UP
ENSGALG00000002899	AACS	2.24631	1.72551e-17	4.82482e-16	UP
ENSGALG00000016896	ABCC4	2.681	1.00519e-23	4.25327e-22	UP
ENSGALG00000006172	ABCC8	2.63773	0.00263014	0.00876216	UP
ENSGALG00000013244	ABCC9	3.98781	3.87792e-21	1.41867e-19	UP
ENSGALG00000034573	ABCF2	1.50871	2.40703e-08	2.37324e-07	UP
ENSGALG00000030677	ABCG2	3.76025	2.11368e-31	1.2843e-29	UP
ENSGALG00000020342	ABHD12B	1.06358	1.87829e-05	0.00010889	UP
ENSGALG00000036297	ABHD8	1.39232	0.0140741	0.0373946	UP
ENSGALG00000015307	ABI3BP	4.71626	3.26102e-36	2.50059e-34	UP
ENSGALG00000011659	ACAT2	2.29174	6.03213e-18	1.74505e-16	UP
ENSGALG00000000498	ACE	4.5209	1.98721e-11	3.03703e-10	UP
ENSGALG00000005305	ACKR2	1.49515	3.01422e-06	2.05234e-05	UP
ENSGALG00000041491	ACKR4	5.05612	2.13636e-51	2.82063e-49	UP
ENSGALG00000003475	ACLY	2.13042	2.23401e-13	4.5091e-12	UP
ENSGALG00000010785	ACOT11	1.0514	0.00764479	0.0221815	UP
ENSGALG00000007132	ACOX2	1.49122	0.00031291	0.00134839	UP
ENSGALG00000032854	ACP5	7.84618	5.52865e-74	1.541e-71	UP
ENSGALG00000001749	ACSBG2	3.2121	1.20814e-29	6.86566e-28	UP
ENSGALG00000019768	ACSF2	1.22626	2.96684e-06	2.024e-05	UP
ENSGALG00000008840	ACSL5	4.41948	1.30357e-21	4.86003e-20	UP
ENSGALG00000003362	ACSS2	1.0106	1.92753e-05	0.000111303	UP
ENSGALG00000009621	ACTB	1.84903	1.89689e-09	2.21619e-08	UP
ENSGALG00000009844	ACTC1	5.95035	5.80623e-27	2.90477e-25	UP
ENSGALG00000041634	ACTG2	5.50054	1.59538e-69	3.94575e-67	UP
ENSGALG00000009061	ACTL6A	1.11674	5.01998e-06	3.27211e-05	UP
ENSGALG00000042458	ACTN1	2.13488	1.1809e-09	1.41451e-08	UP
ENSGALG00000014463	ACTN2	4.36772	0.000214685	0.00096706	UP
ENSGALG00000008779	ACTR2	1.21034	4.31267e-05	0.000228448	UP
ENSGALG00000012159	ACTR3	1.50922	3.04597e-07	2.46144e-06	UP
ENSGALG00000004170	ADA	2.1219	5.42284e-16	1.36621e-14	UP
ENSGALG00000008582	ADAM23	1.1989	1.17859e-07	1.02456e-06	UP
ENSGALG00000001407	ADAMTS15	5.58931	3.12955e-63	6.54225e-61	UP
ENSGALG00000000151	ADAMTS19	2.13895	4.10003e-15	9.70681e-14	UP
ENSGALG00000032974	ADAMTS2	1.32166	1.69544e-06	1.20632e-05	UP
ENSGALG00000009572	ADAMTS20	3.5687	6.78546e-28	3.54621e-26	UP
ENSGALG00000030502	ADAMTS4	1.93439	0.00178806	0.00626463	UP
ENSGALG00000001370	ADAMTS8	1.74941	7.12273e-06	4.49911e-05	UP
ENSGALG00000041750	ADAMTS9	2.18248	8.78884e-19	2.68871e-17	UP
ENSGALG00000002955	ADAMTSL2	2.44712	2.89871e-20	9.98067e-19	UP
ENSGALG00000003819	ADAP1	1.07441	0.00890257	0.0252633	UP
ENSGALG00000003319	ADAP2	3.72049	5.43603e-18	1.58566e-16	UP
ENSGALG00000003837	ADCY7	3.90159	2.58634e-15	6.20439e-14	UP
ENSGALG00000001094	ADGRD2	4.40128	2.89106e-08	2.80791e-07	UP
ENSGALG00000016511	ADGRG2	Inf	0.000368213	0.00155578	UP
ENSGALG00000040627	ADGRG3	Inf	0.0131466	0.035315	UP
ENSGALG00000001149	ADGRG5	Inf	0.000405109	0.00168611	UP
ENSGALG00000013803	ADGRG6	5.07766	1.65633e-44	1.73126e-42	UP
ENSGALG00000011319	ADGRL3	1.35578	8.80328e-08	7.87096e-07	UP
ENSGALG00000008890	ADGRL4	5.76959	2.43788e-12	4.2135e-11	UP
ENSGALG00000005554	ADIPOQ	3.6253	2.65488e-05	0.000147858	UP
ENSGALG00000005057	ADK	1.31165	8.7389e-08	7.82136e-07	UP
ENSGALG00000014182	ADORA2B	4.10493	8.16458e-50	1.01681e-47	UP
ENSGALG00000015608	ADRA2C	2.27721	0.00795413	0.0229162	UP
ENSGALG00000010702	ADSS	1.77909	2.7048e-15	6.47972e-14	UP
ENSGALG00000043711	AGO3	1.12168	5.36867e-06	3.47361e-05	UP
ENSGALG00000039193	AGRN	1.17388	0.000524457	0.00212493	UP
ENSGALG00000033677	AHCY	1.29757	1.36839e-05	8.15924e-05	UP
ENSGALG00000004003	AIFM1	1.11618	3.65534e-06	2.44525e-05	UP
ENSGALG00000003400	AIMP2	1.67627	4.90888e-08	4.58755e-07	UP
ENSGALG00000013726	AIRC	1.73536	8.47762e-12	1.36701e-10	UP
ENSGALG00000003597	AK2	1.02033	4.07713e-05	0.000217216	UP
ENSGALG00000009995	AKAP6	3.09331	2.1005e-23	8.74048e-22	UP
ENSGALG00000012834	AKR1D1	2.51535	2.04954e-25	9.57178e-24	UP
ENSGALG00000015348	ALCAM	2.0231	4.89853e-12	8.11492e-11	UP
ENSGALG00000015147	ALDH1A1	1.69741	0.000586749	0.00235021	UP
ENSGALG00000012691	ALDH1L2	1.72114	7.49872e-11	1.0585e-09	UP
ENSGALG00000026077	ALDOC	1.83455	2.98557e-12	5.08009e-11	UP
ENSGALG00000008539	ALG12	1.04921	1.8624e-05	0.00010804	UP
ENSGALG00000026781	ALOX5AP	Inf	3.44396e-27	1.73284e-25	UP
ENSGALG00000037950	ALPK3	1.22969	0.0170994	0.0441534	UP
ENSGALG00000007237	ALYREF	1.87299	5.42431e-13	1.04442e-11	UP
ENSGALG00000011391	AMN	2.89073	0.000543772	0.00219458	UP
ENSGALG00000004179	ANAPC5	1.88575	9.96388e-13	1.8321e-11	UP
ENSGALG00000036189	angiopoietin-2B	1.43478	7.97292e-08	7.19078e-07	UP
ENSGALG00000029983	ANGPT1	3.88022	4.18154e-27	2.09794e-25	UP
ENSGALG00000004290	ANGPTL1	3.12423	2.93828e-12	5.00448e-11	UP
ENSGALG00000006491	ANKRD1	4.63462	5.64199e-22	2.17744e-20	UP
ENSGALG00000001235	ANKRD24	Inf	0.0011546	0.0042639	UP
ENSGALG00000011376	ANKRD9	1.85044	3.91868e-05	0.000209474	UP
ENSGALG00000011549	ANKS1B	4.49396	8.82834e-35	6.17632e-33	UP
ENSGALG00000041808	ANO1	2.2516	3.55637e-05	0.000191388	UP
ENSGALG00000037483	ANP32B	1.20061	1.99183e-06	1.39404e-05	UP
ENSGALG00000035505	AOAH	4.02533	9.52859e-20	3.16898e-18	UP
ENSGALG00000007579	APBB1IP	2.17612	1.87764e-09	2.19663e-08	UP
ENSGALG00000007543	APCDD1L	3.8131	8.05777e-30	4.65442e-28	UP
ENSGALG00000003226	APOBEC2	Inf	0.0090043	0.0255236	UP
ENSGALG00000031000	APRT	1.05929	0.00149548	0.00534949	UP
ENSGALG00000031734	AQP11	1.37473	0.00689464	0.0202627	UP
ENSGALG00000002452	AQP3	Inf	1.98117e-10	2.65365e-09	UP
ENSGALG00000002562	ARAP3	6.43196	7.30088e-32	4.48264e-30	UP
ENSGALG00000010866	AREG	Inf	0.012912	0.0347754	UP
ENSGALG00000009519	ARG2	2.57211	7.81857e-17	2.0929e-15	UP
ENSGALG00000012421	ARHGAP15	4.68883	1.65608e-37	1.34633e-35	UP
ENSGALG00000015077	ARHGAP31	1.09458	5.43827e-05	0.000282032	UP
ENSGALG00000008443	ARHGDIA	1.10341	5.01878e-05	0.000262057	UP
ENSGALG00000007608	ARHGEF9	1.39909	0.0171732	0.0443277	UP
ENSGALG00000026231	ARID3A	1.08728	0.000320343	0.0013759	UP
ENSGALG00000039206	ARID5A	1.03865	5.3841e-06	3.48231e-05	UP
ENSGALG00000019215	ARL6	1.1652	0.00211431	0.00725143	UP
ENSGALG00000015289	ARMC2	1.42233	0.00768266	0.0222583	UP
ENSGALG00000020927	ARPC5	1.33409	2.40767e-07	1.98399e-06	UP
ENSGALG00000005616	ARSI	1.58954	4.61312e-05	0.000243116	UP
ENSGALG00000034025	ASIC1	1.11127	0.000997646	0.00375212	UP
ENSGALG00000002576	ASL2	3.13445	1.45958e-35	1.07239e-33	UP
ENSGALG00000004669	ASPA	1.30111	0.00135359	0.00489378	UP
ENSGALG00000011572	ASPG	1.80883	3.93848e-13	7.66737e-12	UP
ENSGALG00000023396	ASPHD2	2.42655	6.85531e-08	6.23404e-07	UP
ENSGALG00000032398	ASPM	7.3912	2.05359e-104	2.00339e-101	UP
ENSGALG00000004722	ASPN	4.11024	2.43859e-17	6.73296e-16	UP
ENSGALG00000023689	ASS1	1.10022	1.0111e-06	7.47578e-06	UP
ENSGALG00000034348	ATAD2	2.42128	1.84822e-22	7.29319e-21	UP
ENSGALG00000015233	ATP1B1	1.69564	1.92817e-05	0.000111304	UP
ENSGALG00000035743	ATP2C2	2.71194	3.963e-06	2.63099e-05	UP
ENSGALG00000038801	ATP5B	1.21748	1.80369e-06	1.27404e-05	UP
ENSGALG00000001330	ATP5G1	1.03801	1.07364e-05	6.55533e-05	UP
ENSGALG00000009286	ATP5G3	1.323	2.28289e-07	1.89182e-06	UP
ENSGALG00000034294	ATP6V0D2	10.7677	9.85493e-107	1.15368e-103	UP
ENSGALG00000016446	ATP6V1C2	2.93257	2.52006e-20	8.71107e-19	UP
ENSGALG00000002663	ATR	1.06367	4.04553e-06	2.68243e-05	UP
ENSGALG00000012709	ATXN1	1.18131	2.16564e-07	1.80231e-06	UP
ENSGALG00000007768	AURKA	6.37227	1.80193e-61	3.47714e-59	UP
ENSGALG00000001555	AURKAIP1	1.00488	0.000120422	0.000574933	UP
ENSGALG00000032526	B3GNT5	2.19021	4.31487e-15	1.0184e-13	UP
ENSGALG00000004250	B4GALNT4	3.50321	9.76273e-24	4.15093e-22	UP
ENSGALG00000032145	B4GAL-T7	1.13481	0.000127205	0.000604854	UP
ENSGALG00000040619	BAAT	1.57927	0.010861	0.0300014	UP
ENSGALG00000003548	BAIAP2L1	1.86375	7.73271e-11	1.08978e-09	UP
ENSGALG00000031723	BANF1	1.05943	4.35179e-06	2.86745e-05	UP
ENSGALG00000012292	BANK1	Inf	1.06249e-18	3.22232e-17	UP
ENSGALG00000003484	BARD1	3.70587	1.19753e-32	7.70278e-31	UP
ENSGALG00000035557	BARX1B	2.18748	1.13604e-06	8.30856e-06	UP
ENSGALG00000043400	BCDIN3D	1.21149	0.0019314	0.00669734	UP
ENSGALG00000005408	BCO1	2.35248	1.43281e-13	2.96351e-12	UP
ENSGALG00000020386	BDKRB1	2.96235	9.82259e-26	4.68708e-24	UP
ENSGALG00000011080	BDKRB2	3.20274	4.73936e-13	9.17565e-12	UP
ENSGALG00000008713	BIRC5	4.59625	7.54455e-37	5.96767e-35	UP
ENSGALG00000000141	BLB1	2.12909	6.64489e-09	7.08465e-08	UP
ENSGALG00000030940	BLB2	2.65071	8.70051e-17	2.32543e-15	UP
ENSGALG00000016661	BLK	Inf	5.84475e-38	4.77367e-36	UP
ENSGALG00000008256	BLM	2.69026	2.11891e-24	9.34875e-23	UP
ENSGALG00000006973	BLNK	4.9962	7.31176e-16	1.82898e-14	UP
ENSGALG00000031786	BLVRA	2.78392	8.29274e-08	7.45244e-07	UP
ENSGALG00000016293	BMP5	2.27459	3.91249e-10	5.02953e-09	UP
ENSGALG00000002624	BMS1	1.08218	8.82551e-06	5.48199e-05	UP
ENSGALG00000002913	BNAS1	1.07492	6.57392e-06	4.18254e-05	UP
ENSGALG00000017073	BRCA2	1.50973	1.44241e-07	1.23857e-06	UP
ENSGALG00000033407	BRINP3	Inf	0.00122904	0.00449717	UP
ENSGALG00000001328	BSG	1.45162	6.64911e-08	6.07484e-07	UP
ENSGALG00000014509	BST1	1.41407	8.86292e-06	5.50134e-05	UP
ENSGALG00000004958	BTK	4.1751	4.34363e-32	2.71085e-30	UP
ENSGALG00000008233	BUB1	7.05302	1.89891e-77	5.74913e-75	UP
ENSGALG00000036892	BUB1B	6.20505	5.55861e-68	1.28433e-65	UP
ENSGALG00000015410	BVES	Inf	0.00277027	0.00916661	UP
ENSGALG00000003467	BYSL	1.06902	1.03056e-05	6.31866e-05	UP
ENSGALG00000030179	C10orf54	2.15962	1.14686e-11	1.82252e-10	UP
ENSGALG00000031031	C11orf31	1.6307	1.78498e-08	1.79008e-07	UP
ENSGALG00000017189	C11orf70	Inf	1.15961e-05	7.02408e-05	UP
ENSGALG00000042103	C11orf96	2.3037	0.000701713	0.00275046	UP
ENSGALG00000017289	C12orf4	1.1142	1.77794e-05	0.000103482	UP
ENSGALG00000012379	C14orf166	1.03297	1.25749e-05	7.56215e-05	UP
ENSGALG00000036504	C14orf39	Inf	0.0137758	0.0367243	UP
ENSGALG00000027492	C14orf80	1.35421	7.42305e-06	4.66531e-05	UP
ENSGALG00000040929	C15orf62	Inf	0.000677735	0.0026666	UP
ENSGALG00000006456	C16orf45	1.86017	2.0917e-07	1.74574e-06	UP
ENSGALG00000008765	C1D	1.61032	6.75411e-11	9.60342e-10	UP
ENSGALG00000001091	C1orf116	1.52035	1.53048e-05	9.03371e-05	UP
ENSGALG00000021569	C1QA	8.42996	4.39543e-106	4.54023e-103	UP
ENSGALG00000004771	C1QB	Inf	6.63412e-114	1.45619e-110	UP
ENSGALG00000001654	C1QBP	1.56483	1.086e-10	1.4957e-09	UP
ENSGALG00000029669	C1QC	11.3606	1.36662e-120	3.42827e-117	UP
ENSGALG00000005253	C1QTNF8	1.78702	0.000141955	0.00066704	UP
ENSGALG00000014603	C1S	3.12535	1.55664e-22	6.17034e-21	UP
ENSGALG00000012293	C22orf23	1.60002	0.00387547	0.0123106	UP
ENSGALG00000034258	C25H1ORF43	1.01227	0.00100037	0.00376155	UP
ENSGALG00000030038	C3	7.68506	6.73968e-93	3.58632e-90	UP
ENSGALG00000013218	C3AR1	9.11361	2.11206e-62	4.21452e-60	UP
ENSGALG00000041631	C3orf70	1.22808	0.000612095	0.00243783	UP
ENSGALG00000037129	C4orf32	1.1327	0.00488732	0.0150353	UP
ENSGALG00000040773	C9orf116	1.48207	0.00352526	0.0113107	UP
ENSGALG00000026001	C9orf85	1.09382	0.000388004	0.00162999	UP
ENSGALG00000030781	CA2	4.33086	8.81152e-29	4.83532e-27	UP
ENSGALG00000005360	CA4	Inf	3.26676e-24	1.42697e-22	UP
ENSGALG00000039145	CA8	Inf	0.0140887	0.0373994	UP
ENSGALG00000034132	CACFD1	1.65822	5.18749e-07	4.00582e-06	UP
ENSGALG00000013022	CACNA1C	1.84244	1.53848e-12	2.7483e-11	UP
ENSGALG00000005332	CACNA1D	2.34645	0.000267607	0.00117392	UP
ENSGALG00000003833	CACNA1E	3.09162	3.93589e-09	4.35777e-08	UP
ENSGALG00000007623	CACNA1G	3.36718	2.54727e-12	4.38529e-11	UP
ENSGALG00000042886	CACNG7	4.29812	1.63135e-11	2.53285e-10	UP
ENSGALG00000007979	CALML4	1.14593	0.000506071	0.00205613	UP
ENSGALG00000040368	CALR	1.0169	6.46694e-05	0.000329158	UP
ENSGALG00000003914	CALR3	1.84135	0.0136462	0.036434	UP
ENSGALG00000005621	CAMK2A	3.36998	0.000807043	0.00310987	UP
ENSGALG00000035800	CAMKMT	2.0165	2.25406e-07	1.87145e-06	UP
ENSGALG00000036294	CAP1	1.14253	5.22228e-05	0.000271875	UP
ENSGALG00000012715	CAP2	4.08744	1.10591e-09	1.3283e-08	UP
ENSGALG00000034562	CAPN10	1.13408	5.67828e-05	0.000293353	UP
ENSGALG00000009069	CAPN14	2.76804	2.50077e-12	4.30947e-11	UP
ENSGALG00000009050	CAPN3	7.07965	1.10076e-27	5.65188e-26	UP
ENSGALG00000040478	CAPN5	1.94748	1.45105e-06	1.04172e-05	UP
ENSGALG00000001547	CAPZA1	1.23167	7.54664e-06	4.73282e-05	UP
ENSGALG00000004034	CAPZB	1.09631	2.76855e-05	0.00015312	UP
ENSGALG00000004398	CARD11	7.3056	7.93997e-41	7.29978e-39	UP
ENSGALG00000021442	CARMIL2	1.0977	0.0137741	0.0367243	UP
ENSGALG00000038527	CARMIL3	1.06377	0.0090028	0.0255236	UP
ENSGALG00000014698	CASP2	1.12354	7.63744e-07	5.7708e-06	UP
ENSGALG00000008933	CASP7	1.4215	2.05924e-06	1.43836e-05	UP
ENSGALG00000015018	CASQ2	Inf	0.000361381	0.00152986	UP
ENSGALG00000007744	CASS4	2.54391	1.1462e-05	6.95484e-05	UP
ENSGALG00000043287	CAV1	1.02816	1.17749e-05	7.12497e-05	UP
ENSGALG00000008351	CAV3	Inf	0.0116161	0.0317725	UP
ENSGALG00000029077	CBL	1.74534	2.4074e-13	4.83683e-12	UP
ENSGALG00000023338	CBX2	2.43312	6.03367e-06	3.86966e-05	UP
ENSGALG00000036856	CBX5	2.89399	3.27759e-16	8.40211e-15	UP
ENSGALG00000019509	CCDC102B	7.07551	6.01034e-18	1.74161e-16	UP
ENSGALG00000015572	CCDC125	3.01484	3.09595e-06	2.10146e-05	UP
ENSGALG00000011918	CCDC134	1.34794	6.61595e-08	6.05399e-07	UP
ENSGALG00000004505	CCDC137	1.26484	0.00113358	0.00419863	UP
ENSGALG00000012971	CCDC170	4.79184	1.25209e-05	7.53486e-05	UP
ENSGALG00000015221	CCDC181	2.34798	0.00231985	0.00785209	UP
ENSGALG00000012987	CCDC77	2.42927	8.56847e-11	1.197e-09	UP
ENSGALG00000043080	CCDC85A	2.34812	8.39627e-07	6.30888e-06	UP
ENSGALG00000032717	CCL4	8.69624	2.35606e-53	3.5976e-51	UP
ENSGALG00000043603	CCL5	Inf	8.87008e-11	1.23618e-09	UP
ENSGALG00000041079	CCLi7	Inf	7.28116e-54	1.13148e-51	UP
ENSGALG00000043065	CCLi8	Inf	5.71565e-08	5.27413e-07	UP
ENSGALG00000005612	CCM2	1.10474	3.87643e-06	2.58135e-05	UP
ENSGALG00000011881	CCNA2	3.74166	3.03605e-43	3.06397e-41	UP
ENSGALG00000004161	CCNB2	2.94884	6.98675e-31	4.20162e-29	UP
ENSGALG00000003485	CCND3	3.26204	3.27702e-38	2.71831e-36	UP
ENSGALG00000040794	CCNE2	4.29511	1.08828e-32	7.05171e-31	UP
ENSGALG00000038502	CCNF	2.33911	3.21306e-21	1.18036e-19	UP
ENSGALG00000007076	CCNY	1.27428	4.43049e-08	4.17155e-07	UP
ENSGALG00000037077	CCR5	Inf	0.000193421	0.000880145	UP
ENSGALG00000035733	CCR7	4.73624	2.07991e-05	0.000118968	UP
ENSGALG00000009975	CCT2	1.2722	9.89747e-07	7.32096e-06	UP
ENSGALG00000039205	CCT3	1.05949	4.30479e-05	0.000228099	UP
ENSGALG00000008812	CCT4	1.03975	8.32622e-05	0.000412203	UP
ENSGALG00000013041	CCT5	1.01818	0.000179034	0.000821002	UP
ENSGALG00000002448	CCT6	1.1342	5.56688e-06	3.59656e-05	UP
ENSGALG00000016088	CCT7	1.31561	1.07981e-07	9.4713e-07	UP
ENSGALG00000015821	CCT8	1.35871	8.33575e-08	7.48725e-07	UP
ENSGALG00000043052	CD1.2	7.68902	2.10428e-24	9.30758e-23	UP
ENSGALG00000023411	CD180	Inf	1.2621e-14	2.87452e-13	UP
ENSGALG00000019231	CD200R1A	Inf	1.79463e-52	2.5211e-50	UP
ENSGALG00000015191	CD200R1L	Inf	0.00706522	0.0206775	UP
ENSGALG00000015032	CD274	3.26294	6.73393e-20	2.26963e-18	UP
ENSGALG00000039741	CD30	1.24968	0.0125559	0.0339412	UP
ENSGALG00000014508	CD38	3.70608	5.01794e-10	6.35292e-09	UP
ENSGALG00000007416	CD3E	Inf	8.64376e-10	1.05333e-08	UP
ENSGALG00000004594	CD74	3.38057	2.08768e-42	2.04802e-40	UP
ENSGALG00000046032	CD83	5.99823	5.25599e-11	7.56819e-10	UP
ENSGALG00000008359	CD93	6.29666	1.74035e-19	5.65937e-18	UP
ENSGALG00000009971	CDC20	8.28274	5.60109e-93	3.0736e-90	UP
ENSGALG00000007610	CDC23	1.11644	4.34336e-06	2.86404e-05	UP
ENSGALG00000038469	CDC25A	1.42624	1.98126e-07	1.66225e-06	UP
ENSGALG00000010551	CDC42EP3	1.08821	0.000320036	0.00137505	UP
ENSGALG00000001616	CDC45	3.08246	1.68156e-22	6.65051e-21	UP
ENSGALG00000006051	CDC7	4.66986	1.00359e-35	7.49913e-34	UP
ENSGALG00000014513	CDCA3	7.78725	1.16204e-53	1.78995e-51	UP
ENSGALG00000040833	CDCA7	3.71218	3.99366e-49	4.80333e-47	UP
ENSGALG00000035978	CDCA7L	1.19112	2.11482e-07	1.76336e-06	UP
ENSGALG00000000608	CDH1	2.63994	2.06659e-12	3.6037e-11	UP
ENSGALG00000030040	CDH15	4.92126	5.66541e-06	3.65483e-05	UP
ENSGALG00000035094	CDH17	1.33805	0.000204003	0.000923511	UP
ENSGALG00000015132	CDH2	2.65777	1.1662e-27	5.95304e-26	UP
ENSGALG00000012906	CDH20	2.74172	9.79332e-13	1.80263e-11	UP
ENSGALG00000003085	CDK1	6.48161	1.40756e-75	4.05194e-73	UP
ENSGALG00000032699	CDK2	3.19674	4.35342e-32	2.71085e-30	UP
ENSGALG00000012220	CDKN3	3.33299	1.08157e-22	4.31643e-21	UP
ENSGALG00000035419	CDON	1.87439	5.21877e-15	1.22189e-13	UP
ENSGALG00000025743	CDR2	1.02326	0.00668885	0.0197161	UP
ENSGALG00000011227	CDS1	3.79165	8.74742e-07	6.55031e-06	UP
ENSGALG00000013784	CDT1	3.07349	1.23e-21	4.5955e-20	UP
ENSGALG00000008014	CEBPB	1.28781	2.81667e-05	0.000155488	UP
ENSGALG00000040335	CEBPZ	1.01499	2.75668e-05	0.000152704	UP
ENSGALG00000013031	CECR1	1.88376	2.57338e-11	3.8722e-10	UP
ENSGALG00000043355	CELSR1	1.87207	1.51804e-12	2.72286e-11	UP
ENSGALG00000037735	CENPA	3.25911	2.60485e-08	2.54968e-07	UP
ENSGALG00000009690	CENPF	5.0528	1.04394e-66	2.38073e-64	UP
ENSGALG00000014788	CENPH	3.91188	2.62554e-33	1.74638e-31	UP
ENSGALG00000005038	CENPI	7.7189	1.93758e-77	5.76676e-75	UP
ENSGALG00000017148	CENPJ	3.30104	9.55131e-17	2.53738e-15	UP
ENSGALG00000014753	CENPK	5.3146	3.59218e-56	6.00749e-54	UP
ENSGALG00000038411	CENPL	8.35485	6.45473e-58	1.13345e-55	UP
ENSGALG00000011914	CENPM	3.76634	4.76098e-25	2.20007e-23	UP
ENSGALG00000013494	CENPN	3.51352	8.84959e-23	3.55603e-21	UP
ENSGALG00000016609	CENPO	4.58801	4.9787e-38	4.08532e-36	UP
ENSGALG00000004687	CENPP	3.50478	1.41765e-18	4.26264e-17	UP
ENSGALG00000028900	CENPT	2.26755	7.23587e-20	2.42485e-18	UP
ENSGALG00000027454	CENPW	4.4758	3.76201e-36	2.85978e-34	UP
ENSGALG00000043607	CENPX	1.60989	6.26333e-07	4.79861e-06	UP
ENSGALG00000034989	CEP112	1.85359	1.54941e-10	2.10913e-09	UP
ENSGALG00000010562	CEP128	1.03123	0.00179802	0.00629703	UP
ENSGALG00000013776	CEP135	2.66844	4.88834e-16	1.23688e-14	UP
ENSGALG00000006639	CEP55	6.45557	8.34008e-46	9.04024e-44	UP
ENSGALG00000015179	CEP78	2.44578	2.81649e-17	7.75198e-16	UP
ENSGALG00000019336	CEP83	1.193	0.000696434	0.00273099	UP
ENSGALG00000016268	CFAP47	Inf	0.000229816	0.00102817	UP
ENSGALG00000034975	CFTII	2.18994	0.00293397	0.00963903	UP
ENSGALG00000006352	CH25H	1.44033	0.000139818	0.000658374	UP
ENSGALG00000001126	CHAF1A	1.80536	3.552e-13	6.99251e-12	UP
ENSGALG00000016042	CHAF1B	1.43247	1.70827e-09	2.01323e-08	UP
ENSGALG00000002495	CHCHD2	1.11691	9.51327e-06	5.87801e-05	UP
ENSGALG00000006328	CHCHD4	1.02186	4.08732e-05	0.000217561	UP
ENSGALG00000042418	CHEK1	3.5617	1.69132e-18	5.0682e-17	UP
ENSGALG00000010820	CHGA	8.132	1.63927e-30	9.79104e-29	UP
ENSGALG00000023760	CHIA	Inf	2.82449e-13	5.63056e-12	UP
ENSGALG00000042500	CHIR-AB1	Inf	3.67065e-10	4.73946e-09	UP
ENSGALG00000029472	CHIR-IG1-5	Inf	1.94523e-24	8.64765e-23	UP
ENSGALG00000037856	CHL1	5.495	1.88406e-35	1.3785e-33	UP
ENSGALG00000008072	CHRDL1	4.78753	2.88743e-26	1.41235e-24	UP
ENSGALG00000017308	CHRDL2	2.09709	0.00247753	0.00830575	UP
ENSGALG00000009301	CHRNA1	1.79518	0.00495878	0.0152204	UP
ENSGALG00000007899	CHRND	Inf	0.000292506	0.00126825	UP
ENSGALG00000019489	CHST9	3.67761	1.97473e-12	3.46071e-11	UP
ENSGALG00000040157	CHTF18	1.76947	1.76748e-13	3.60476e-12	UP
ENSGALG00000000632	CHTF8	4.52168	1.68845e-27	8.56912e-26	UP
ENSGALG00000007354	CIT	7.64652	4.89e-91	2.38524e-88	UP
ENSGALG00000012659	CKAP4	1.12154	1.31089e-05	7.85906e-05	UP
ENSGALG00000011511	CKB	3.71051	1.6843e-20	5.88131e-19	UP
ENSGALG00000038817	CKS2	Inf	5.60379e-20	1.896e-18	UP
ENSGALG00000016607	CLCN4	1.27089	2.60798e-06	1.79171e-05	UP
ENSGALG00000013223	CLEC3A	Inf	1.12685e-34	7.8522e-33	UP
ENSGALG00000002346	CLSPN	2.41355	9.47001e-14	1.99872e-12	UP
ENSGALG00000014674	CLSTN3	1.75826	5.02617e-14	1.08694e-12	UP
ENSGALG00000013229	CMAS	1.10264	0.000249404	0.00110094	UP
ENSGALG00000035182	CMKLR1	2.22234	4.151e-07	3.26385e-06	UP
ENSGALG00000010481	CMPK1	1.19569	3.29564e-06	2.22412e-05	UP
ENSGALG00000011488	CMTM7	1.07242	4.27275e-05	0.000226675	UP
ENSGALG00000046299	CNKSR1	Inf	0.0113398	0.0311672	UP
ENSGALG00000005597	CNN3	1.14832	4.01382e-05	0.000214233	UP
ENSGALG00000037511	CNR1	2.70657	3.80332e-18	1.11496e-16	UP
ENSGALG00000008757	CNRIP1	Inf	0.0168223	0.0435756	UP
ENSGALG00000009523	CNTN1	4.49133	4.0381e-29	2.25825e-27	UP
ENSGALG00000008263	CNTN4	1.5809	0.000939265	0.0035554	UP
ENSGALG00000003123	CNTNAP1	1.4518	6.48959e-09	6.92749e-08	UP
ENSGALG00000011577	CNTNAP5	Inf	0.0185494	0.0473924	UP
ENSGALG00000034119	COL15A1	4.50963	3.99376e-24	1.73162e-22	UP
ENSGALG00000005797	COL20A1	Inf	1.5743e-06	1.12468e-05	UP
ENSGALG00000016292	COL21A1	7.07074	1.6098e-64	3.57825e-62	UP
ENSGALG00000027526	COL9A2	3.96043	1.08778e-06	7.98218e-06	UP
ENSGALG00000037309	COLEC11	Inf	0.000136102	0.000643165	UP
ENSGALG00000002024	COMT	2.69022	4.12483e-19	1.30508e-17	UP
ENSGALG00000004901	CORO1C	1.33169	4.73604e-06	3.1078e-05	UP
ENSGALG00000001933	CORO2A	1.89404	5.93113e-06	3.80807e-05	UP
ENSGALG00000017644	COTL1	1.25473	5.70427e-07	4.3856e-06	UP
ENSGALG00000033446	COX5B	1.22589	0.000939071	0.0035554	UP
ENSGALG00000015906	COX7A2	1.01958	1.89827e-05	0.000109903	UP
ENSGALG00000030773	CP	4.3904	2.33176e-45	2.4666e-43	UP
ENSGALG00000009945	CPM	1.70713	2.50872e-07	2.05759e-06	UP
ENSGALG00000045776	CPN2	3.84959	8.14206e-09	8.5307e-08	UP
ENSGALG00000001316	CPNE2	1.24196	0.000150931	0.000705443	UP
ENSGALG00000004714	CPSF4	1.26406	4.96475e-08	4.62744e-07	UP
ENSGALG00000040759	CPXM1	1.73512	3.88639e-11	5.70134e-10	UP
ENSGALG00000008393	CREB3L1	1.55021	2.35546e-09	2.72297e-08	UP
ENSGALG00000038265	CREB5	1.24059	0.000275168	0.00120377	UP
ENSGALG00000008551	CRELD2	1.7976	3.99941e-13	7.77736e-12	UP
ENSGALG00000005657	CRHR2	2.95521	3.87244e-13	7.54718e-12	UP
ENSGALG00000041203	CRMP1A	2.51921	0.000133411	0.000631965	UP
ENSGALG00000007945	CRYAB	Inf	0.000406422	0.00168998	UP
ENSGALG00000017135	CRYL1	1.03212	1.19931e-05	7.23707e-05	UP
ENSGALG00000030466	CS	1.85369	3.24967e-11	4.81961e-10	UP
ENSGALG00000005725	CSF1R	4.22034	2.99292e-34	2.04497e-32	UP
ENSGALG00000030907	CSF3	9.37145	6.37876e-99	4.14856e-96	UP
ENSGALG00000002112	CSF3R	5.91355	2.20009e-57	3.82511e-55	UP
ENSGALG00000035230	CSMD1	1.6479	1.38063e-05	8.22103e-05	UP
ENSGALG00000002678	CSPG4	1.62493	0.00214769	0.00734813	UP
ENSGALG00000029921	CSRP2	1.76311	5.75356e-06	3.70218e-05	UP
ENSGALG00000008660	CST7	Inf	1.15875e-05	7.02129e-05	UP
ENSGALG00000014412	CSTA	3.59583	7.61141e-25	3.45365e-23	UP
ENSGALG00000041769	CTDNEP1	1.28389	4.14566e-07	3.26155e-06	UP
ENSGALG00000033351	CTHRC1	3.34974	3.73661e-18	1.09724e-16	UP
ENSGALG00000013001	CTNND2	2.88285	2.39558e-08	2.36461e-07	UP
ENSGALG00000004628	CTNS	1.27056	1.1341e-06	8.29781e-06	UP
ENSGALG00000042967	CTPS1	1.55949	2.33516e-09	2.70306e-08	UP
ENSGALG00000000775	CTSS	3.48168	5.36251e-42	5.23143e-40	UP
ENSGALG00000007675	CXCR5	Inf	0.0137894	0.0367495	UP
ENSGALG00000016286	CXorf21	2.4039	0.000849747	0.00325514	UP
ENSGALG00000016215	CXorf36	Inf	1.00653e-05	6.18211e-05	UP
ENSGALG00000032372	CYB5R2	1.72437	3.18929e-10	4.15768e-09	UP
ENSGALG00000016261	CYBB	10.6351	3.48337e-80	1.17631e-77	UP
ENSGALG00000011020	CYCS	1.74215	3.17145e-11	4.71156e-10	UP
ENSGALG00000001892	CYGB	1.40831	3.30251e-10	4.29253e-09	UP
ENSGALG00000034982	CYP11A1	2.90497	0.000104748	0.000507554	UP
ENSGALG00000039742	CYP21A1	3.45964	1.21825e-14	2.77823e-13	UP
ENSGALG00000042279	CYP24A1	2.44981	0.0123854	0.0335526	UP
ENSGALG00000002470	CYP27A1	1.13332	0.00586227	0.0176149	UP
ENSGALG00000016710	CYP39A1	1.01332	0.00116957	0.00431371	UP
ENSGALG00000009365	CYP51	2.24592	2.1958e-12	3.81387e-11	UP
ENSGALG00000008661	CYR61	1.7159	7.68678e-07	5.80559e-06	UP
ENSGALG00000012454	CYTH4	4.04653	6.9622e-17	1.86936e-15	UP
ENSGALG00000015015	CYTL1	3.85897	0.000249396	0.00110094	UP
ENSGALG00000011288	DACT2	2.68519	2.46953e-09	2.84733e-08	UP
ENSGALG00000005961	dAK	5.89238	1.57378e-64	3.54302e-62	UP
ENSGALG00000043681	DAPP1	6.36003	1.06961e-12	1.95854e-11	UP
ENSGALG00000015200	DAZAP1	2.12416	2.86874e-18	8.48066e-17	UP
ENSGALG00000003965	DBX1	Inf	5.74478e-06	3.69789e-05	UP
ENSGALG00000028501	DCK	2.13705	3.96459e-17	1.07935e-15	UP
ENSGALG00000034493	DCLK3	Inf	6.32097e-12	1.03445e-10	UP
ENSGALG00000008938	DCLRE1A	1.52368	8.55976e-12	1.37898e-10	UP
ENSGALG00000028626	DCLRE1B	1.54195	3.92718e-06	2.6092e-05	UP
ENSGALG00000011274	DCN	1.14395	1.27065e-05	7.63608e-05	UP
ENSGALG00000033520	DCSTAMP	Inf	7.66705e-15	1.76684e-13	UP
ENSGALG00000016899	DCT	3.06365	2.30117e-15	5.55825e-14	UP
ENSGALG00000010674	DCTD	3.27583	2.85544e-35	2.03827e-33	UP
ENSGALG00000007993	DCX	1.86713	7.15288e-16	1.79179e-14	UP
ENSGALG00000012147	DDX18	1.23406	4.1523e-07	3.26385e-06	UP
ENSGALG00000010884	DDX24	1.05209	4.09292e-06	2.71214e-05	UP
ENSGALG00000014729	DEPDC1B	6.14786	8.87459e-37	6.98824e-35	UP
ENSGALG00000011681	DEPDC7	3.00226	1.29413e-05	7.76388e-05	UP
ENSGALG00000013095	DERA	1.35027	2.40349e-05	0.000135534	UP
ENSGALG00000011306	DES	3.05071	1.3501e-09	1.60513e-08	UP
ENSGALG00000010798	DHCR24	2.31332	9.26539e-12	1.48449e-10	UP
ENSGALG00000004106	DHCR7	2.39627	3.59546e-14	7.87236e-13	UP
ENSGALG00000000802	DHODH	1.67061	4.79869e-10	6.09291e-09	UP
ENSGALG00000030376	DHRS3	1.06249	0.00873249	0.0248569	UP
ENSGALG00000016937	DIAPH3	6.17429	2.61177e-78	8.18977e-76	UP
ENSGALG00000020569	DIMT1	1.05838	5.15016e-06	3.34703e-05	UP
ENSGALG00000026005	DIO2	8.74945	1.40908e-54	2.27004e-52	UP
ENSGALG00000028041	DKK2	4.6	1.02896e-27	5.29869e-26	UP
ENSGALG00000014793	DLGAP1	2.0033	0.00883619	0.0251114	UP
ENSGALG00000012165	DLGAP5	7.77654	1.30625e-102	1.09227e-99	UP
ENSGALG00000010386	DLK2	2.64042	1.71041e-08	1.72218e-07	UP
ENSGALG00000010286	DLST	1.06759	8.57484e-06	5.33195e-05	UP
ENSGALG00000012236	DMC1	3.31273	1.05318e-06	7.76724e-06	UP
ENSGALG00000004491	DMGDH	3.51722	1.83793e-14	4.1324e-13	UP
ENSGALG00000004037	DNA2	7.73791	3.02451e-56	5.10677e-54	UP
ENSGALG00000010116	DNAH8	2.16583	0.0169431	0.0438119	UP
ENSGALG00000001918	DNAJB5	1.889	2.37583e-06	1.63799e-05	UP
ENSGALG00000002701	DNAJC9	1.14961	8.60608e-06	5.34758e-05	UP
ENSGALG00000028790	DNASE2B	5.9433	8.27453e-53	1.20083e-50	UP
ENSGALG00000038018	DNMT1	1.19472	8.0142e-07	6.03989e-06	UP
ENSGALG00000002080	DOCK2	2.26652	9.21296e-12	1.47744e-10	UP
ENSGALG00000013753	DOK6	1.68432	0.000151962	0.000709508	UP
ENSGALG00000039791	DOLPP1	1.15986	0.00061997	0.00246472	UP
ENSGALG00000038649	DONSON	2.03226	2.52148e-07	2.06516e-06	UP
ENSGALG00000000843	DOT1L	1.07804	0.00126568	0.00461204	UP
ENSGALG00000007731	DPCD	1.4231	5.18693e-06	3.36844e-05	UP
ENSGALG00000006175	DPEP1	3.42659	5.47539e-06	3.54005e-05	UP
ENSGALG00000009352	DPF3	4.37377	0.000157354	0.000731183	UP
ENSGALG00000010089	DPH2	1.23682	0.000106688	0.000515106	UP
ENSGALG00000042452	DPP4	1.17493	2.76457e-07	2.24749e-06	UP
ENSGALG00000039011	DPYS	2.74657	3.78177e-05	0.000202772	UP
ENSGALG00000004631	DRAXIN	1.51866	0.002507	0.0083917	UP
ENSGALG00000043799	DSCC1	2.50687	1.60735e-10	2.18292e-09	UP
ENSGALG00000012790	DSP	1.89291	8.88005e-06	5.51003e-05	UP
ENSGALG00000008667	DSTN	1.05148	5.69455e-05	0.000294107	UP
ENSGALG00000009837	DTL	5.22392	6.50763e-53	9.60286e-51	UP
ENSGALG00000012075	DTX3L	1.24392	8.29537e-06	5.16732e-05	UP
ENSGALG00000040360	DUSP1	1.06457	3.67108e-06	2.45391e-05	UP
ENSGALG00000021017	DUSP15	1.2156	0.019263	0.0489521	UP
ENSGALG00000001633	DUSP26	1.48822	0.000327216	0.00140042	UP
ENSGALG00000011419	DUSP4	2.99161	1.86892e-09	2.18789e-08	UP
ENSGALG00000011207	DUSP6	1.88512	5.25049e-10	6.62346e-09	UP
ENSGALG00000038032	DUT	2.68967	2.14134e-22	8.43093e-21	UP
ENSGALG00000009954	DYNC2LI1	1.42671	8.47873e-07	6.36267e-06	UP
ENSGALG00000020999	DYNLL1	1.44383	0.000118537	0.000567013	UP
ENSGALG00000019979	DYNLT1	1.55832	4.94293e-08	4.61445e-07	UP
ENSGALG00000003045	E2F1	2.6495	3.75244e-24	1.63506e-22	UP
ENSGALG00000012680	E2F3	2.96728	1.55222e-20	5.4405e-19	UP
ENSGALG00000031340	E2F7	4.81022	1.05655e-39	9.32312e-38	UP
ENSGALG00000041299	E2F8	3.36219	7.4209e-27	3.70202e-25	UP
ENSGALG00000011657	EAF2	2.55069	6.14695e-13	1.17072e-11	UP
ENSGALG00000009045	EBNA1BP2	1.19455	3.42211e-05	0.000184786	UP
ENSGALG00000012735	EDN1	1.77151	0.000720637	0.00281146	UP
ENSGALG00000007466	EDNRB2	Inf	1.81012e-08	1.81322e-07	UP
ENSGALG00000005843	EEF1A2	2.51179	0.0141196	0.0374701	UP
ENSGALG00000005024	EFCC1	2.72722	2.02102e-05	0.00011613	UP
ENSGALG00000038313	EFHD2	2.43306	2.12172e-14	4.7341e-13	UP
ENSGALG00000016605	EFR3B	1.24664	1.62012e-06	1.15553e-05	UP
ENSGALG00000007669	EGR1	2.04316	3.94493e-14	8.60534e-13	UP
ENSGALG00000040971	EGR2	1.63932	0.00475552	0.0146864	UP
ENSGALG00000007817	EHF	3.43557	0.000596434	0.00238356	UP
ENSGALG00000038097	EI24	1.28128	5.50862e-07	4.2426e-06	UP
ENSGALG00000003259	EIF2B1	1.2134	3.68636e-07	2.92246e-06	UP
ENSGALG00000008520	EIF4G1	1.01359	0.000291403	0.00126471	UP
ENSGALG00000000616	ELF3	4.51676	2.79878e-12	4.79478e-11	UP
ENSGALG00000004209	ELFN1	2.02168	5.92519e-05	0.000305032	UP
ENSGALG00000017169	ELMOD1	3.90807	0.000118606	0.000567188	UP
ENSGALG00000032489	ELOF1	1.0456	0.00126301	0.00460419	UP
ENSGALG00000015876	ELOVL4	4.25334	0.000538167	0.00217397	UP
ENSGALG00000016314	ELOVL5	1.37705	2.61206e-08	2.55531e-07	UP
ENSGALG00000014730	ELOVL7	Inf	0.000671671	0.00264511	UP
ENSGALG00000040325	EMC2	1.03316	2.11832e-05	0.000120732	UP
ENSGALG00000026492	EMC6	1.28521	8.02629e-08	7.22778e-07	UP
ENSGALG00000007676	EME1	2.09052	1.37231e-11	2.15737e-10	UP
ENSGALG00000009915	EML4	1.1403	2.10218e-05	0.000120046	UP
ENSGALG00000039970	ENDOU	3.4692	1.3806e-12	2.5019e-11	UP
ENSGALG00000033039	ENG	1.94003	1.10711e-11	1.76414e-10	UP
ENSGALG00000002377	ENO1	1.29039	3.57509e-06	2.3943e-05	UP
ENSGALG00000016967	ENOX1	1.61939	9.33163e-08	8.30529e-07	UP
ENSGALG00000037587	ENPP3	1.77261	4.24848e-09	4.68026e-08	UP
ENSGALG00000010645	ENPP6	6.36546	2.55574e-80	8.79975e-78	UP
ENSGALG00000039696	ENTPD2	2.01155	4.94279e-08	4.61445e-07	UP
ENSGALG00000030493	ENTPD3	2.96658	5.37678e-05	0.000279091	UP
ENSGALG00000010202	ENTPD5	1.32706	5.13174e-08	4.77296e-07	UP
ENSGALG00000008563	ENTPD6	1.69962	3.76262e-10	4.85108e-09	UP
ENSGALG00000013406	EOGT	2.11082	7.77073e-14	1.65712e-12	UP
ENSGALG00000010005	EPAS1	4.22806	1.78154e-42	1.75752e-40	UP
ENSGALG00000008969	EPCAM	3.96684	0.000686774	0.00269612	UP
ENSGALG00000014687	EPHA1	3.61755	1.03834e-07	9.13946e-07	UP
ENSGALG00000039895	EPHA2	1.03688	0.000757451	0.00293734	UP
ENSGALG00000014749	EPHB6	1.37911	2.00927e-08	2.00129e-07	UP
ENSGALG00000023279	EPN3	1.46297	9.13372e-05	0.000448012	UP
ENSGALG00000016964	EPSTI1	2.43657	8.2825e-09	8.66234e-08	UP
ENSGALG00000003881	ERCC6L	11.139	1.76022e-91	9.09102e-89	UP
ENSGALG00000017384	ERH	1.22301	6.81488e-07	5.18947e-06	UP
ENSGALG00000012404	ERO1A	1.00986	1.65535e-05	9.6893e-05	UP
ENSGALG00000000535	ERRFI1	1.40842	3.27427e-08	3.15393e-07	UP
ENSGALG00000032943	ESAM	Inf	9.19354e-07	6.85805e-06	UP
ENSGALG00000016583	ESCO2	1.01707	0.000418815	0.00173371	UP
ENSGALG00000041923	ESPL1	3.07329	1.07551e-23	4.53988e-22	UP
ENSGALG00000003374	ESRP2	Inf	0.00197326	0.00681291	UP
ENSGALG00000000557	ETNK2	Inf	2.95836e-05	0.000162188	UP
ENSGALG00000011209	EVL	2.41691	1.66163e-15	4.08081e-14	UP
ENSGALG00000010748	EXO1	7.63899	1.63857e-58	2.90639e-56	UP
ENSGALG00000040373	EXOSC2	1.12565	2.66959e-06	1.83046e-05	UP
ENSGALG00000043829	EXTL1	3.1131	0.00189797	0.00658922	UP
ENSGALG00000043399	EZH2	1.53591	1.17453e-11	1.86143e-10	UP
ENSGALG00000013742	EZR	2.61757	6.17225e-15	1.43937e-13	UP
ENSGALG00000026677	F10	7.33012	1.09064e-52	1.55705e-50	UP
ENSGALG00000012802	F13A1	6.43639	4.21805e-91	2.11625e-88	UP
ENSGALG00000044485	F2RL3	2.37359	3.35365e-08	3.22686e-07	UP
ENSGALG00000029298	F5	2.38308	5.7531e-22	2.21545e-20	UP
ENSGALG00000016833	F7	7.3779	4.58824e-28	2.4639e-26	UP
ENSGALG00000005077	F8	4.70915	4.56124e-15	1.07223e-13	UP
ENSGALG00000034534	FAAP24	2.69347	3.29042e-15	7.83985e-14	UP
ENSGALG00000041344	FABP5	2.19554	1.77674e-08	1.78283e-07	UP
ENSGALG00000038933	FABP7	2.04684	2.1732e-06	1.51075e-05	UP
ENSGALG00000024041	FAHD1	1.16353	6.05151e-05	0.000310443	UP
ENSGALG00000007139	FAM107A	Inf	1.49321e-06	1.0698e-05	UP
ENSGALG00000046425	FAM110A	2.28472	9.92906e-06	6.10912e-05	UP
ENSGALG00000004812	FAM129A	1.66517	1.06022e-12	1.94336e-11	UP
ENSGALG00000014689	FAM131B	2.12557	3.39226e-11	5.01414e-10	UP
ENSGALG00000001857	FAM132A	4.39079	3.06338e-16	7.87599e-15	UP
ENSGALG00000014943	FAM169A	Inf	0.0129189	0.0347832	UP
ENSGALG00000005188	FAM188B	1.18364	0.000274679	0.00120224	UP
ENSGALG00000015110	FAM189A2	1.57308	0.00156661	0.00557101	UP
ENSGALG00000038768	FAM20C	1.0891	3.40941e-06	2.29033e-05	UP
ENSGALG00000007152	FAM3D	5.03115	1.24416e-08	1.27316e-07	UP
ENSGALG00000035903	FAM46A	2.20957	9.14565e-15	2.09384e-13	UP
ENSGALG00000036117	FAM46B	1.21911	0.00011597	0.000555796	UP
ENSGALG00000012946	FAM60A	1.34942	3.90596e-07	3.08819e-06	UP
ENSGALG00000013703	FAM69C	1.17824	0.00097769	0.00368446	UP
ENSGALG00000003789	FAM78A	3.29137	1.73116e-09	2.03748e-08	UP
ENSGALG00000005087	FAM83G	3.84003	2.71822e-14	6.00402e-13	UP
ENSGALG00000000516	FANCA	7.70091	3.96218e-50	5.04174e-48	UP
ENSGALG00000016569	FANCB	3.93231	3.13271e-18	9.22993e-17	UP
ENSGALG00000012618	FANCC	3.66605	8.40238e-30	4.83757e-28	UP
ENSGALG00000003720	FANCD2	2.4918	2.68195e-19	8.65718e-18	UP
ENSGALG00000003660	FANCF	3.80479	9.27821e-09	9.65014e-08	UP
ENSGALG00000030022	FANCL	2.90353	4.68274e-15	1.09785e-13	UP
ENSGALG00000016886	FARP1	1.98916	2.9115e-15	6.9559e-14	UP
ENSGALG00000040258	FARSA	1.40678	3.84294e-10	4.94374e-09	UP
ENSGALG00000005236	FARSB	1.40487	6.34802e-08	5.81791e-07	UP
ENSGALG00000040896	FASN	1.19614	7.59224e-05	0.000380261	UP
ENSGALG00000004320	FAT2	5.85908	1.48028e-08	1.49819e-07	UP
ENSGALG00000014233	FBLN1	1.93382	1.43327e-12	2.58667e-11	UP
ENSGALG00000014686	FBN2	1.79455	2.63849e-12	4.5379e-11	UP
ENSGALG00000012613	FBP1	4.78555	2.86616e-14	6.32285e-13	UP
ENSGALG00000029322	FBXO39	2.1389	2.03828e-12	3.56141e-11	UP
ENSGALG00000016665	FDFT1	1.1646	1.63068e-06	1.16165e-05	UP
ENSGALG00000033781	FEN1	2.97745	1.19843e-33	8.03225e-32	UP
ENSGALG00000008340	FES	Inf	9.7208e-40	8.66483e-38	UP
ENSGALG00000012932	FGD4	1.08557	0.013035	0.0350744	UP
ENSGALG00000036971	FGF12	2.60851	5.6347e-05	0.000291444	UP
ENSGALG00000007806	Fgf16	1.28917	0.00132045	0.00478973	UP
ENSGALG00000028158	Fgf7	1.35469	3.85855e-08	3.66844e-07	UP
ENSGALG00000014505	FGFBP1	3.39217	0.000216886	0.000976028	UP
ENSGALG00000009495	FGFR2	1.34563	1.1256e-07	9.82378e-07	UP
ENSGALG00000015708	FGFR3	1.5773	9.00306e-06	5.58438e-05	UP
ENSGALG00000009268	FGG	Inf	1.38756e-06	1.00073e-05	UP
ENSGALG00000041054	FHDC1	2.32835	2.58227e-14	5.71092e-13	UP
ENSGALG00000016797	FHL2	2.99722	1.86412e-09	2.18372e-08	UP
ENSGALG00000015573	FHL5	2.06052	3.05908e-16	7.87599e-15	UP
ENSGALG00000013124	FHOD3	1.13285	0.000205437	0.000929281	UP
ENSGALG00000039001	FILIP1	3.62212	1.6178e-45	1.72173e-43	UP
ENSGALG00000015271	FILIP1L	2.36667	5.91274e-18	1.71616e-16	UP
ENSGALG00000005678	FLNB	1.92119	4.96017e-08	4.62744e-07	UP
ENSGALG00000005802	FLT4	1.26398	0.000509874	0.00207015	UP
ENSGALG00000009807	FLVCR1	1.17155	7.62065e-06	4.77412e-05	UP
ENSGALG00000031427	FMN2	2.79263	1.14934e-11	1.82481e-10	UP
ENSGALG00000034067	FMOD	Inf	0.000531102	0.00214839	UP
ENSGALG00000003578	FN1	1.95426	3.27696e-12	5.53303e-11	UP
ENSGALG00000028037	FOS	3.00842	6.72561e-16	1.68958e-14	UP
ENSGALG00000010036	FOSL2	1.56806	6.7126e-09	7.14816e-08	UP
ENSGALG00000002105	FOXI1	2.27721	0.00796548	0.0229414	UP
ENSGALG00000033497	FOXP4	1.45958	1.53565e-10	2.09202e-09	UP
ENSGALG00000042460	FPGS	1.02658	0.0001431	0.000671883	UP
ENSGALG00000010316	FRAS1	2.86796	1.31011e-14	2.97614e-13	UP
ENSGALG00000005426	FREM1	Inf	1.61788e-06	1.1544e-05	UP
ENSGALG00000017075	FRY	1.14146	0.00026733	0.00117299	UP
ENSGALG00000021128	FSCN1	2.84557	1.27409e-19	4.1897e-18	UP
ENSGALG00000028696	FTD	1.13406	0.000107877	0.000520132	UP
ENSGALG00000032219	FUS	1.14001	3.69931e-06	2.47184e-05	UP
ENSGALG00000015399	FUT10	2.15184	3.32549e-09	3.74091e-08	UP
ENSGALG00000003792	FYB	Inf	1.71971e-51	2.3052e-49	UP
ENSGALG00000039999	FZD8	1.52569	7.14917e-08	6.47778e-07	UP
ENSGALG00000023933	G0S2	2.65214	1.85155e-11	2.83958e-10	UP
ENSGALG00000009907	G2E3	1.26464	4.58866e-08	4.31354e-07	UP
ENSGALG00000004160	G3BP1	1.18708	5.33499e-06	3.45309e-05	UP
ENSGALG00000031147	G6PC3	1.11799	3.64254e-06	2.43762e-05	UP
ENSGALG00000013200	GABBR2	5.77171	2.57983e-31	1.56213e-29	UP
ENSGALG00000011447	GADL1	Inf	0.0116268	0.0317867	UP
ENSGALG00000013197	GALNT12	2.04672	1.13136e-09	1.35702e-08	UP
ENSGALG00000005584	GALNT18	1.15899	1.96151e-05	0.000113043	UP
ENSGALG00000041101	GALNT6	5.48887	1.16649e-13	2.43561e-12	UP
ENSGALG00000010744	GALNT7	1.20767	2.38329e-07	1.96482e-06	UP
ENSGALG00000014442	GAPDH	1.62196	4.53592e-10	5.78857e-09	UP
ENSGALG00000020164	GAR1	1.48229	7.28933e-07	5.53158e-06	UP
ENSGALG00000037076	GART	2.08994	5.3845e-19	1.68242e-17	UP
ENSGALG00000003655	GAS2	1.85046	0.00125172	0.00456892	UP
ENSGALG00000028373	GAS2L3	8.90689	6.16289e-53	9.17122e-51	UP
ENSGALG00000005909	GATA2	2.23141	1.33216e-05	7.97025e-05	UP
ENSGALG00000005352	GATA5	5.03872	1.64215e-14	3.70168e-13	UP
ENSGALG00000012200	GCH1	2.53639	2.28286e-18	6.76816e-17	UP
ENSGALG00000032239	GCHFR	5.00768	1.85774e-15	4.52455e-14	UP
ENSGALG00000015166	GCNT1	Inf	8.6908e-09	9.06776e-08	UP
ENSGALG00000007717	GCNT7	Inf	7.06055e-41	6.55996e-39	UP
ENSGALG00000032679	GCSH	1.33141	9.16946e-07	6.8459e-06	UP
ENSGALG00000004309	GDAP1L1	2.33092	2.29817e-05	0.000130138	UP
ENSGALG00000036806	GDF11	2.77412	4.30531e-06	2.84215e-05	UP
ENSGALG00000003716	GDNF	3.09191	9.34675e-06	5.7853e-05	UP
ENSGALG00000000690	GDPD4	Inf	0.00364722	0.0116528	UP
ENSGALG00000013821	GEMIN6	2.06713	1.8571e-10	2.49699e-09	UP
ENSGALG00000036391	GFPT1	1.01639	0.0023146	0.0078358	UP
ENSGALG00000025199	gga-mir-1555	1.59747	0.00609161	0.0181919	UP
ENSGALG00000025955	gga-mir-3523	7.08882	5.17882e-33	3.40599e-31	UP
ENSGALG00000034478	GGCL1	3.94259	1.05648e-19	3.50697e-18	UP
ENSGALG00000034987	GGCL1	6.19863	3.39429e-12	5.72013e-11	UP
ENSGALG00000040504	GGT5	5.57927	7.30153e-53	1.06846e-50	UP
ENSGALG00000027947	GHSR	3.42628	6.08581e-05	0.000311653	UP
ENSGALG00000031546	GIF	4.15599	1.47211e-13	3.03764e-12	UP
ENSGALG00000033694	GILT	2.57751	6.71688e-25	3.0636e-23	UP
ENSGALG00000008538	GINS1	8.27288	6.37112e-31	3.84457e-29	UP
ENSGALG00000033063	GINS2	9.64835	5.71246e-53	8.57357e-51	UP
ENSGALG00000002532	GJA4	Inf	0.00633854	0.018811	UP
ENSGALG00000000997	GJC1	1.06466	0.000169175	0.000780127	UP
ENSGALG00000002729	GK5	1.12609	0.000272316	0.00119279	UP
ENSGALG00000028821	GLIPR2	3.30844	8.73404e-30	5.01208e-28	UP
ENSGALG00000010180	GLIS3	1.10372	1.7025e-05	9.95203e-05	UP
ENSGALG00000027483	GLRX	1.98847	1.71227e-17	4.79544e-16	UP
ENSGALG00000002679	GLT1D1	1.87017	8.88927e-10	1.08249e-08	UP
ENSGALG00000037998	GLTP	1.23295	3.40104e-05	0.000183704	UP
ENSGALG00000029354	GMIP	5.99825	1.52653e-34	1.05535e-32	UP
ENSGALG00000012705	GMPR	2.80392	1.64511e-16	4.29244e-15	UP
ENSGALG00000015683	GNG10	1.14709	3.88554e-05	0.000207955	UP
ENSGALG00000010986	GNG4	3.49583	4.85539e-07	3.76593e-06	UP
ENSGALG00000043290	GNMT	1.35771	0.000471075	0.00192464	UP
ENSGALG00000012414	GNPNAT1	1.18114	9.22588e-05	0.000452027	UP
ENSGALG00000002321	GOT2	1.82366	3.7499e-12	6.28924e-11	UP
ENSGALG00000040899	GPAT2	1.15566	0.00400254	0.0126539	UP
ENSGALG00000040316	GPC1	1.15954	2.08097e-06	1.4518e-05	UP
ENSGALG00000016900	GPC6	2.31059	5.44881e-08	5.03849e-07	UP
ENSGALG00000004956	GPI	2.08367	6.26094e-15	1.45812e-13	UP
ENSGALG00000027407	GPR132	Inf	1.39352e-06	1.00329e-05	UP
ENSGALG00000022536	GPR142	Inf	7.98938e-13	1.49567e-11	UP
ENSGALG00000010337	GPR149	2.31624	1.14597e-05	6.95484e-05	UP
ENSGALG00000007667	GPR158	4.50114	2.43586e-24	1.07202e-22	UP
ENSGALG00000040561	GPR171	Inf	0.00121098	0.00444268	UP
ENSGALG00000004111	GPR174	Inf	0.000678224	0.00266792	UP
ENSGALG00000016227	GPR34	8.9491	4.71568e-52	6.46932e-50	UP
ENSGALG00000040168	GPR61	Inf	0.000292073	0.00126668	UP
ENSGALG00000010595	GPR65	5.69459	6.15731e-19	1.90356e-17	UP
ENSGALG00000010707	GPR68	2.95744	3.30774e-05	0.000179327	UP
ENSGALG00000017212	GPR83	2.56016	0.0139685	0.037142	UP
ENSGALG00000002090	GPSM2	1.07777	1.04267e-05	6.38399e-05	UP
ENSGALG00000037687	GRHL2	4.80026	1.28238e-26	6.34329e-25	UP
ENSGALG00000034109	GRIA3	1.47861	0.00319385	0.0103763	UP
ENSGALG00000038995	GRIA4	7.60044	3.72574e-59	6.81499e-57	UP
ENSGALG00000002098	GRIK3	Inf	0.0131525	0.03532	UP
ENSGALG00000006638	GRIK4	Inf	0.0168018	0.0435417	UP
ENSGALG00000027415	GRIN2C	5.29129	3.73878e-10	4.82388e-09	UP
ENSGALG00000009895	GRIP1	2.46343	0.00971115	0.0271757	UP
ENSGALG00000009403	GRK5	2.72808	2.53216e-05	0.000141969	UP
ENSGALG00000006576	GRM3	Inf	9.46777e-12	1.51281e-10	UP
ENSGALG00000010432	GSTZ1	1.16442	0.00015805	0.000734026	UP
ENSGALG00000023682	GTF2H3	1.06237	3.33652e-06	2.24911e-05	UP
ENSGALG00000004897	GTSE1	6.86663	2.50466e-78	7.9967e-76	UP
ENSGALG00000035946	GUCY1A3	2.54572	0.000431566	0.00178145	UP
ENSGALG00000002542	GUSB	1.68466	9.06363e-13	1.68243e-11	UP
ENSGALG00000045705	H2AFJ	3.32211	2.98828e-13	5.93723e-12	UP
ENSGALG00000004794	H2AFY2	1.57714	1.18718e-06	8.67172e-06	UP
ENSGALG00000031571	H2A-VI	3.47098	4.21276e-43	4.2272e-41	UP
ENSGALG00000028372	H2A-VI	3.83452	4.71845e-28	2.51842e-26	UP
ENSGALG00000029941	H2A-VI	3.35265	1.37056e-26	6.7604e-25	UP
ENSGALG00000032645	H2A-VI	3.10903	2.65647e-25	1.23081e-23	UP
ENSGALG00000035715	H2A-VI	3.37003	6.89076e-23	2.78806e-21	UP
ENSGALG00000027315	H2A-VI	2.92365	5.31332e-22	2.05511e-20	UP
ENSGALG00000027113	H2A-VI	3.91102	1.80525e-15	4.4028e-14	UP
ENSGALG00000030567	H2B-VIII	1.8892	6.77973e-05	0.000343288	UP
ENSGALG00000009926	HAAO	Inf	0.0131491	0.0353162	UP
ENSGALG00000002055	hairy1	2.16046	2.92977e-05	0.000160821	UP
ENSGALG00000030530	HAND2	2.03148	7.80808e-13	1.46642e-11	UP
ENSGALG00000021135	HAPLN3	2.11636	5.87566e-09	6.32597e-08	UP
ENSGALG00000029596	HAS2	3.00393	3.03353e-17	8.32326e-16	UP
ENSGALG00000009525	HAT1	1.74862	5.18566e-13	1.00066e-11	UP
ENSGALG00000040397	HAUS1	2.39397	1.77414e-11	2.72563e-10	UP
ENSGALG00000015091	HAUS6	1.35462	6.45191e-09	6.89565e-08	UP
ENSGALG00000003727	HAUS8	1.06566	0.000326132	0.00139714	UP
ENSGALG00000006522	HCK	3.6978	0.00472523	0.0146006	UP
ENSGALG00000039682	HCLS1	3.62825	2.00181e-11	3.05667e-10	UP
ENSGALG00000023436	HDC	2.95954	1.44519e-08	1.46691e-07	UP
ENSGALG00000005823	HDLBP	1.06225	5.48145e-05	0.000283936	UP
ENSGALG00000005451	HELLS	3.18128	5.38692e-36	4.05984e-34	UP
ENSGALG00000043027	HEPHL1	5.5099	1.11019e-11	1.76745e-10	UP
ENSGALG00000011870	HIF1A	1.98382	6.60762e-13	1.25302e-11	UP
ENSGALG00000027594	HIST1H2B5	3.1273	5.94808e-36	4.4636e-34	UP
ENSGALG00000032933	HIST1H4A	1.60301	3.68571e-08	3.51936e-07	UP
ENSGALG00000032198	HIST1H4H	1.83619	3.98049e-10	5.10572e-09	UP
ENSGALG00000038343	HIST2H2AA4	2.01847	6.06854e-17	1.63441e-15	UP
ENSGALG00000030424	HIST2H3D	4.90656	2.99475e-32	1.87813e-30	UP
ENSGALG00000027365	HIVEP3	1.53596	9.96313e-10	1.20491e-08	UP
ENSGALG00000034855	HK2	1.24272	1.61421e-05	9.47377e-05	UP
ENSGALG00000016067	HMG14	1.26514	2.8418e-07	2.30494e-06	UP
ENSGALG00000030396	HMGA1	1.35401	0.000882665	0.00336655	UP
ENSGALG00000010745	HMGB2	3.42996	6.11639e-28	3.22534e-26	UP
ENSGALG00000009071	HMGB3	1.23937	8.28941e-08	7.45244e-07	UP
ENSGALG00000016294	HMGCLL1	2.33981	3.357e-05	0.000181605	UP
ENSGALG00000014948	HMGCR	1.84855	3.67294e-12	6.16605e-11	UP
ENSGALG00000032207	HMGN2	1.64262	2.66028e-11	3.98928e-10	UP
ENSGALG00000032469	HMHA1	3.06507	6.47692e-21	2.32586e-19	UP
ENSGALG00000042009	HMMR	5.23125	5.90771e-37	4.73696e-35	UP
ENSGALG00000042062	HMX1	2.68532	9.81444e-08	8.69095e-07	UP
ENSGALG00000011036	HNRNPA2B1	1.20343	2.13983e-06	1.48932e-05	UP
ENSGALG00000003947	HNRNPH3	1.28544	5.53129e-07	4.25819e-06	UP
ENSGALG00000040086	HNRNPK	1.53109	4.86146e-08	4.54565e-07	UP
ENSGALG00000000377	HNRNPM	1.08358	6.4665e-05	0.000329158	UP
ENSGALG00000032740	HOXB7	1.24119	0.00182517	0.00637683	UP
ENSGALG00000023348	HPDL	1.99473	2.86668e-09	3.26669e-08	UP
ENSGALG00000009668	HPF1	1.11351	1.97146e-05	0.000113556	UP
ENSGALG00000011203	HPSE	2.087	4.42095e-08	4.1655e-07	UP
ENSGALG00000007508	HPSE2	2.5909	9.4945e-07	7.05558e-06	UP
ENSGALG00000022586	HPX	2.64889	1.25675e-09	1.50126e-08	UP
ENSGALG00000004930	HRH1	Inf	0.00689097	0.0202553	UP
ENSGALG00000024171	HRH2	Inf	0.000395704	0.00165639	UP
ENSGALG00000026092	HRH4	Inf	5.34923e-21	1.93675e-19	UP
ENSGALG00000014934	HS3ST1	3.37076	4.76197e-05	0.000250224	UP
ENSGALG00000037852	HSD17B7	2.37142	6.74105e-24	2.8942e-22	UP
ENSGALG00000010175	HSP90AB1	2.49977	4.9103e-20	1.67427e-18	UP
ENSGALG00000035201	HSPA14	1.10714	1.69621e-06	1.20638e-05	UP
ENSGALG00000023772	HSPB7	1.45251	0.00213266	0.00730721	UP
ENSGALG00000008094	HSPD1	1.94607	7.90115e-12	1.27757e-10	UP
ENSGALG00000017077	HSPH1	1.60717	4.20875e-06	2.78469e-05	UP
ENSGALG00000002581	HTATIP2	1.92111	3.8343e-05	0.0002054	UP
ENSGALG00000016992	HTR2A	4.41277	3.0629e-48	3.51532e-46	UP
ENSGALG00000036796	HYLS1	2.37084	2.18752e-14	4.87473e-13	UP
ENSGALG00000007659	HYOU1	1.28803	8.93545e-07	6.68541e-06	UP
ENSGALG00000013916	HYPK	1.85268	1.01045e-08	1.04435e-07	UP
ENSGALG00000016425	IAH1	1.2833	9.81792e-07	7.2713e-06	UP
ENSGALG00000034661	Id1	3.09038	2.86672e-09	3.26669e-08	UP
ENSGALG00000035016	ID2	3.70313	3.97612e-34	2.69578e-32	UP
ENSGALG00000035317	Id3	2.89468	1.79253e-28	9.74515e-27	UP
ENSGALG00000029663	IDH3G	1.4313	5.50779e-09	5.95546e-08	UP
ENSGALG00000020415	IFT43	1.05353	0.00282625	0.00933026	UP
ENSGALG00000035282	IGF2	1.33357	0.000330249	0.00141134	UP
ENSGALG00000041204	IGF2BP1	1.07028	1.86815e-06	1.31588e-05	UP
ENSGALG00000002325	IGFALS	1.58581	0.00183128	0.00639565	UP
ENSGALG00000040672	IGFBP4	1.80083	1.83634e-08	1.83734e-07	UP
ENSGALG00000007059	IGSF6	3.33308	4.26595e-18	1.2485e-16	UP
ENSGALG00000013356	IKBKE	1.15681	0.000688508	0.00270233	UP
ENSGALG00000013086	IKZF1	Inf	3.66442e-35	2.60515e-33	UP
ENSGALG00000003136	IKZF2	1.1684	2.88551e-05	0.000158789	UP
ENSGALG00000044480	IL13RA1	1.59785	8.41917e-08	7.55831e-07	UP
ENSGALG00000009870	IL15	2.17911	2.72174e-10	3.58397e-09	UP
ENSGALG00000006388	IL16	1.27362	0.0194078	0.0492844	UP
ENSGALG00000008554	IL17REL	2.24117	2.6748e-09	3.0699e-08	UP
ENSGALG00000040621	IL18R1	1.38105	0.00543806	0.0164983	UP
ENSGALG00000029940	il-1beta	4.84534	1.78843e-18	5.35004e-17	UP
ENSGALG00000016785	IL1RL1	2.26877	5.58174e-10	7.02116e-09	UP
ENSGALG00000029389	IL-1RN	1.2919	0.000219085	0.000984678	UP
ENSGALG00000013869	IL20RA	2.02079	1.19745e-07	1.03941e-06	UP
ENSGALG00000005638	IL2RG	9.0881	1.95659e-96	1.22706e-93	UP
ENSGALG00000030800	IL31RA	3.20142	5.6503e-33	3.70221e-31	UP
ENSGALG00000010915	IL6	6.61628	6.96187e-49	8.31636e-47	UP
ENSGALG00000037413	IL7	3.45694	3.23677e-05	0.000175696	UP
ENSGALG00000013372	IL7R	3.38846	6.08578e-05	0.000311653	UP
ENSGALG00000026098	IL8	3.82642	1.80709e-23	7.55536e-22	UP
ENSGALG00000015458	ILDR2	2.15789	1.74388e-12	3.08074e-11	UP
ENSGALG00000030351	ILF3	1.26703	2.65737e-08	2.59674e-07	UP
ENSGALG00000015783	IMMT	1.38279	8.79947e-08	7.87096e-07	UP
ENSGALG00000013814	IMPA2	1.38779	4.39326e-08	4.14316e-07	UP
ENSGALG00000006910	IMPDH	1.27152	5.84514e-07	4.488e-06	UP
ENSGALG00000028770	INHBB	1.16187	0.00528247	0.0160846	UP
ENSGALG00000009880	INPP4B	1.72465	3.64084e-05	0.000195754	UP
ENSGALG00000035498	INPP5D	8.15238	8.47857e-41	7.75435e-39	UP
ENSGALG00000004336	INPPL1	2.79628	2.33643e-05	0.000132049	UP
ENSGALG00000032558	INSC	2.49472	0.00317615	0.0103284	UP
ENSGALG00000017394	INSIG1	2.62164	5.35681e-23	2.1825e-21	UP
ENSGALG00000013253	INSRR	1.74052	0.00664688	0.01962	UP
ENSGALG00000010170	INTU	1.65579	1.40071e-09	1.66192e-08	UP
ENSGALG00000013625	IPCEF1	1.94393	1.35439e-07	1.16698e-06	UP
ENSGALG00000006785	IRF1	1.89228	6.40907e-06	4.09248e-05	UP
ENSGALG00000039982	IRF5	5.50943	1.13844e-25	5.3884e-24	UP
ENSGALG00000014297	IRF7	1.61088	1.64626e-07	1.40196e-06	UP
ENSGALG00000005757	IRF8	1.43125	3.88233e-08	3.68706e-07	UP
ENSGALG00000030291	IRF9	1.85995	4.75749e-07	3.6998e-06	UP
ENSGALG00000016919	IRG1	5.39607	1.71822e-47	1.92178e-45	UP
ENSGALG00000014903	ITGA2	4.08971	2.03701e-13	4.12572e-12	UP
ENSGALG00000007511	ITGB2	8.58051	2.72596e-85	1.16751e-82	UP
ENSGALG00000010995	ITGB3BP	4.56603	6.86549e-34	4.61908e-32	UP
ENSGALG00000002389	ITGB4	1.76396	0.0117908	0.03217	UP
ENSGALG00000016867	ITGBL1	4.38105	5.24961e-23	2.1438e-21	UP
ENSGALG00000003250	ITPA	1.53215	4.76328e-08	4.46436e-07	UP
ENSGALG00000009020	JAG1	1.54222	3.24499e-09	3.66209e-08	UP
ENSGALG00000033234	JAK3	Inf	0.00186742	0.00650117	UP
ENSGALG00000015746	JAM2	1.06894	0.00272461	0.00904426	UP
ENSGALG00000011551	JCHAIN	4.93984	1.09402e-25	5.19214e-24	UP
ENSGALG00000000442	KCNA2	Inf	0.000291966	0.00126653	UP
ENSGALG00000036942	KCNA3	Inf	2.30994e-08	2.29038e-07	UP
ENSGALG00000040681	KCNA6	1.53557	0.00311832	0.010161	UP
ENSGALG00000037241	KCNAB2	1.80801	1.07076e-07	9.40602e-07	UP
ENSGALG00000031693	KCNB2	1.47572	4.30262e-06	2.84144e-05	UP
ENSGALG00000022696	KCNE3	Inf	6.79613e-06	4.30675e-05	UP
ENSGALG00000040890	KCNE5	3.70271	0.00799573	0.0230021	UP
ENSGALG00000000505	KCNH6	3.21349	0.000498475	0.0020295	UP
ENSGALG00000001181	KCNJ5	1.33372	0.00448215	0.013965	UP
ENSGALG00000026373	KCNJ8	3.47425	1.83483e-11	2.8164e-10	UP
ENSGALG00000010672	KCNK13	Inf	8.10228e-09	8.4941e-08	UP
ENSGALG00000020049	KCNK16	Inf	3.68401e-08	3.51936e-07	UP
ENSGALG00000010068	KCNK17	3.0035	3.60476e-14	7.8829e-13	UP
ENSGALG00000009687	KCNK2	6.15573	5.79261e-23	2.34915e-21	UP
ENSGALG00000034077	KCNK5	3.22306	3.41416e-34	2.32375e-32	UP
ENSGALG00000002118	KCNMB1	1.0216	0.00975883	0.0272918	UP
ENSGALG00000038708	KCNQ4	Inf	3.00918e-08	2.91779e-07	UP
ENSGALG00000037249	KCNQ5	4.03007	4.2222e-21	1.54141e-19	UP
ENSGALG00000004074	KCNS1	2.69855	0.0170121	0.0439636	UP
ENSGALG00000033816	KCTD12	1.57895	0.000504321	0.00204965	UP
ENSGALG00000017158	KDELC2	1.20953	4.47828e-07	3.49573e-06	UP
ENSGALG00000040793	KDELR2	1.1252	5.98946e-05	0.000307709	UP
ENSGALG00000013907	KDR	6.30542	5.26663e-25	2.41467e-23	UP
ENSGALG00000003272	KHDRBS1	1.42834	2.9832e-10	3.90932e-09	UP
ENSGALG00000030543	KIAA0040	1.48574	0.000442229	0.00181783	UP
ENSGALG00000025938	KIAA0513	1.60329	0.000349128	0.00148371	UP
ENSGALG00000015360	KIAA1524	3.18791	5.68701e-35	4.0106e-33	UP
ENSGALG00000036598	KIAA1644	1.30061	0.000741321	0.00288511	UP
ENSGALG00000030597	KIF11	6.22468	8.13948e-83	3.1762e-80	UP
ENSGALG00000002175	KIF14	4.2889	3.05255e-38	2.55251e-36	UP
ENSGALG00000036645	KIF15	4.59165	1.67367e-54	2.64771e-52	UP
ENSGALG00000012160	KIF18A	2.8598	1.17613e-21	4.42606e-20	UP
ENSGALG00000031553	KIF18B	4.53842	1.14164e-38	9.73166e-37	UP
ENSGALG00000006221	KIF1A	2.14224	1.57377e-10	2.14062e-09	UP
ENSGALG00000035030	KIF20A	8.51081	2.67373e-111	3.6116e-108	UP
ENSGALG00000008095	KIF23	5.48857	4.28963e-80	1.39492e-77	UP
ENSGALG00000005806	KIF24	4.71442	2.04857e-19	6.64934e-18	UP
ENSGALG00000011581	KIF26A	1.01382	0.00016801	0.00077577	UP
ENSGALG00000010120	KIF2C	6.77679	6.70461e-73	1.83958e-70	UP
ENSGALG00000010057	KIF6	6.99831	1.27342e-38	1.08026e-36	UP
ENSGALG00000039964	KIFC1	3.08705	2.60218e-25	1.20884e-23	UP
ENSGALG00000038634	KIT	Inf	1.93309e-21	7.17653e-20	UP
ENSGALG00000011206	KITLG	4.37188	5.3423e-14	1.15105e-12	UP
ENSGALG00000027374	KLF9	1.07361	0.00781071	0.0225697	UP
ENSGALG00000000684	KLHDC8A	1.06318	0.0150763	0.0396615	UP
ENSGALG00000006776	KLHDC8B	1.23498	0.00623521	0.0185451	UP
ENSGALG00000036969	KLHL14	Inf	6.33416e-11	9.07242e-10	UP
ENSGALG00000016309	KLHL31	Inf	5.136e-05	0.0002677	UP
ENSGALG00000002263	KLHL6	2.61668	4.92069e-09	5.36025e-08	UP
ENSGALG00000004515	KNTC1	6.01469	4.34331e-81	1.62274e-78	UP
ENSGALG00000003584	KPNA2	3.60321	1.03606e-29	5.92615e-28	UP
ENSGALG00000036962	KPNB1	1.40794	8.21397e-07	6.17455e-06	UP
[truncated: 947 more rows]

## Sheet: DE-miRNA target genes
gene_id	name
ENSGALG00000029917	SGCA
ENSGALG00000008095	KIF23
ENSGALG00000012387	NUP43
ENSGALG00000017394	INSIG1
ENSGALG00000009336	FAM45A
ENSGALG00000004650	BRAP
ENSGALG00000008003	ZC3HC1
ENSGALG00000004971	URM1
ENSGALG00000008785	MCCC1
ENSGALG00000035626	DAD1
ENSGALG00000015471	CCNC
ENSGALG00000006546	CD81
ENSGALG00000005198	RPS6KB1
ENSGALG00000008508	PYGB
ENSGALG00000006837	TSPAN4
ENSGALG00000035239	GLCCI1
ENSGALG00000012921	ETV6
ENSGALG00000007416	CD3E
ENSGALG00000008168	ANKRD16
ENSGALG00000039704	SEC22B
ENSGALG00000033635	PTGS2
ENSGALG00000001449	STRA6
ENSGALG00000006141	POFUT2
ENSGALG00000000608	CDH1
ENSGALG00000010246	OSBPL8
ENSGALG00000032045	MBNL3
ENSGALG00000013511	ANKRA2
ENSGALG00000017358	YWHAG
ENSGALG00000014054	GRK6
ENSGALG00000032053	SPSB4
ENSGALG00000021647	NRTN
ENSGALG00000042214	UBQLN4
ENSGALG00000002651	ST3GAL2
ENSGALG00000030791	DIAPH1
ENSGALG00000010337	GPR149
ENSGALG00000006657	MAPRE1
ENSGALG00000021637	WDR18
ENSGALG00000013793	CLOCK
ENSGALG00000033513	ELL
ENSGALG00000015368	TMEM175
ENSGALG00000026231	ARID3A
ENSGALG00000014801	NDC80
ENSGALG00000003562	NPTX2
ENSGALG00000016173	UBASH3A
ENSGALG00000010491	PWWP2B
ENSGALG00000000990	SRSF6
ENSGALG00000015496	CHMP2B
ENSGALG00000034282	LRFN3
ENSGALG00000010997	DFNA5
ENSGALG00000029429	TGFBI
ENSGALG00000033811	PTPRN
ENSGALG00000032858	RSL24D1
ENSGALG00000041800	GLP2R
ENSGALG00000015001	LAMA4
ENSGALG00000013441	INVS
ENSGALG00000035252	RPL7
ENSGALG00000009135	PLEKHA3
ENSGALG00000031117	STK17A
ENSGALG00000007747	TMEM104
ENSGALG00000010053	PTPRF
ENSGALG00000041384	SHKBP1
ENSGALG00000017312	PPME1
ENSGALG00000033603	METTL22
ENSGALG00000009082	COQ8A
ENSGALG00000031142	ACAA2
ENSGALG00000036474	FAM32A
ENSGALG00000011957	TOB2
ENSGALG00000006626	PDE6C
ENSGALG00000003286	ACSBG1
ENSGALG00000001688	2019-09-05
ENSGALG00000013968	SGCB
ENSGALG00000031495	TRIO
ENSGALG00000010013	EDNRA
ENSGALG00000003522	RBBP4
ENSGALG00000034751	TRPA1
ENSGALG00000017010	SPRYD7
ENSGALG00000008864	FXR1
ENSGALG00000014336	RELL1
ENSGALG00000015495	Pit1W
ENSGALG00000028026	NDUFS4
ENSGALG00000004200	DPP9
ENSGALG00000004875	PEMT
ENSGALG00000015331	GNE
ENSGALG00000033365	ALDH6
ENSGALG00000006441	GNPTG
ENSGALG00000002719	CSNK1D
ENSGALG00000000729	PPP1R8
ENSGALG00000030705	TRABD
ENSGALG00000011569	SCYL2
ENSGALG00000039583	MITF
ENSGALG00000012147	DDX18
ENSGALG00000000950	MVB12B
ENSGALG00000012879	VPS4B
ENSGALG00000033677	AHCY
ENSGALG00000017070	PDS5B
ENSGALG00000005057	ADK
ENSGALG00000009400	SLC8A3
ENSGALG00000010055	DAAM2
ENSGALG00000014953	RWDD1
ENSGALG00000016563	ASB9
ENSGALG00000009065	VMA21
ENSGALG00000015346	NFKBIZ
ENSGALG00000001551	CCNL2
ENSGALG00000009173	GFRA1
ENSGALG00000012272	TMEM184B
ENSGALG00000004273	RALGPS2
ENSGALG00000005125	LSM14B
ENSGALG00000043694	RAPGEF4
ENSGALG00000016451	ROCK2
ENSGALG00000040768	MAL2
ENSGALG00000004587	RC3H1
ENSGALG00000011488	CMTM7
ENSGALG00000029102	PXYLP1
ENSGALG00000026865	XRCC2
ENSGALG00000009451	PPID
ENSGALG00000015273	TBC1D23
ENSGALG00000026677	F10
ENSGALG00000001046	DLGAP4
ENSGALG00000003498	TAF8
ENSGALG00000015123	ZDHHC23
ENSGALG00000015355	CD47
ENSGALG00000002739	INPP5K
ENSGALG00000001788	ADPGK
ENSGALG00000012538	NR4A2
ENSGALG00000009815	TMEM5
ENSGALG00000007839	NCAM1
ENSGALG00000032418	RAB26
ENSGALG00000028643	ANAPC10
ENSGALG00000037697	LAMP1
ENSGALG00000035824	ARSA
ENSGALG00000028822	RNF152
ENSGALG00000006099	ZFPM1
ENSGALG00000016971	TSC22D1
ENSGALG00000000168	ADORA1
ENSGALG00000009669	RSRC1
ENSGALG00000041285	MAP2K3
ENSGALG00000005597	CNN3
ENSGALG00000031298	SNRNP200
ENSGALG00000000811	IST1
ENSGALG00000032997	EMILIN2
ENSGALG00000012705	GMPR
ENSGALG00000040834	LGR4
ENSGALG00000002841	RFNG
ENSGALG00000025759	TFDP2
ENSGALG00000041177	LMAN2L
ENSGALG00000031582	RAB1A
ENSGALG00000037525	FGFRL1
ENSGALG00000009476	CDK6
ENSGALG00000032518	NCALD
ENSGALG00000008836	ATP6AP1
ENSGALG00000017105	RNF6
ENSGALG00000016323	PDK3
ENSGALG00000034048	BCL11A
ENSGALG00000009944	KAT7
ENSGALG00000026958	FPGT
ENSGALG00000031475	MAFG
ENSGALG00000000055	LAMTOR3
ENSGALG00000010629	ZCCHC11
ENSGALG00000001191	MEOX1
ENSGALG00000010341	XPO5
ENSGALG00000015603	ZCCHC9
ENSGALG00000008614	TTL
ENSGALG00000038084	GNAT2
ENSGALG00000010088	RALGAPA1
ENSGALG00000012131	ELOVL6
ENSGALG00000015200	DAZAP1
ENSGALG00000032469	HMHA1
ENSGALG00000035699	2019-03-06
ENSGALG00000001684	SEC14L1
ENSGALG00000008855	UGP2
ENSGALG00000026891	NINJ1
ENSGALG00000015978	PANK2
ENSGALG00000042635	NPDC1
ENSGALG00000000150	RPL9
ENSGALG00000004782	TSEN15
ENSGALG00000007027	SGSH
ENSGALG00000043372	RUNX3
ENSGALG00000006076	RASGEF1C
ENSGALG00000009520	2019-03-01
ENSGALG00000011593	TMEM177
ENSGALG00000026507	FDX1
ENSGALG00000037072	CCDC90B
ENSGALG00000041365	SALL4
ENSGALG00000011652	TSN
ENSGALG00000033862	TXNL1
ENSGALG00000003467	BYSL
ENSGALG00000038162	FAM26E
ENSGALG00000004107	ITM2A
ENSGALG00000011229	SERBP1
ENSGALG00000009107	NRXN1
ENSGALG00000030261	SMIM12
ENSGALG00000011176	SCRN1
ENSGALG00000041792	C6orf106
ENSGALG00000025817	NHLH1
ENSGALG00000043711	AGO3
ENSGALG00000016487	LDAH
ENSGALG00000002448	CCT6
ENSGALG00000033207	HIBADH
ENSGALG00000005336	GUK1
ENSGALG00000002219	WBP2
ENSGALG00000023099	ZDHHC22
ENSGALG00000028683	SSR3
ENSGALG00000035748	KAT5
ENSGALG00000013771	KIAA1211
ENSGALG00000039541	SH3GLB2
ENSGALG00000039124	KLHL3
ENSGALG00000002963	PID1
ENSGALG00000034303	C1orf115
ENSGALG00000001817	CTCF
ENSGALG00000015428	PSD3
ENSGALG00000002273	LYRM1
ENSGALG00000002375	NOTCH1
ENSGALG00000029621	SEMA3F
ENSGALG00000031960	Lef-1
ENSGALG00000008707	KAT14
ENSGALG00000009913	SMARCA5
ENSGALG00000005656	DENND6A
ENSGALG00000003766	KIAA0100
ENSGALG00000008211	ACP2
ENSGALG00000007554	RAB22A
ENSGALG00000033678	EHMT1
ENSGALG00000001283	SRRM1
ENSGALG00000010283	GTF2E2
ENSGALG00000003074	HOMER3
ENSGALG00000038789	CLIC3
ENSGALG00000031966	TIMM9
ENSGALG00000008477	EXOC4
ENSGALG00000010090	FAM160A1
ENSGALG00000041034	MIA3
ENSGALG00000008590	EEF1B2
ENSGALG00000037483	ANP32B
ENSGALG00000005253	C1QTNF8
ENSGALG00000036446	ASB16
ENSGALG00000012694	C12orf45
ENSGALG00000016531	ASXL2
ENSGALG00000004323	RASAL2
ENSGALG00000027963	COX7C
ENSGALG00000039288	RBM5
ENSGALG00000004304	TCF12
ENSGALG00000033150	MIDN
ENSGALG00000004387	CCPG1
ENSGALG00000001201	GFOD2
ENSGALG00000005328	IBA57
ENSGALG00000035677	RPL35
ENSGALG00000004333	ABCA5
ENSGALG00000016187	WDR4
ENSGALG00000010035	NR3C2
ENSGALG00000028935	BCL10
ENSGALG00000007272	RNF166
ENSGALG00000009916	SCFD1
ENSGALG00000023335	Rchy1
ENSGALG00000008682	SLC25A43
ENSGALG00000035345	TXNRD1
ENSGALG00000036111	ITM2C
ENSGALG00000008241	TAF5
ENSGALG00000013926	DCLRE1C
ENSGALG00000014573	NAT10
ENSGALG00000005036	SH2D3C
ENSGALG00000004696	LEO1
ENSGALG00000021442	CARMIL2
ENSGALG00000010363	HERC3
ENSGALG00000004058	GPR146
ENSGALG00000009493	TMEM229B
ENSGALG00000011655	IQCB1
ENSGALG00000010547	YIPF4
ENSGALG00000033950	DERL1
ENSGALG00000024326	RPUSD4
ENSGALG00000004667	SMG7
ENSGALG00000036567	ARMC1
ENSGALG00000003053	PRDX6
ENSGALG00000004375	VPS35
ENSGALG00000032746	Enpp2
ENSGALG00000004259	BLMH
ENSGALG00000016817	RASA3
ENSGALG00000001080	NR5A1
ENSGALG00000006502	PCGF5
ENSGALG00000001429	TTC1
ENSGALG00000015101	BNC2
ENSGALG00000005617	NTHL1
ENSGALG00000012350	TDRD7
ENSGALG00000009825	SRGAP1
ENSGALG00000032039	HOXD13
ENSGALG00000005243	PPP3CB
ENSGALG00000005525	SRSF1
ENSGALG00000039263	OXLD1
ENSGALG00000003370	KIAA1191
ENSGALG00000003267	STAT3
ENSGALG00000034067	FMOD
ENSGALG00000005589	SYNGR3
ENSGALG00000017183	MMP13
ENSGALG00000010311	NAV3
ENSGALG00000005637	GBF1
ENSGALG00000005357	COPB2
ENSGALG00000007651	STAT1
ENSGALG00000001826	WWC1
ENSGALG00000010276	GPBP1L1
ENSGALG00000014922	ROCK1
ENSGALG00000012946	FAM60A
ENSGALG00000040006	TBL1X
ENSGALG00000011543	SDAD1
ENSGALG00000019768	ACSF2
ENSGALG00000021117	RNF7
ENSGALG00000044151	MORN5
ENSGALG00000023828	LDHD
ENSGALG00000017049	ALG5
ENSGALG00000038385	MTFR1
ENSGALG00000009743	RPAP3
ENSGALG00000015830	SYNCRIP
ENSGALG00000007767	DIS3L2
ENSGALG00000016991	ESD
ENSGALG00000029295	AZIN1
ENSGALG00000013369	NCLN
ENSGALG00000036969	KLHL14
ENSGALG00000001043	REXO1
ENSGALG00000002729	GK5
ENSGALG00000027655	TRABD2B
ENSGALG00000008097	CELF1
ENSGALG00000004418	SSTR2
ENSGALG00000012620	PTCH1
ENSGALG00000043283	LGI2
ENSGALG00000008341	FURIN
ENSGALG00000041337	OTUD6B
ENSGALG00000005483	CDH13
ENSGALG00000037995	STRIP1
ENSGALG00000004326	GOSR1
ENSGALG00000030255	AMBP
ENSGALG00000008369	ABCC5
ENSGALG00000021570	ZBTB6
ENSGALG00000016910	RBM26
ENSGALG00000030499	MOB2
ENSGALG00000027428	ZDHHC21
ENSGALG00000000712	RAB29
ENSGALG00000005332	CACNA1D
ENSGALG00000012574	WDSUB1
ENSGALG00000002182	NR5A2
ENSGALG00000041082	WDR73
ENSGALG00000026736	OGN
ENSGALG00000010349	POLR1C
ENSGALG00000012260	LCT
ENSGALG00000006047	TPRA1
ENSGALG00000008039	MFSD13A
ENSGALG00000035057	SLC35B1
ENSGALG00000030929	STMN4
ENSGALG00000032420	DPAGT1
ENSGALG00000004172	BET1L
ENSGALG00000008974	USP33
ENSGALG00000012550	HMOX1
ENSGALG00000006771	RPS15A
ENSGALG00000027965	OPRL1
ENSGALG00000008150	RASAL1
ENSGALG00000010628	ACSL1
ENSGALG00000037496	USP46
ENSGALG00000000235	PPP2R2A
ENSGALG00000009719	PCDH10
ENSGALG00000001864	C9orf72
ENSGALG00000017201	CEP57
ENSGALG00000038943	RASSF5
ENSGALG00000001765	CAAP1
ENSGALG00000036412	TMEM108
ENSGALG00000004098	STK4
ENSGALG00000012170	LIN7C
ENSGALG00000016486	HS1BP3
ENSGALG00000032672	KRT5
ENSGALG00000017405	NPR3
ENSGALG00000020793	UBE2E3
ENSGALG00000033471	CALD1
ENSGALG00000004991	MKRN2
ENSGALG00000039302	MINA
ENSGALG00000010536	FAF1
ENSGALG00000007222	UTS2B
ENSGALG00000007595	LRCH3
ENSGALG00000007479	SLC25A28
ENSGALG00000008631	TYRO3
ENSGALG00000004204	FAM63B
ENSGALG00000004017	TOR1AIP2
ENSGALG00000000404	COPS2
ENSGALG00000027247	EOMES
ENSGALG00000008549	TUBGCP4
ENSGALG00000016205	PDXK
ENSGALG00000008538	GINS1
ENSGALG00000004980	kcnma1
ENSGALG00000003642	PDGF-A
ENSGALG00000004047	GALE
ENSGALG00000005331	GJC2
ENSGALG00000015015	CYTL1
ENSGALG00000029909	DHDDS
ENSGALG00000011880	BBS7
ENSGALG00000015728	MUSK
ENSGALG00000002606	CLSTN1
ENSGALG00000015139	ABHD17B
ENSGALG00000010183	RAB21
ENSGALG00000015665	SH3BP2
ENSGALG00000013102	COBL
ENSGALG00000007669	EGR1
ENSGALG00000011649	ATG9A
ENSGALG00000035981	Gnot1
ENSGALG00000014800	ATP6V1A
ENSGALG00000007378	FAM162A
ENSGALG00000016443	HPCAL1
ENSGALG00000015712	SLBP
ENSGALG00000013649	CNOT7
ENSGALG00000017234	FOLH1
ENSGALG00000041361	ARFIP1
ENSGALG00000016719	TNFRSF21
ENSGALG00000040793	KDELR2
ENSGALG00000000607	GPR37L1
ENSGALG00000028336	MED10
ENSGALG00000015699	NELFA
ENSGALG00000016724	RGN
ENSGALG00000013782	CDH7
ENSGALG00000000466	LCK
ENSGALG00000001944	TBC1D2
ENSGALG00000020084	CAPN13
ENSGALG00000006594	POFUT1
ENSGALG00000038994	KPTN
ENSGALG00000015737	NCAM2
ENSGALG00000027989	SBDS
ENSGALG00000034171	EPB41L1
ENSGALG00000002488	PAIP2
ENSGALG00000029247	SMARCD1
ENSGALG00000026692	NRAS
ENSGALG00000041273	KIAA0319
ENSGALG00000030030	RSPO2
ENSGALG00000003284	CRLF3
ENSGALG00000006412	VGLL1
ENSGALG00000003029	PLPP6
ENSGALG00000002971	NSD1
ENSGALG00000009346	HN1L
ENSGALG00000004133	SRSF10
ENSGALG00000031457	5-MCDG
ENSGALG00000009627	GPATCH2
ENSGALG00000019796	DAP3
ENSGALG00000008313	NAPB
ENSGALG00000009246	ACBD3
ENSGALG00000005134	ZSWIM8
ENSGALG00000001022	CCDC43
ENSGALG00000030918	CIRBP
ENSGALG00000001183	MYH10
ENSGALG00000043681	DAPP1
ENSGALG00000001838	XPO7
ENSGALG00000001534	TMEM88
ENSGALG00000006655	MAP3K13
ENSGALG00000040157	CHTF18
ENSGALG00000037480	ENSA
ENSGALG00000002151	PEX12
ENSGALG00000000129	TCF25
ENSGALG00000028056	RRP36
ENSGALG00000039878	TFEB
ENSGALG00000039363	TXNRD3
ENSGALG00000013605	LRRC16A
ENSGALG00000006013	ZNF512B
ENSGALG00000010749	TCEANC2
ENSGALG00000035360	XPO6
ENSGALG00000038469	CDC25A
ENSGALG00000038200	GATAD2B
ENSGALG00000028898	CPTP
ENSGALG00000038948	KDM5B
ENSGALG00000041744	OTOS
ENSGALG00000001731	CDK12
ENSGALG00000016457	TRIB2
ENSGALG00000028227	SLC25A20
ENSGALG00000034163	CRTAP
ENSGALG00000003205	EIF4EBP1
ENSGALG00000000685	MAP3K14
ENSGALG00000001289	SHC2
ENSGALG00000002129	WDR47
ENSGALG00000003293	MBTPS1
ENSGALG00000003282	STAT5B
ENSGALG00000028568	DNAL1
ENSGALG00000004675	RGS9BP
ENSGALG00000012178	PDGFB
ENSGALG00000040484	SEC31A
ENSGALG00000004093	TBX22
ENSGALG00000002616	LZIC
ENSGALG00000009641	COL1A2
ENSGALG00000016512	NRBP1
ENSGALG00000015253	COL8A1
ENSGALG00000020528	INIP
ENSGALG00000000223	TMEM183A
ENSGALG00000031940	ORMDL2
ENSGALG00000003273	HSDL1
ENSGALG00000007430	ARCN1
ENSGALG00000005195	OSBPL2
ENSGALG00000002919	MON1A
ENSGALG00000000996	AP3D1
ENSGALG00000043268	DUSP19
ENSGALG00000024485	BET1
ENSGALG00000001883	ST6GALNAC2
ENSGALG00000002925	ETFA
ENSGALG00000006680	EHHADH
ENSGALG00000003891	ZNF423
ENSGALG00000031987	MYO5A
ENSGALG00000013863	PSMG2
ENSGALG00000001328	BSG
ENSGALG00000038721	MAP1LC3A
ENSGALG00000028851	RAB8A
ENSGALG00000036787	HSD17B12
ENSGALG00000010129	PLK3
ENSGALG00000002490	UQCRC2
ENSGALG00000011109	MAPK10
ENSGALG00000030626	FZD6
ENSGALG00000003517	ZBTB8OS
ENSGALG00000005425	OGT
ENSGALG00000011822	CANT1
ENSGALG00000030379	LMBR1
ENSGALG00000034698	TMEM52B
ENSGALG00000039001	FILIP1
ENSGALG00000023749	DARS2
ENSGALG00000005203	OLFM3
ENSGALG00000000510	DCAF7
ENSGALG00000043793	NLGN2
ENSGALG00000010372	ANGEL1
ENSGALG00000008314	ARL8B
ENSGALG00000042796	DNAJC7
ENSGALG00000014194	SAMM50
ENSGALG00000040109	LARP1
ENSGALG00000042308	FZD3
ENSGALG00000010899	G6PC2
ENSGALG00000007308	RAB35
ENSGALG00000039734	CERS5
ENSGALG00000026862	CLDN1
ENSGALG00000006939	PFKP
ENSGALG00000016278	PRIM2
ENSGALG00000023407	ZBTB34
ENSGALG00000002237	ATP6V0D1
ENSGALG00000041353	TP53INP1
ENSGALG00000026167	PIK3R5
ENSGALG00000008272	TMED3
ENSGALG00000023571	TRIM59
ENSGALG00000005158	WDFY1
ENSGALG00000003923	COL6A3
ENSGALG00000031776	NFASC
ENSGALG00000005679	CDX1
ENSGALG00000037408	ADMP
ENSGALG00000039432	P2RY13
ENSGALG00000026159	PDLIM7
ENSGALG00000010995	ITGB3BP
ENSGALG00000000550	STRADA
ENSGALG00000015904	TMEM30A
ENSGALG00000029599	ACVR1B
ENSGALG00000036798	COL4A1
ENSGALG00000010571	HEATR5B
ENSGALG00000016266	PRRG1
ENSGALG00000027482	SNTB2
ENSGALG00000004899	PEPD
ENSGALG00000033515	STK11IP
ENSGALG00000005553	NLGN3
ENSGALG00000031922	TRMU
ENSGALG00000029476	XPO1
ENSGALG00000004302	NDUFA10
ENSGALG00000001391	PLLP
ENSGALG00000038364	NOV
ENSGALG00000003211	POLDIP2
ENSGALG00000032410	CBFA2T3
ENSGALG00000000761	TSKU
ENSGALG00000002546	COL5A1
ENSGALG00000001558	MOV10
ENSGALG00000029663	IDH3G
ENSGALG00000006992	MMP9
ENSGALG00000043685	LRRC14
ENSGALG00000000329	AHCYL1
ENSGALG00000028871	SLC38A3
ENSGALG00000042641	PATL1
ENSGALG00000005630	CRYBB1
ENSGALG00000036484	NCAN
ENSGALG00000006855	MELTF
ENSGALG00000026315	RAB34
ENSGALG00000029714	UNC45A
ENSGALG00000016739	HERC2
ENSGALG00000042894	SLC25A39
ENSGALG00000033529	BRPF1
ENSGALG00000037744	CACNA1S
ENSGALG00000029918	SMG5
ENSGALG00000008520	EIF4G1
ENSGALG00000034983	CDX2
ENSGALG00000027700	FLAD1
ENSGALG00000040312	SYDE1
ENSGALG00000010820	CHGA
ENSGALG00000006763	EXOC6
ENSGALG00000034003	ARID4B
ENSGALG00000035557	BARX1B
ENSGALG00000031590	B3GAT2
ENSGALG00000002144	THRAP3
ENSGALG00000037136	RPS6KA
ENSGALG00000001798	BBS4
ENSGALG00000042077	HIC1
ENSGALG00000008405	RALBP1
ENSGALG00000006776	KLHDC8B
ENSGALG00000014555	C12orf57
ENSGALG00000033885	RAP1GAP2
ENSGALG00000035113	DEXI
ENSGALG00000011332	ANKZF1
ENSGALG00000035487	SP1
ENSGALG00000033162	PSMD3
ENSGALG00000032199	YRK
ENSGALG00000000122	GNB2L1
ENSGALG00000030179	C10orf54
ENSGALG00000042062	HMX1
ENSGALG00000008297	SEMA4B
ENSGALG00000030917	CCDC65
ENSGALG00000041762	STIM1
ENSGALG00000042119	MIP
ENSGALG00000040899	GPAT2
ENSGALG00000035406	Dsn1
ENSGALG00000030353	SOX1
ENSGALG00000009668	HPF1
ENSGALG00000039254	SLC17A6
ENSGALG00000011358	WNT6
ENSGALG00000029072	NTN3
ENSGALG00000011207	DUSP6
ENSGALG00000017414	JUP
ENSGALG00000037492	MGRN1
ENSGALG00000039474	ID4
ENSGALG00000042804	SAMD4B
ENSGALG00000036378	TBR1
ENSGALG00000040249	BHLHE22
ENSGALG00000029768	PTGDR
ENSGALG00000003075	SLC34A1
ENSGALG00000030941	KIAA1324
ENSGALG00000024056	CHST3
ENSGALG00000030988	RBPMS2
ENSGALG00000015297	FOXO3
ENSGALG00000008151	WSB2
ENSGALG00000029369	PREB
ENSGALG00000020359	SIX6
ENSGALG00000016880	UBAC2
ENSGALG00000038757	RBMS2
ENSGALG00000037029	PDE4C
ENSGALG00000003405	BSDC1
ENSGALG00000007659	HYOU1
ENSGALG00000040687	SNX27
ENSGALG00000000442	KCNA2
ENSGALG00000014652	KIAA0907
ENSGALG00000023547	PCIF1
ENSGALG00000004798	MPRIP
ENSGALG00000030027	MCAM
ENSGALG00000002699	VAV2
ENSGALG00000036659	NDUFAF8
ENSGALG00000042029	SERINC4
ENSGALG00000004583	NPLOC4
ENSGALG00000005452	TADA2A
ENSGALG00000011918	CCDC134
ENSGALG00000003285	CDHR2
ENSGALG00000037352	SOX14
ENSGALG00000041418	NDUFS2
ENSGALG00000008480	ABCF3
ENSGALG00000004018	GLYCTK
ENSGALG00000010924	cNFI-A
ENSGALG00000006824	USP19
ENSGALG00000013506	MED24
ENSGALG00000034505	CDKN2A
ENSGALG00000040756	PI4KA
ENSGALG00000005654	PITPNB
ENSGALG00000000652	ACOT7
ENSGALG00000003123	CNTNAP1
ENSGALG00000037257	HLX
ENSGALG00000032029	SRF
ENSGALG00000029692	NEUROG1
ENSGALG00000015013	MSX1
ENSGALG00000003045	E2F1
ENSGALG00000013234	HAPLN2
ENSGALG00000006016	PASK
ENSGALG00000035530	TFCP2
ENSGALG00000001768	TENM2
ENSGALG00000006857	SPATA20
ENSGALG00000002531	SF3B3
ENSGALG00000026809	SARS
ENSGALG00000011902	TAGLN
ENSGALG00000032993	FTSJ3
ENSGALG00000035225	ACSF3
ENSGALG00000001076	LIMK1
ENSGALG00000001557	ACAD8
ENSGALG00000007251	PCYT2
ENSGALG00000028996	SIGMAR1
ENSGALG00000039775	SHC1
ENSGALG00000001640	RNF122
ENSGALG00000012232	DNAAF2
ENSGALG00000028519	CCR10
ENSGALG00000026558	ZNF362
ENSGALG00000037709	SDF2
ENSGALG00000033090	VDR
ENSGALG00000003601	ATP2B4
ENSGALG00000029687	SLC39A1
ENSGALG00000007886	PAMR1
ENSGALG00000009195	MCM8
ENSGALG00000035282	IGF2
ENSGALG00000034358	RETSAT
ENSGALG00000040087	ZNF609
ENSGALG00000006854	NEURL2
ENSGALG00000035317	Id3
ENSGALG00000021572	SSH2
ENSGALG00000010938	KLHL7
ENSGALG00000000156	BRD2
ENSGALG00000008256	BLM
ENSGALG00000024112	PSMD11
ENSGALG00000039417	SMAD4
ENSGALG00000005077	F8
ENSGALG00000008850	TTLL7
ENSGALG00000007610	CDC23
ENSGALG00000000674	MYO1D
ENSGALG00000023437	NQO1
ENSGALG00000006273	MYLK2
ENSGALG00000042538	BAIAP2
ENSGALG00000034284	SLC4A2
ENSGALG00000008051	MTMR3
ENSGALG00000027629	GNG2
ENSGALG00000012408	PSMC6
ENSGALG00000034373	KATNB1
ENSGALG00000003383	KPNA6
ENSGALG00000025842	TPM2
ENSGALG00000030932	NKX2-3
ENSGALG00000040259	DHPS
ENSGALG00000027838	HMG20B
ENSGALG00000005653	NFKB2
ENSGALG00000026471	CRIP2
ENSGALG00000013743	ENPP7
ENSGALG00000033129	ZFP36L2
ENSGALG00000008073	NF2
ENSGALG00000000518	KLHL12
ENSGALG00000026983	CHRD
ENSGALG00000033790	MAN2A2
ENSGALG00000004860	RASD1
ENSGALG00000015082	RPS6
ENSGALG00000026239	MPV17
ENSGALG00000038229	OTUB1
ENSGALG00000008351	CAV3
ENSGALG00000001492	NDRG3
ENSGALG00000032736	MGLL
ENSGALG00000030661	STAT2
ENSGALG00000007531	ZFYVE27
ENSGALG00000003523	IFT52
ENSGALG00000012860	HSD11B1L
ENSGALG00000037787	MEF2D
ENSGALG00000037082	ASCL1
ENSGALG00000008149	EWSR1
ENSGALG00000035911	CBX4
ENSGALG00000007877	PIP4K2A
ENSGALG00000034297	TBX2
ENSGALG00000013740	SLC20A1
ENSGALG00000002532	GJA4
ENSGALG00000013878	PCYOX1
ENSGALG00000004767	ODF2
ENSGALG00000037879	PAF1
ENSGALG00000031975	UBE2H
ENSGALG00000000558	SLC1A6
ENSGALG00000006604	KIF3B
ENSGALG00000027429	HSD17B1
ENSGALG00000034502	SCD5
ENSGALG00000011163	GNPAT
ENSGALG00000035156	DCTN1
ENSGALG00000027281	PNMT
ENSGALG00000017008	RCBTB1
ENSGALG00000016473	OSR1
ENSGALG00000027462	P3H4
ENSGALG00000027789	RAB37
ENSGALG00000021620	TMEM59L
ENSGALG00000003082	DPH1
ENSGALG00000042589	TMEM167B
ENSGALG00000036827	UBE2S
ENSGALG00000002886	NKX2-5
ENSGALG00000013783	PDCL2
ENSGALG00000041152	MOGS
ENSGALG00000037904	EIF4EBP2
ENSGALG00000035725	SP8
ENSGALG00000004251	ARR3
ENSGALG00000011242	OBSL1
ENSGALG00000008865	ALAD
ENSGALG00000004874	PPIH
ENSGALG00000012470	LYPD6
ENSGALG00000003261	PTRF
ENSGALG00000031031	C11orf31
ENSGALG00000029024	TCF21
ENSGALG00000007623	CACNA1G
ENSGALG00000015107	PIP5K1B
ENSGALG00000006691	ARPC4
ENSGALG00000029850	OTUD5
ENSGALG00000029614	C19orf24
ENSGALG00000021040	HAGHL
ENSGALG00000024051	SETDB1
ENSGALG00000039347	UNC93B1
ENSGALG00000036022	LIN28A
ENSGALG00000024391	CACTIN
ENSGALG00000003475	ACLY
ENSGALG00000036496	ACTN4
ENSGALG00000041539	UNC93B1
ENSGALG00000003241	CCDC28B
ENSGALG00000031010	OLIG2
ENSGALG00000030824	SF3B5
ENSGALG00000040827	USF1
ENSGALG00000007093	CYTH1
ENSGALG00000026182	CTTNBP2NL
ENSGALG00000003651	NT5C3B
ENSGALG00000013565	CHD4
ENSGALG00000026077	ALDOC
ENSGALG00000002222	NOC2L
ENSGALG00000030407	IL6R
ENSGALG00000004966	NYAP2
ENSGALG00000006221	KIF1A
ENSGALG00000001837	ORAI2
ENSGALG00000002569	RAN
ENSGALG00000039897	FBXO22
ENSGALG00000004063	SLC25A14
ENSGALG00000008443	ARHGDIA
ENSGALG00000007443	TMLHE
ENSGALG00000016674	EFHC1
ENSGALG00000030925	LHPP
ENSGALG00000010576	GTF2A1
ENSGALG00000025735	PDE6H
ENSGALG00000000777	EYA3
ENSGALG00000010798	DHCR24
ENSGALG00000034772	SLC27A2
ENSGALG00000009256	LEFTY2
ENSGALG00000029408	BAZ1B
ENSGALG00000027036	PKIB
ENSGALG00000011680	EPHA5
ENSGALG00000025862	TMEM26
ENSGALG00000016094	SFXN5
ENSGALG00000043451	DNAL4
ENSGALG00000006038	TGFBR3
ENSGALG00000031209	GINS3
ENSGALG00000011867	SERHL2
ENSGALG00000017295	PTHLH
ENSGALG00000034898	ITPK1
ENSGALG00000023757	TMEM199
ENSGALG00000006960	RNF185
ENSGALG00000032763	MECR
ENSGALG00000039170	LHFPL5
ENSGALG00000030185	PTDSS1
ENSGALG00000032599	ZNF384
ENSGALG00000004079	ENOX2
ENSGALG00000008937	PPP1R21
ENSGALG00000011798	HEBP1
ENSGALG00000002095	CHMP4B
ENSGALG00000010783	CPSF2
ENSGALG00000012129	CCDC93
ENSGALG00000010473	PDZK1IP1
ENSGALG00000029691	NFKBIB
ENSGALG00000002394	RGP1
ENSGALG00000012377	HNMT
ENSGALG00000005997	WDR44
ENSGALG00000009228	PARP1
ENSGALG00000007771	FAM210B
ENSGALG00000032287	ATP2A2
ENSGALG00000035504	ER81
ENSGALG00000043690	C2orf40
ENSGALG00000008969	EPCAM
ENSGALG00000011117	AGT
ENSGALG00000016590	TLR7
ENSGALG00000008122	SLC39A13
ENSGALG00000000397	IPO9
ENSGALG00000008072	CHRDL1
ENSGALG00000011937	NFE2L1
ENSGALG00000004562	HVCN1
ENSGALG00000012836	PRC1
ENSGALG00000002921	LANCL1
ENSGALG00000003942	LONP2
ENSGALG00000017136	GJB2
ENSGALG00000002618	KCTD7
ENSGALG00000036883	MET
ENSGALG00000008744	MCF2L2
ENSGALG00000014957	WDR1
ENSGALG00000010526	OSTC
ENSGALG00000038217	CD82
ENSGALG00000015923	MTO1
ENSGALG00000005794	BLOC1S2
ENSGALG00000001117	PFKFB2
ENSGALG00000035575	SLC7A6OS
ENSGALG00000033385	COPS8
ENSGALG00000006799	AP2A2
ENSGALG00000005092	HDAC11
ENSGALG00000017089	SLC46A3
ENSGALG00000036067	RBFA
ENSGALG00000004553	SGPL1
ENSGALG00000026298	SERTAD2
ENSGALG00000026034	RGS17
ENSGALG00000016803	ST6GAL2
ENSGALG00000015151	B4GALT6
ENSGALG00000016890	MBNL2
ENSGALG00000041010	WBP1L
ENSGALG00000027269	GUCA2A
ENSGALG00000001692	CAMSAP1
ENSGALG00000009052	LBH
ENSGALG00000005140	RRAD
ENSGALG00000039216	COL6A2
ENSGALG00000008121	CYP17A1
ENSGALG00000015021	TMEM174
ENSGALG00000002908	TRAIP
ENSGALG00000008055	SYT13
ENSGALG00000003473	SFRP1
ENSGALG00000033889	NAA50
ENSGALG00000031601	SMUG1
ENSGALG00000000402	LOXL2
ENSGALG00000000513	ZNF276
ENSGALG00000000637	ZBTB48
ENSGALG00000001642	GLT8D1
ENSGALG00000008359	CD93
ENSGALG00000001962	PTBP1
ENSGALG00000042071	VPS53
ENSGALG00000036101	ARHGAP35
ENSGALG00000014656	RPRD2
ENSGALG00000010785	ACOT11
ENSGALG00000030466	CS
ENSGALG00000005531	MRGBP
ENSGALG00000036965	PPP2R4
ENSGALG00000002427	SMIM5
ENSGALG00000006949	CHD2
ENSGALG00000029545	SMAD7B
ENSGALG00000000613	RAB11B
ENSGALG00000034437	CCNT1
ENSGALG00000035733	CCR7
ENSGALG00000002899	AACS
ENSGALG00000028284	PTX3
ENSGALG00000003265	PTP4A2
ENSGALG00000005670	SLMAP
ENSGALG00000002038	DENND2C
ENSGALG00000031147	G6PC3
ENSGALG00000029530	STAT6
ENSGALG00000006007	SAMD10
ENSGALG00000031872	AGMAT
ENSGALG00000014790	CDK7
ENSGALG00000028225	SLC17A9
ENSGALG00000003977	TWF2
ENSGALG00000009856	GNS
ENSGALG00000002443	FBXL16
ENSGALG00000013086	IKZF1
ENSGALG00000039335	SLC25A22
ENSGALG00000014970	FSTL1
ENSGALG00000032313	KDELR3
ENSGALG00000002878	CREBRF
ENSGALG00000012370	GINM1
ENSGALG00000002093	NR2E3
ENSGALG00000017316	UCP3
ENSGALG00000027608	PIGC
ENSGALG00000039786	FGFR1
ENSGALG00000036327	NGEF
ENSGALG00000010770	SCIN
ENSGALG00000012631	PWP1
ENSGALG00000008456	CACNA1B
ENSGALG00000000551	C6orf89
ENSGALG00000013810	VTA1
ENSGALG00000026009	SRP9
ENSGALG00000026796	SNAPIN
ENSGALG00000003344	CLTB
ENSGALG00000011184	HNRNPD
ENSGALG00000014276	CIR1
ENSGALG00000035386	NCKAP1L
ENSGALG00000003169	CBFB
ENSGALG00000006149	MORN4
ENSGALG00000008780	CTBS
ENSGALG00000037540	PLEKHO1
ENSGALG00000027050	SENP8
ENSGALG00000037569	OPA3
ENSGALG00000014128	A4GALT
ENSGALG00000041346	SDF1
ENSGALG00000003349	PLEKHA2
ENSGALG00000004378	ASB6
ENSGALG00000003398	ADAM9
ENSGALG00000007615	RAB11A
ENSGALG00000004591	SERPINC1
ENSGALG00000028960	NEU3
ENSGALG00000002159	ACOX1
ENSGALG00000016014	RCAN1
ENSGALG00000003976	BCORL1
ENSGALG00000011347	IHH
ENSGALG00000040908	HIP1
ENSGALG00000040267	IVD
ENSGALG00000040220	TWIST3
ENSGALG00000038515	LFNG
ENSGALG00000012220	CDKN3
ENSGALG00000001689	SCAMP2
ENSGALG00000033656	DQX1
ENSGALG00000038089	EGFR
ENSGALG00000035295	AP4B1
ENSGALG00000016889	RAP2A
ENSGALG00000005295	BCAS3
ENSGALG00000004902	TOM1L2
ENSGALG00000010413	NGB
ENSGALG00000017242	FZD4
ENSGALG00000043047	SOBP
ENSGALG00000038646	EIF1B
ENSGALG00000029571	TMEM55A
ENSGALG00000015225	BLZF1
ENSGALG00000009036	GANC
ENSGALG00000003842	GHRH
ENSGALG00000017122	SGCG
ENSGALG00000002225	RFFL
ENSGALG00000007357	BCL6
ENSGALG00000012023	DACT1
ENSGALG00000015901	SENP6
ENSGALG00000028318	CDKN1A
ENSGALG00000029586	RNF141
ENSGALG00000036743	MGAT3
ENSGALG00000016427	ADAM17
ENSGALG00000016314	ELOVL5
ENSGALG00000021193	STARD5
ENSGALG00000039901	PUF60
ENSGALG00000037336	PRTG
ENSGALG00000041060	MRPL33
ENSGALG00000000498	ACE
ENSGALG00000011297	CRADD
ENSGALG00000001036	ELAC2
ENSGALG00000039307	GNB5
ENSGALG00000007155	RMI2
ENSGALG00000008497	SLC38A2
ENSGALG00000004369	PYGO1
ENSGALG00000028608	BTC
ENSGALG00000000907	KARS
ENSGALG00000010986	GNG4
ENSGALG00000014078	DCUN1D4
ENSGALG00000029292	PCNA
ENSGALG00000042193	GAL5
ENSGALG00000036789	ADGRL2
ENSGALG00000020879	SLC30A7
ENSGALG00000015441	CD247
ENSGALG00000033535	RGS16
ENSGALG00000006906	CHM
ENSGALG00000007780	EIF4E3
ENSGALG00000040298	TPK1
ENSGALG00000031763	EDARADD
ENSGALG00000014435	MRPL51
ENSGALG00000003815	RPN2
ENSGALG00000017210	ANKRD49
ENSGALG00000030411	PSMA7
ENSGALG00000010435	RASGRP3
ENSGALG00000010747	FBLN5
ENSGALG00000042282	SNRPD2
ENSGALG00000008076	TMEM164
ENSGALG00000005947	MYD88
ENSGALG00000003854	IFT81
ENSGALG00000007653	RAE1
ENSGALG00000012000	METTL14
ENSGALG00000000972	PBX3
ENSGALG00000037395	UBTD2
ENSGALG00000006512	HSPA8
ENSGALG00000013826	ABRACL
ENSGALG00000008486	CACNA2D1
ENSGALG00000027258	CDC42SE2
ENSGALG00000007404	YIPF5
ENSGALG00000034907	HOXB5
ENSGALG00000003078	MMD
ENSGALG00000007048	SYNM
ENSGALG00000003052	AGFG1
ENSGALG00000021843	AUH
ENSGALG00000009257	PLRG1
ENSGALG00000009990	SRBD1
ENSGALG00000039284	RCN2
ENSGALG00000031424	SDC2
ENSGALG00000005700	GID8
ENSGALG00000000430	SPPL2B
ENSGALG00000010114	PAX9
ENSGALG00000036931	KLHL20
ENSGALG00000011708	MYLK
ENSGALG00000009848	LPGAT1
ENSGALG00000013828	GALM
ENSGALG00000004796	CDC42
ENSGALG00000004420	SDK1
ENSGALG00000005784	CCDC117
ENSGALG00000037375	MAN1B1
ENSGALG00000007711	RPL4
ENSGALG00000006519	KIAA1024
ENSGALG00000041200	ZNF706
ENSGALG00000012640	TMEM263
ENSGALG00000038467	SELENOO
ENSGALG00000016459	FAM84A
ENSGALG00000032687	PHLDA2
ENSGALG00000004353	TBCA
ENSGALG00000033205	PHF20L1
ENSGALG00000032815	ATP13A1
ENSGALG00000004529	VPS29
ENSGALG00000010764	FBXO8
ENSGALG00000037426	DYM
ENSGALG00000007102	MLEC
ENSGALG00000000814	HNRNPR
ENSGALG00000009031	SESTD1
ENSGALG00000011104	GCG
ENSGALG00000006045	SH3GL3
ENSGALG00000004153	NADSYN1
ENSGALG00000016949	WBP4
ENSGALG00000011621	IGF2R
ENSGALG00000001316	CPNE2
ENSGALG00000001017	WRAP73
ENSGALG00000009056	LCLAT1
ENSGALG00000008686	TRDMT1
ENSGALG00000015193	CCDC80
ENSGALG00000034590	CELF2
ENSGALG00000013069	BPGM
ENSGALG00000039985	CDH11
ENSGALG00000039990	TNC
ENSGALG00000031860	ADHFE1
ENSGALG00000012105	EXOC5
ENSGALG00000016342	MYOM2
ENSGALG00000016665	FDFT1
ENSGALG00000030457	CHCHD5
ENSGALG00000017319	MRPL48
ENSGALG00000003358	UBIAD1
ENSGALG00000005802	FLT4
ENSGALG00000040794	CCNE2
ENSGALG00000007695	SNAPC5
ENSGALG00000035299	TOMM20
ENSGALG00000026971	RRAGD
ENSGALG00000038608	HSPB11
ENSGALG00000004270	ALDH1A2
ENSGALG00000011770	UMPS
ENSGALG00000028626	DCLRE1B
ENSGALG00000038421	RWDD3
ENSGALG00000002954	MBTD1
ENSGALG00000040248	PLEKHF2
ENSGALG00000012206	CGRRF1
ENSGALG00000007845	REL
ENSGALG00000004590	CLCN6
ENSGALG00000027635	NME3
ENSGALG00000000927	ANGPTL2
ENSGALG00000001168	POLR2C
ENSGALG00000008819	LRSAM1
ENSGALG00000039967	RP11-529K1.3
ENSGALG00000031343	ECE-1
ENSGALG00000008818	IDH1
ENSGALG00000026428	CHMP6
ENSGALG00000004267	SIGIRR
ENSGALG00000009864	TRAF5
ENSGALG00000003793	GTF2A2
ENSGALG00000030831	FBXW5
ENSGALG00000026421	PSMB2
ENSGALG00000011214	SERPINH1
ENSGALG00000006286	USP31
ENSGALG00000016774	NPAS2
ENSGALG00000001223	PEX10
ENSGALG00000002683	DECR2
ENSGALG00000012472	IL2RB
ENSGALG00000038559	CD8A
ENSGALG00000035378	DNAJC5
ENSGALG00000037597	YOD1
ENSGALG00000004834	COPS3
ENSGALG00000039473	GLTSCR2
ENSGALG00000015483	PNISR
ENSGALG00000002679	GLT1D1
ENSGALG00000000887	NR0B2
ENSGALG00000003734	SZRD1
ENSGALG00000013383	PPIE
ENSGALG00000007365	PARP16
ENSGALG00000003476	ERN1
ENSGALG00000005340	SLC35A3
ENSGALG00000014570	LPCAT3
ENSGALG00000004198	PDZD11
ENSGALG00000035584	COL3A1
ENSGALG00000001165	PANK4
ENSGALG00000041417	ACADSB
ENSGALG00000008525	ABHD12
ENSGALG00000034693	MLLT6
ENSGALG00000011914	CENPM
ENSGALG00000023648	PPP3R1
ENSGALG00000011350	NEGR1
ENSGALG00000028265	SURF4
ENSGALG00000036775	SETBP1
ENSGALG00000007592	ZDHHC16
ENSGALG00000007485	TFRC
ENSGALG00000014428	TAPBPL
ENSGALG00000005904	TMED5
ENSGALG00000015851	RWDD2A
ENSGALG00000032610	NAGLU
ENSGALG00000036471	RFTN2
ENSGALG00000033557	CTSH
ENSGALG00000006788	CREPT
ENSGALG00000003242	STAR
ENSGALG00000021017	DUSP15
ENSGALG00000010677	NRDE2
ENSGALG00000039724	RHOF
ENSGALG00000029341	PPP6R2
ENSGALG00000008771	SHOC2
ENSGALG00000010151	CCDC167
ENSGALG00000029354	GMIP
ENSGALG00000004631	DRAXIN
ENSGALG00000009540	YAF2
ENSGALG00000035625	CEP192
ENSGALG00000003466	AKR1B1L
ENSGALG00000012885	BCL2
ENSGALG00000017111	NUP58
ENSGALG00000005647	ABCD3
ENSGALG00000036876	TMEM230
ENSGALG00000010140	EIF2B3
ENSGALG00000008058	PAK3
ENSGALG00000012697	SLC41A2
ENSGALG00000039545	PRSS3
ENSGALG00000009821	NENF
ENSGALG00000003702	CLINT1
ENSGALG00000030147	AFF4
ENSGALG00000041993	UGDH
ENSGALG00000012075	DTX3L
ENSGALG00000033781	FEN1
ENSGALG00000009269	PTGR2
ENSGALG00000016575	GPM6B
ENSGALG00000012388	PCMT1
ENSGALG00000040141	H2AFY
ENSGALG00000012137	KTN1
ENSGALG00000039380	TBC1D1
ENSGALG00000009523	CNTN1
ENSGALG00000032546	MYEF2
ENSGALG00000014753	CENPK
ENSGALG00000002346	CLSPN
ENSGALG00000037511	CNR1
ENSGALG00000029528	KIRREL
ENSGALG00000031813	CASC3
ENSGALG00000031824	HOOK2
ENSGALG00000015542	PLPPR1
ENSGALG00000012115	WT1
ENSGALG00000041373	ARAP2
ENSGALG00000003297	HDAC1
ENSGALG00000006489	CHCHD3
ENSGALG00000037396	ASB8
ENSGALG00000030844	DMTF1
ENSGALG00000011661	SOD2
ENSGALG00000032316	CDV3
ENSGALG00000028744	TMEM18
ENSGALG00000013297	BBOX1
ENSGALG00000004736	STAU1
ENSGALG00000026328	MIEN1
ENSGALG00000007470	POLR1D
ENSGALG00000008335	PHTF2
ENSGALG00000023199	HNRNPDL
ENSGALG00000001163	NDEL1
ENSGALG00000004122	PNRC2
ENSGALG00000009091	TRUB1
ENSGALG00000014248	TMEM33
ENSGALG00000005708	HNF4beta
ENSGALG00000012594	NTRK2
ENSGALG00000001602	NUTF2
ENSGALG00000034573	ABCF2
ENSGALG00000003536	KLHL11
ENSGALG00000005550	ST6GAL1
ENSGALG00000030533	PGLS
ENSGALG00000008383	SFR1
ENSGALG00000014863	TMEM267
ENSGALG00000038411	CENPL
ENSGALG00000015195	RPS15
ENSGALG00000003185	SCPEP1
ENSGALG00000007403	PEBP1
ENSGALG00000040028	GLB1
ENSGALG00000011131	TANK
ENSGALG00000004179	ANAPC5
ENSGALG00000006575	VIPR2
ENSGALG00000034014	C2CD2L
ENSGALG00000036647	BCL7B
ENSGALG00000013493	SPTLC1
ENSGALG00000000352	TIMM44
ENSGALG00000001547	CAPZA1
ENSGALG00000013759	MRPL47
ENSGALG00000041821	NAA25
ENSGALG00000031416	UBN1
ENSGALG00000002487	SFSWAP
ENSGALG00000010343	TSPAN1
ENSGALG00000004044	CSRP3
ENSGALG00000007286	SIRT7
ENSGALG00000041700	Galphai3
ENSGALG00000010925	FAM126A
ENSGALG00000013962	HBS1L
ENSGALG00000005750	SWAP70
ENSGALG00000004870	PIH1D3
ENSGALG00000007037	PPP6R3
ENSGALG00000010583	VIT
ENSGALG00000030417	PDC
ENSGALG00000003521	TPM1
ENSGALG00000020569	DIMT1
ENSGALG00000011192	PHF10
ENSGALG00000004171	RNF111
ENSGALG00000007095	CUL2
ENSGALG00000009795	MON2
ENSGALG00000026302	SRPRB
ENSGALG00000011966	RANGAP1
ENSGALG00000040856	CPNE1
ENSGALG00000031216	FLOT2
ENSGALG00000017135	CRYL1
ENSGALG00000030759	SRPRA
ENSGALG00000000853	SLC2A8
ENSGALG00000002377	ENO1
ENSGALG00000021539	PRPSAP1
ENSGALG00000010921	PKD2
ENSGALG00000016592	PRPS2
ENSGALG00000029673	TBC1D19
ENSGALG00000012007	ST13
ENSGALG00000006956	ARIH2
ENSGALG00000004040	MFAP3
ENSGALG00000002110	TSTD2
ENSGALG00000012462	KIF5C
ENSGALG00000000424	CMTM3
ENSGALG00000011803	EMP1
ENSGALG00000034262	VPS25
ENSGALG00000004222	HK1
ENSGALG00000010023	CALM
ENSGALG00000016351	ACOT9
ENSGALG00000013060	ADCY2
ENSGALG00000003294	ATAD5
ENSGALG00000004160	G3BP1
ENSGALG00000006743	YWHAH
ENSGALG00000009440	BMT2
ENSGALG00000002655	ITGAV
ENSGALG00000001998	R3HDM4
ENSGALG00000009229	ATP6V0C
ENSGALG00000015620	XRCC4
ENSGALG00000016662	GATA4
ENSGALG00000022896	IRX4
ENSGALG00000007768	AURKA
ENSGALG00000015774	CYYR1
ENSGALG00000008229	ALDH7A1
ENSGALG00000026715	MIF4GD
ENSGALG00000002514	SFPQ
ENSGALG00000003124	BRF2
ENSGALG00000005353	FAR1
ENSGALG00000011794	DDX47
ENSGALG00000014159	PACSIN2
ENSGALG00000008368	RAD18
ENSGALG00000008569	CHP1
ENSGALG00000031000	APRT
ENSGALG00000001425	SNX19
ENSGALG00000005478	SNX7
ENSGALG00000040942	EFCAB5
ENSGALG00000011254	SATB1
ENSGALG00000005660	NF1
ENSGALG00000008873	POLE3
ENSGALG00000011015	NTPCR
ENSGALG00000031893	RALA
ENSGALG00000006420	ABHD17C
ENSGALG00000041370	ZNF335
ENSGALG00000038044	NME6
ENSGALG00000011079	GLRX5
ENSGALG00000009725	SCG5
ENSGALG00000000259	PSMF1
ENSGALG00000005715	TNFAIP1
ENSGALG00000038155	AP3M2
ENSGALG00000014457	ING4
ENSGALG00000033353	RIT2
ENSGALG00000028971	NKIRAS2
ENSGALG00000008281	NEURL1
ENSGALG00000036391	GFPT1
ENSGALG00000007697	MGEA5
ENSGALG00000028561	SZT2
ENSGALG00000031656	EYA4
ENSGALG00000007792	PFDN4
ENSGALG00000002952	NRG4
ENSGALG00000000667	EDN2
ENSGALG00000029624	DHRS4
ENSGALG00000035773	PIK3C3
ENSGALG00000009873	LEMD3
ENSGALG00000007652	SUCLG2
ENSGALG00000043583	SCG3
ENSGALG00000014496	Prom1
ENSGALG00000003748	ANO5
ENSGALG00000014698	CASP2
ENSGALG00000006983	DNTT
ENSGALG00000010026	PPP1CB
ENSGALG00000010042	CNOT2
ENSGALG00000017524	DOHH
ENSGALG00000000894	APCDD1
ENSGALG00000043570	SGK3
ENSGALG00000038902	PIM1
ENSGALG00000029220	PCSK7
ENSGALG00000002798	WDR59
ENSGALG00000024480	TIMMDC1
ENSGALG00000030826	CLCN7
ENSGALG00000013124	FHOD3
ENSGALG00000045371	OVCA2
ENSGALG00000006037	MCM2
ENSGALG00000039264	SLA
ENSGALG00000005621	CAMK2A
ENSGALG00000003901	P2RX4
ENSGALG00000003880	STX6
ENSGALG00000009035	GTPBP10
ENSGALG00000000870	DCAKD
ENSGALG00000008534	POLR2H
ENSGALG00000021262	GHITM
ENSGALG00000033989	SLC39A14
ENSGALG00000003509	SPACA9
ENSGALG00000007594	ASB12
ENSGALG00000009112	LRRC57
ENSGALG00000021542	SNCB
ENSGALG00000041401	SDHB
ENSGALG00000033663	ATP6V1B2
ENSGALG00000007706	FGF8
ENSGALG00000014118	MRPS26
ENSGALG00000007341	MED19
ENSGALG00000029617	COL17A1
ENSGALG00000001862	ST6GALNAC1
ENSGALG00000013112	RERGL
ENSGALG00000003308	ERLIN1
ENSGALG00000005584	GALNT18
ENSGALG00000005338	RPS21
ENSGALG00000012111	TMEM37
ENSGALG00000001678	PRKAB2
ENSGALG00000014791	WDR3
ENSGALG00000014649	MBLAC2
ENSGALG00000000226	TMEM9
ENSGALG00000004465	PALD1
ENSGALG00000003758	MREG
ENSGALG00000033888	IDH3B
ENSGALG00000001409	IL12B
ENSGALG00000006539	C21orf2
ENSGALG00000040373	EXOSC2
ENSGALG00000013037	BCL2L13
ENSGALG00000010768	PIGM
ENSGALG00000007965	HN1
ENSGALG00000006161	CHMP1A
ENSGALG00000032329	NPM3
ENSGALG00000039951	TRAP1
ENSGALG00000008291	AP3S2
ENSGALG00000034011	PMS1
ENSGALG00000005391	SELK
ENSGALG00000014508	CD38
ENSGALG00000037852	HSD17B7
ENSGALG00000001394	UBL7
ENSGALG00000030511	SLC19A1
ENSGALG00000003340	GBGT1
ENSGALG00000010244	AKR1A1
ENSGALG00000008942	FOXN2
ENSGALG00000001118	NEK6
ENSGALG00000012552	TOM1
ENSGALG00000015807	RWDD2B
ENSGALG00000004366	BAP1
ENSGALG00000040704	SPINW
ENSGALG00000007658	C10orf76
ENSGALG00000015652	MFSD10
ENSGALG00000012222	RAP1GDS1
ENSGALG00000003369	KAT2A
ENSGALG00000043828	HEXA
ENSGALG00000006505	ZFAND6
ENSGALG00000006598	SORL1
ENSGALG00000017142	PSPC1
ENSGALG00000003973	TLCD1
ENSGALG00000000955	TMEM222
ENSGALG00000037837	ABCA3
ENSGALG00000005337	SNX2
ENSGALG00000026210	POMK
ENSGALG00000008490	TRH
ENSGALG00000006188	KYAT3
ENSGALG00000041013	TNS1
ENSGALG00000001583	TRAF1
ENSGALG00000029367	CYBA
ENSGALG00000036490	FAM49B
ENSGALG00000002070	SAP130
ENSGALG00000040986	FAM76A
ENSGALG00000007974	NUP85
ENSGALG00000015770	APP
ENSGALG00000041202	FBXO32
ENSGALG00000028373	GAS2L3
ENSGALG00000002984	RAB24
ENSGALG00000035152	ALKBH2
ENSGALG00000009638	ANO6
ENSGALG00000040360	DUSP1
ENSGALG00000026945	CIDEC
ENSGALG00000001985	PIGQ
ENSGALG00000003829	HPCAL4
ENSGALG00000031381	VAMP4
ENSGALG00000015548	RNF20
ENSGALG00000008905	HABP2
ENSGALG00000035576	CDK9
ENSGALG00000010046	FAM177A1
ENSGALG00000026374	PFDN2
ENSGALG00000029166	UBTD1
ENSGALG00000032365	C
ENSGALG00000009306	SLC2A2
ENSGALG00000026055	PALM
ENSGALG00000005767	TRAF7
ENSGALG00000016776	TBC1D8
ENSGALG00000005460	SLCO4A1
ENSGALG00000009569	TLK1
ENSGALG00000001013	PPP6C
ENSGALG00000001749	ACSBG2
ENSGALG00000003485	CCND3
ENSGALG00000008220	BZW1
ENSGALG00000043035	SHISA2
ENSGALG00000039830	DHX30
ENSGALG00000016321	ICK
ENSGALG00000002024	COMT
ENSGALG00000006775	TGM2
ENSGALG00000001258	NUMA1
ENSGALG00000004832	RBM41
ENSGALG00000027902	SYNGR2
ENSGALG00000002284	TRAPPC3
ENSGALG00000003474	MED20
ENSGALG00000007821	DNAJA3
ENSGALG00000029996	PPP2R5C
ENSGALG00000011047	LEPROT
ENSGALG00000008763	SSX2IP
ENSGALG00000029223	THOC5
ENSGALG00000034510	VPS16
ENSGALG00000002519	SLC25A33
ENSGALG00000006856	CD151
ENSGALG00000009988	ELOVL1
ENSGALG00000037203	CTNNB1
ENSGALG00000011555	QKI
ENSGALG00000004629	RNF216
ENSGALG00000042052	PPIL2
ENSGALG00000001654	C1QBP
ENSGALG00000002703	TFAM
ENSGALG00000004812	FAM129A
ENSGALG00000013848	MVK
ENSGALG00000036093	PTPN7
ENSGALG00000003256	ATP6V0A1
ENSGALG00000041309	ALKBH3
ENSGALG00000004809	PPIF
ENSGALG00000002249	AGO1
ENSGALG00000028133	UBE2V2
ENSGALG00000034722	TLR2A
ENSGALG00000016759	MITD1
ENSGALG00000004266	TNFAIP8L1
ENSGALG00000040244	2019-09-09
ENSGALG00000000615	SNRNP40
ENSGALG00000001955	AANAT
ENSGALG00000040493	PTN
ENSGALG00000010016	SOCS5
ENSGALG00000040770	TNRC18
ENSGALG00000036800	CHMP2A
ENSGALG00000026591	GNG12
ENSGALG00000040773	C9orf116
ENSGALG00000029701	INO80D
ENSGALG00000011216	BTD
ENSGALG00000012546	MCM5
ENSGALG00000041949	AAMDC
ENSGALG00000034001	SPAG9
ENSGALG00000009654	MLF1
ENSGALG00000033232	LMAN2
ENSGALG00000027630	NPR2
ENSGALG00000016400	RSAD2
ENSGALG00000017053	SPG20
ENSGALG00000011740	MGP
ENSGALG00000031425	PMP22
ENSGALG00000029927	STRBP
ENSGALG00000015480	POGLUT1
ENSGALG00000037407	FAM118B
ENSGALG00000005414	MSRB1
ENSGALG00000008625	ANAPC2
ENSGALG00000004038	ADAL
ENSGALG00000038730	GIGYF2
ENSGALG00000015305	NR2E1
ENSGALG00000028256	CCL19
ENSGALG00000007837	KAZALD1
ENSGALG00000042598	PUM1
ENSGALG00000009100	FSHR
ENSGALG00000007952	AMOT
ENSGALG00000010237	NPC2
ENSGALG00000010083	ST3GAL3
ENSGALG00000011800	FAM234B
ENSGALG00000038541	VPS37C
ENSGALG00000035384	TMEM241
ENSGALG00000005888	PGP
ENSGALG00000023510	ERP29
ENSGALG00000042612	SLC12A9
ENSGALG00000012374	FRMD6
ENSGALG00000001144	ZNF346
ENSGALG00000007753	POLL
ENSGALG00000017009	KPNA3
ENSGALG00000035817	CIAO1
ENSGALG00000011017	KLHL8
ENSGALG00000005713	NCKIPSD
ENSGALG00000016866	FGF14
ENSGALG00000040041	SLC35A4
ENSGALG00000008539	ALG12
ENSGALG00000016909	NDFIP2
ENSGALG00000008011	SLC25A19
ENSGALG00000028205	PRPF3
ENSGALG00000016463	FAM49A
ENSGALG00000022955	VAMP1
ENSGALG00000007119	DAGLB
ENSGALG00000012265	MICALL1
ENSGALG00000042564	UBAC1
ENSGALG00000005834	PAFAH1B1
ENSGALG00000003732	UCK1
ENSGALG00000029261	RTN4
ENSGALG00000008714	ABI2
ENSGALG00000006317	ING5
ENSGALG00000001630	DHX33
ENSGALG00000028801	YPEL2
ENSGALG00000017172	VMO1
ENSGALG00000022850	TMEM214
ENSGALG00000001375	COX10
ENSGALG00000003310	SLC45A2
ENSGALG00000019961	SLC18B1
ENSGALG00000007072	ACADS
ENSGALG00000034250	HS6ST2
ENSGALG00000006666	BPIFB2
ENSGALG00000004237	PRKAR1A
ENSGALG00000030546	CLEC19A
ENSGALG00000043051	CLU
ENSGALG00000007520	SSRP1
ENSGALG00000000895	NUDC
ENSGALG00000030221	DPF2
ENSGALG00000043605	BEST4
ENSGALG00000016485	RHOB
ENSGALG00000042871	SLIT1
ENSGALG00000014788	CENPH
ENSGALG00000036556	MORC3
ENSGALG00000034528	SNTB1
ENSGALG00000007311	CLDN2
ENSGALG00000016501	SF3B6
ENSGALG00000003208	GABARAPL2
ENSGALG00000037486	SAE1
ENSGALG00000004745	NATD1
ENSGALG00000008837	PELI1
ENSGALG00000009898	GAB1
ENSGALG00000005808	KREMEN1
ENSGALG00000006144	CDK10
ENSGALG00000005999	ABTB1
ENSGALG00000008385	PPIP5K1
ENSGALG00000038003	EDF1
ENSGALG00000000848	AP1G1
ENSGALG00000016510	KRTCAP3
ENSGALG00000016826	ADPRHL1
ENSGALG00000011469	IGFBP2
ENSGALG00000008746	MRPL41
ENSGALG00000007478	SLC51A
ENSGALG00000027909	GPN2
ENSGALG00000004227	FAM20B
ENSGALG00000005889	CCDC18
ENSGALG00000011360	PRKAG3
ENSGALG00000016872	PCCA
ENSGALG00000002850	RASA2
ENSGALG00000043085	RNF14
ENSGALG00000029820	NMRAL1
ENSGALG00000030220	ELMO3
ENSGALG00000035419	CDON
ENSGALG00000016720	CD2AP
ENSGALG00000004111	GPR174
ENSGALG00000010761	MRPL37
ENSGALG00000001250	APLP2
ENSGALG00000003832	TEX264
ENSGALG00000007101	ZPR1
ENSGALG00000001782	PLAA
ENSGALG00000036452	CDK5RAP3
ENSGALG00000039818	GLG1
ENSGALG00000029537	SNUPN
ENSGALG00000004121	LPAR4
ENSGALG00000015786	REEP1
ENSGALG00000015320	NANS
ENSGALG00000001181	KCNJ5
ENSGALG00000001833	PRKRIP1
ENSGALG00000027096	LGALSL
ENSGALG00000030879	AR
ENSGALG00000041834	AEBP1
ENSGALG00000008435	SUMO1
ENSGALG00000008286	SUMF1
ENSGALG00000000678	CITED4
ENSGALG00000021529	GP1BB
ENSGALG00000026293	C3orf33
ENSGALG00000007511	ITGB2
ENSGALG00000001722	E2F4
ENSGALG00000010502	SPATA6
ENSGALG00000027579	MRPS6
ENSGALG00000015035	MFSD4B
ENSGALG00000042822	TAX1BP1
ENSGALG00000039615	MSN
ENSGALG00000008975	FAM3C
ENSGALG00000008536	KLHDC3
ENSGALG00000012852	MKRN1
ENSGALG00000030378	RPL11
ENSGALG00000002229	FBXW11
ENSGALG00000003281	GSS
ENSGALG00000034009	AMPD2
ENSGALG00000020939	SLC35C2
ENSGALG00000031440	PTPRU
ENSGALG00000004174	VPS26A
ENSGALG00000007125	PARD3
ENSGALG00000010678	DESI2
ENSGALG00000000067	SPR
ENSGALG00000000993	GAPVD1
ENSGALG00000016708	ENPP4
ENSGALG00000029980	QARS
ENSGALG00000040666	ATP6V0A4
ENSGALG00000030985	MYH7B
ENSGALG00000002447	CTNNA1
ENSGALG00000029480	TMEM138
ENSGALG00000010043	RBKS
ENSGALG00000013627	SLC7A2
ENSGALG00000034258	C25H1ORF43
ENSGALG00000027198	TMEM47
ENSGALG00000009250	HNRNPA3
ENSGALG00000007284	SYNPR
ENSGALG00000040844	p95-APP2
ENSGALG00000041344	FABP5
ENSGALG00000001101	MBD3
ENSGALG00000015847	PRSS35
ENSGALG00000031387	YWHAZ
ENSGALG00000042321	LYN
ENSGALG00000016584	EGFL6
ENSGALG00000004594	CD74
ENSGALG00000038904	ARL6IP5
ENSGALG00000003798	GET4
ENSGALG00000005329	MFSD14A
ENSGALG00000015880	HMGN3
ENSGALG00000013073	UPP1
ENSGALG00000015348	ALCAM
ENSGALG00000011934	DESI1
ENSGALG00000016559	PIGA
ENSGALG00000010318	TMED10
ENSGALG00000001121	SH3GL1
ENSGALG00000030313	RAD51A
ENSGALG00000005983	SMARCB1
ENSGALG00000010636	PRIMPOL
ENSGALG00000036598	KIAA1644
ENSGALG00000010259	COL28A1
ENSGALG00000036189	angiopoietin-2B
ENSGALG00000040905	NTAN1
ENSGALG00000009576	BPNT1
ENSGALG00000000856	EIF2D
ENSGALG00000040155	ZW10
ENSGALG00000009293	CHN1
ENSGALG00000043058	TBC1D22A
ENSGALG00000023708	UBXN10
ENSGALG00000013882	MXD1
ENSGALG00000020927	ARPC5
ENSGALG00000038636	LAPTM5
ENSGALG00000002304	ADPRHL2
ENSGALG00000031286	APIP
ENSGALG00000008473	PLXND1
ENSGALG00000003597	AK2
ENSGALG00000009651	LXN
ENSGALG00000015216	SYK
ENSGALG00000034216	RP11-403P17.5
ENSGALG00000014749	EPHB6
ENSGALG00000007810	PPP4R2
ENSGALG00000008092	NXT2
ENSGALG00000032832	DNAJC16
ENSGALG00000010234	MMACHC
ENSGALG00000016615	GPR143
ENSGALG00000037299	LYRM7
ENSGALG00000011692	CDCA4
ENSGALG00000032980	DLGAP3
ENSGALG00000034346	RDH10
ENSGALG00000006974	DDX27
ENSGALG00000012311	UBE2D3
ENSGALG00000003042	PXMP4
ENSGALG00000011967	MAD2L1
ENSGALG00000011651	ARL1
ENSGALG00000009274	HOXD12
ENSGALG00000013742	EZR
ENSGALG00000034102	ARL2BP
ENSGALG00000009840	TBK1
ENSGALG00000002803	MTA1
ENSGALG00000027232	C1QTNF2
ENSGALG00000015258	DCBLD2
ENSGALG00000013537	TPM3
ENSGALG00000003922	TOP2A
ENSGALG00000012239	METAP1
ENSGALG00000040854	CPPED1
ENSGALG00000011738	ARHGDIB
ENSGALG00000031821	C12orf49
ENSGALG00000001486	ZAP70
ENSGALG00000027199	MMGT1
ENSGALG00000006751	THY1
ENSGALG00000043041	NRN1
ENSGALG00000003672	UBLCP1
ENSGALG00000007349	RASL12
ENSGALG00000001480	FAM212B
ENSGALG00000011445	AAMP
ENSGALG00000010493	INPP5A
ENSGALG00000041432	STUB1
ENSGALG00000007714	NMUR1
ENSGALG00000014949	RABL3
ENSGALG00000030601	NKX3-1
ENSGALG00000002131	NPRL2
ENSGALG00000006568	TM9SF4
ENSGALG00000011870	HIF1A
ENSGALG00000033322	MTHFSD
ENSGALG00000002922	NOTCH2
ENSGALG00000038109	MRPL45
ENSGALG00000015382	CHRNA6
ENSGALG00000036807	NOD1
ENSGALG00000027762	PGAP2
ENSGALG00000015344	NXPE3
ENSGALG00000035610	PPM1D
ENSGALG00000009936	AP4S1
ENSGALG00000002827	GPS1
ENSGALG00000039434	PIAS2
ENSGALG00000016769	CHST10
ENSGALG00000000618	ZCCHC17
ENSGALG00000001803	IWS1
ENSGALG00000002124	ZDHHC8
ENSGALG00000041331	RRP12
ENSGALG00000005062	FoxN4
ENSGALG00000040128	SNAP29
ENSGALG00000036264	SCYL3
ENSGALG00000012618	FANCC
ENSGALG00000014647	RIT1
ENSGALG00000015376	IDUA
ENSGALG00000003821	RAMP1
ENSGALG00000004332	PLA2G12B
ENSGALG00000033932	BF1
ENSGALG00000014688	ZYX
ENSGALG00000014386	SEPSECS
ENSGALG00000004244	TTPAL
ENSGALG00000004889	SLC2A1
ENSGALG00000005739	SCD
ENSGALG00000005769	WEE1
ENSGALG00000002959	NRBF2
ENSGALG00000031214	MED9
ENSGALG00000008018	SNAI1
ENSGALG00000039203	MOB1A
ENSGALG00000009842	RASSF3
ENSGALG00000011847	TTC26
ENSGALG00000027592	ERN2
ENSGALG00000006182	NSFL1C
ENSGALG00000035883	ZMYND10
ENSGALG00000004347	NEDD4
ENSGALG00000014712	SLC38A9
ENSGALG00000032740	HOXB7
ENSGALG00000000723	STX12
ENSGALG00000042661	MVB12A
ENSGALG00000012473	MMADHC
ENSGALG00000017200	MTMR2
ENSGALG00000000713	ZFHX3
ENSGALG00000038813	KLHL41
ENSGALG00000009288	RNPS1
ENSGALG00000003065	NECAB3
ENSGALG00000042148	FKBP5
ENSGALG00000010175	HSP90AB1
ENSGALG00000002424	RECQL5
ENSGALG00000009455	MCMBP
ENSGALG00000028046	INSIG2
ENSGALG00000007492	YME1L1
ENSGALG00000007762	CREBBP
ENSGALG00000008563	ENTPD6
ENSGALG00000013745	RTTN
ENSGALG00000016345	KLHL15
ENSGALG00000009722	DYNC1I1
ENSGALG00000024053	ICMT
ENSGALG00000011326	STK16
ENSGALG00000004882	PPCS
ENSGALG00000001992	PKM
ENSGALG00000003691	RNF145
ENSGALG00000008407	IRAK2
ENSGALG00000004082	TAOK1
ENSGALG00000014723	GABARAPL1
ENSGALG00000027245	GLOD4
ENSGALG00000027151	FKBP12
ENSGALG00000046141	C11orf88
ENSGALG00000014684	ERAP1
ENSGALG00000032530	SASH3
ENSGALG00000009915	EML4
ENSGALG00000041025	FOXJ1
ENSGALG00000011266	PPM1K
ENSGALG00000033149	GCC1
ENSGALG00000035194	ARHGAP25
ENSGALG00000000946	PFDN1
ENSGALG00000034645	USMG5
ENSGALG00000003323	OSGIN1
ENSGALG00000042900	GATAD2A
ENSGALG00000040891	RSU1
ENSGALG00000006947	BDH1
ENSGALG00000001431	GUCA1A
ENSGALG00000011162	CYP46A1
ENSGALG00000005849	PPDPF
ENSGALG00000006298	ATG4B
ENSGALG00000040896	FASN
ENSGALG00000007930	MAP2K5
ENSGALG00000017627	TWNK
ENSGALG00000027874	CHAC1
ENSGALG00000013083	ZPBP
ENSGALG00000013804	SRD5A3
ENSGALG00000034725	BRD4
ENSGALG00000038529	PLPPR3
ENSGALG00000039982	IRF5
ENSGALG00000004190	RNF34
ENSGALG00000006040	UCKL1
ENSGALG00000010233	SYNDIG1L
ENSGALG00000003563	YARS
ENSGALG00000002598	TPST1
ENSGALG00000000998	MTFR1L
ENSGALG00000013981	TBPL1
ENSGALG00000026253	TMEM144
ENSGALG00000009526	VTI1B
ENSGALG00000008475	ARRDC1
ENSGALG00000004245	NUDT1
ENSGALG00000031973	ANKRD52
ENSGALG00000037148	CRH
ENSGALG00000014122	CYB5R3
ENSGALG00000000409	CHMP7
ENSGALG00000005398	HAGH
ENSGALG00000034509	DYNLRB1
ENSGALG00000001341	ZBTB44
ENSGALG00000026663	CX3CL1
ENSGALG00000030176	SLC31A2
ENSGALG00000003086	EXOSC10
ENSGALG00000005582	KLHL18
ENSGALG00000004176	ATOX1
ENSGALG00000033017	C2orf88
ENSGALG00000012756	PARPBP
ENSGALG00000000542	ZNF593
ENSGALG00000037018	USP36
ENSGALG00000007438	IFT46
ENSGALG00000006682	BEND7
ENSGALG00000011178	ENOPH1
ENSGALG00000024083	C8orf4
ENSGALG00000002216	NEK7
ENSGALG00000032145	B4GAL-T7
ENSGALG00000033204	PQLC2
ENSGALG00000012348	MCM6
ENSGALG00000002272	NOC4L
ENSGALG00000017034	FOXO1
ENSGALG00000009442	ETFDH
ENSGALG00000003130	DDX49
ENSGALG00000043535	RIPK2
ENSGALG00000042878	PTH
ENSGALG00000031735	CD5
ENSGALG00000000241	STARD4
ENSGALG00000004257	TSPAN15
ENSGALG00000000441	KCNA10
ENSGALG00000036380	SLC48A1
ENSGALG00000013883	SNRNP27
ENSGALG00000001474	RAB14
ENSGALG00000007934	KCTD2
ENSGALG00000012287	ATP5S
ENSGALG00000034821	LMAN1
ENSGALG00000036638	ASPR
ENSGALG00000038087	CACNG3
ENSGALG00000005772	BOK
ENSGALG00000007476	VAMP7
ENSGALG00000012244	KLHDC2
ENSGALG00000028906	FEM1B
ENSGALG00000035676	PDDC1
ENSGALG00000003011	TOM1L1
ENSGALG00000015306	OSTM1
ENSGALG00000020449	COX16
ENSGALG00000010091	ATP6V0B
ENSGALG00000001313	EIF4H
ENSGALG00000003397	RHOT1
ENSGALG00000008026	SPATA2
ENSGALG00000007998	SLC26A4
ENSGALG00000010857	Dab1
ENSGALG00000039783	MRPL57
ENSGALG00000005580	TMEM56
ENSGALG00000011237	DPH3
ENSGALG00000019514	CNDP2
ENSGALG00000011361	CRYZ
ENSGALG00000019114	CLDN10
ENSGALG00000033002	SLC7A3
ENSGALG00000010866	AREG
ENSGALG00000010570	BTF3L4
ENSGALG00000005028	TOP3A
ENSGALG00000010826	PRKAA2
ENSGALG00000012082	FAIM
ENSGALG00000040364	HERPUD2
ENSGALG00000016545	REPS2
ENSGALG00000007437	DPP8
ENSGALG00000016222	NDP
ENSGALG00000035634	METRN
ENSGALG00000005667	UBE2G2
ENSGALG00000040573	FMO3
ENSGALG00000026661	MSRB3
ENSGALG00000032595	NDUFB2
ENSGALG00000008432	AP2M1
ENSGALG00000030095	AP5S1
ENSGALG00000004640	MAD2L2
ENSGALG00000004383	TIMM22
ENSGALG00000041754	N4BP3
ENSGALG00000001256	NLRC5
ENSGALG00000004002	LYPLA2
ENSGALG00000042396	SLC12A7
ENSGALG00000009976	LRRC10
ENSGALG00000026704	GPX8
ENSGALG00000017370	ARPP19
ENSGALG00000034132	CACFD1
ENSGALG00000009179	TNFSF10
ENSGALG00000009086	EHD3
ENSGALG00000002880	AARSD1
ENSGALG00000003879	MFSD2A
ENSGALG00000002016	PRKCD
ENSGALG00000002169	PLEKHB2
ENSGALG00000000544	RAB44
ENSGALG00000016437	TAF1B
ENSGALG00000009752	C1GALT1
ENSGALG00000017218	MED17
ENSGALG00000034374	STX7
ENSGALG00000032563	FBXO34
ENSGALG00000001802	JMJD6
ENSGALG00000027420	POPDC3
ENSGALG00000014410	CSTB
ENSGALG00000003392	SBNO1
ENSGALG00000011686	SEMA5B
ENSGALG00000046358	FBLN7
ENSGALG00000037170	TRIM39.2
ENSGALG00000008089	KBTBD4
ENSGALG00000043693	ALKBH5
ENSGALG00000040316	GPC1
ENSGALG00000002548	TLN1
ENSGALG00000003454	ZNF207
ENSGALG00000008380	DGKZ
ENSGALG00000036288	OAZ2
ENSGALG00000038393	DMB2
ENSGALG00000032702	ITGA3
ENSGALG00000006688	TADA3
ENSGALG00000006676	RLBP1
ENSGALG00000004336	INPPL1
ENSGALG00000006305	DTYMK
ENSGALG00000010490	DPYSL4
ENSGALG00000003665	PIGS
ENSGALG00000030397	TRIM27.1
ENSGALG00000025972	SELM
ENSGALG00000008308	BHLHE40
ENSGALG00000001645	KCNT1
ENSGALG00000004156	KIF1BP
ENSGALG00000003794	SLC35E1
ENSGALG00000037050	FABP3
[truncated: 1,461 more rows]

## Sheet: cross genes
891 common elements in "DE miRNA " and "DE mRNA":							891 common elements in "DE miRNA " and "DE mRNA":
ENSGALG00000008525							ABHD12
ENSGALG00000014938							ABHD3
ENSGALG00000005999							ABTB1
ENSGALG00000013632							ACOT13
ENSGALG00000008211							ACP2
ENSGALG00000029599							ACVR1B
ENSGALG00000003398							ADAM9
ENSGALG00000000908							ADAT1
ENSGALG00000037408							ADMP
ENSGALG00000015473							ADPRH
ENSGALG00000032683							ADTRP
ENSGALG00000012595							AGTPBP1
ENSGALG00000004623							AGTRAP
ENSGALG00000008399							ANKRD12
ENSGALG00000038155							AP3M2
ENSGALG00000006995							APOD
ENSGALG00000015770							APP
ENSGALG00000008475							ARRDC1
ENSGALG00000011742							ART4
ENSGALG00000016563							ASB9
ENSGALG00000012339							ATL1
ENSGALG00000015151							B4GALT6
ENSGALG00000042538							BAIAP2
ENSGALG00000001798							BBS4
ENSGALG00000012885							BCL2
ENSGALG00000007357							BCL6
ENSGALG00000014537							BMF
ENSGALG00000010476							BNIP3
ENSGALG00000028608							BTC
ENSGALG00000026311							C12orf75
ENSGALG00000003183							C16orf70
ENSGALG00000034303							C1orf115
ENSGALG00000027232							C1QTNF2
ENSGALG00000000551							C6orf89
ENSGALG00000037744							CACNA1S
ENSGALG00000008486							CACNA2D1
ENSGALG00000030187							CAT
ENSGALG00000032410							CBFA2T3
ENSGALG00000003169							CBFB
ENSGALG00000015441							CD247
ENSGALG00000015355							CD47
ENSGALG00000028318							CDKN1A
ENSGALG00000034505							CDKN2A
ENSGALG00000002358							CDO1
ENSGALG00000027874							CHAC1
ENSGALG00000019761							CHAD
ENSGALG00000043676							CHCHD7
ENSGALG00000015382							CHRNA6
ENSGALG00000016769							CHST10
ENSGALG00000026945							CIDEC
ENSGALG00000004590							CLCN6
ENSGALG00000030546							CLEC19A
ENSGALG00000030969							CLEC3B
ENSGALG00000043051							CLU
ENSGALG00000013102							COBL
ENSGALG00000036798							COL4A1
ENSGALG00000016843							COL4A2
ENSGALG00000005974							COL6A1
ENSGALG00000008043							CORO2B
ENSGALG00000040856							CPNE1
ENSGALG00000037030							CREBL2
ENSGALG00000002878							CREBRF
ENSGALG00000014410							CSTB
ENSGALG00000026182							CTTNBP2NL
ENSGALG00000026663							CX3CL1
ENSGALG00000006346							CXCL14
ENSGALG00000011162							CYP46A1
ENSGALG00000037015							DACH1
ENSGALG00000033405							DBN1
ENSGALG00000015258							DCBLD2
ENSGALG00000043787							DEPTOR
ENSGALG00000032980							DLGAP3
ENSGALG00000016281							DMD
ENSGALG00000002769							DNAJC12
ENSGALG00000009722							DYNC1I1
ENSGALG00000040942							EFCAB5
ENSGALG00000016584							EGFL6
ENSGALG00000035492							ELMO1
ENSGALG00000001329							EPB41
ENSGALG00000034171							EPB41L1
ENSGALG00000011801							ESR2
ENSGALG00000006153							EXOG
ENSGALG00000031656							EYA4
ENSGALG00000007771							FAM210B
ENSGALG00000001480							FAM212B
ENSGALG00000011800							FAM234B
ENSGALG00000011099							FAP
ENSGALG00000010747							FBLN5
ENSGALG00000046358							FBLN7
ENSGALG00000041202							FBXO32
ENSGALG00000031255							FGF1
ENSGALG00000016866							FGF14
ENSGALG00000039786							FGFR1
ENSGALG00000006190							FHL1
ENSGALG00000042148							FKBP5
ENSGALG00000040573							FMO3
ENSGALG00000017234							FOLH1
ENSGALG00000015297							FOXO3
ENSGALG00000002763							FRZB
ENSGALG00000034101							FZD5
ENSGALG00000010899							G6PC2
ENSGALG00000032452							GAS7
ENSGALG00000011104							GCG
ENSGALG00000032856							GFRA2
ENSGALG00000005541							GJB1
ENSGALG00000041800							GLP2R
ENSGALG00000004018							GLYCTK
ENSGALG00000006719							GNAZ
ENSGALG00000004058							GPR146
ENSGALG00000004083							GRIA1
ENSGALG00000002800							GRK7
ENSGALG00000008905							HABP2
ENSGALG00000004288							HDAC4
ENSGALG00000043828							HEXA
ENSGALG00000007638							HMOX2
ENSGALG00000005708							HNF4beta
ENSGALG00000012377							HNMT
ENSGALG00000026989							HOXA7
ENSGALG00000037272							HOXD8
ENSGALG00000034250							HS6ST2
ENSGALG00000027429							HSD17B1
ENSGALG00000005848							IL11RA
ENSGALG00000009023							ING3
ENSGALG00000002739							INPP5K
ENSGALG00000009042							ISM1
ENSGALG00000029378							ITGA9
ENSGALG00000012702							JARID2
ENSGALG00000017414							JUP
ENSGALG00000005972							KBTBD12
ENSGALG00000012142							KCNA4
ENSGALG00000012685							KDM1B
ENSGALG00000030941							KIAA1324
ENSGALG00000002419							KIAA1328
ENSGALG00000033178							KLF6
ENSGALG00000008536							KLHDC3
ENSGALG00000011017							KLHL8
ENSGALG00000006802							LAMB2
ENSGALG00000031960							Lef-1
ENSGALG00000009256							LEFTY2
ENSGALG00000027096							LGALSL
ENSGALG00000039170							LHFPL5
ENSGALG00000000529							LIMD2
ENSGALG00000030379							LMBR1
ENSGALG00000013605							LRRC16A
ENSGALG00000007386							LUC7L3
ENSGALG00000026258							MAF
ENSGALG00000031475							MAFG
ENSGALG00000038721							MAP1LC3A
ENSGALG00000011109							MAPK10
ENSGALG00000035559							MAPK8IP2
ENSGALG00000002283							MAPKAPK3
ENSGALG00000014649							MBLAC2
ENSGALG00000016890							MBNL2
ENSGALG00000002954							MBTD1
ENSGALG00000003293							MBTPS1
ENSGALG00000036883							MET
ENSGALG00000006702							MFGE8
ENSGALG00000032736							MGLL
ENSGALG00000042949							MGMT
ENSGALG00000012265							MICALL1
ENSGALG00000039583							MITF
ENSGALG00000015078							MLLT3
ENSGALG00000004530							MMD2
ENSGALG00000032031							MMP16
ENSGALG00000003580							MMP2
ENSGALG00000017200							MTMR2
ENSGALG00000000674							MYO1D
ENSGALG00000008313							NAPB
ENSGALG00000012989							NINJ2
ENSGALG00000031859							NKX3-2
ENSGALG00000005553							NLGN3
ENSGALG00000029820							NMRAL1
ENSGALG00000038364							NOV
ENSGALG00000009850							NOVA1
ENSGALG00000027630							NPR2
ENSGALG00000010035							NR3C2
ENSGALG00000003228							OARD1
ENSGALG00000026736							OGN
ENSGALG00000005425							OGT
ENSGALG00000041662							OPN4-1
ENSGALG00000003323							OSGIN1
ENSGALG00000007886							PAMR1
ENSGALG00000016675							PAQR8
ENSGALG00000009719							PCDH10
ENSGALG00000002744							PCDH15
ENSGALG00000017179							PDGFD
ENSGALG00000016323							PDK3
ENSGALG00000004875							PEMT
ENSGALG00000043756							PEX11G
ENSGALG00000009015							PIGK
ENSGALG00000002169							PLEKHB2
ENSGALG00000040248							PLEKHF2
ENSGALG00000015090							PLIN2
ENSGALG00000005930							PLS3
ENSGALG00000008473							PLXND1
ENSGALG00000016600							POMC
ENSGALG00000000336							PP1M M21 subunit
ENSGALG00000008385							PPIP5K1
ENSGALG00000025950							PRKCA
ENSGALG00000009900							PRKD1
ENSGALG00000037336							PRTG
ENSGALG00000015428							PSD3
ENSGALG00000040493							PTN
ENSGALG00000033811							PTPRN
ENSGALG00000031440							PTPRU
ENSGALG00000005675							PTTG1IP
ENSGALG00000012365							PYGL
ENSGALG00000032418							RAB26
ENSGALG00000017248							RAB30
ENSGALG00000024449							RAMP2
ENSGALG00000037246							RAMP3
ENSGALG00000043694							RAPGEF4
ENSGALG00000016817							RASA3
ENSGALG00000002525							RASGEF1A
ENSGALG00000010435							RASGRP3
ENSGALG00000040275							RCSD1
ENSGALG00000034358							RETSAT
ENSGALG00000040648							RGS11
ENSGALG00000026572							RGS5
ENSGALG00000016485							RHOB
ENSGALG00000007155							RMI2
ENSGALG00000002804							RND2
ENSGALG00000028822							RNF152
ENSGALG00000016451							ROCK2
ENSGALG00000034216							RP11-403P17.5
ENSGALG00000005140							RRAD
ENSGALG00000001946							RSPO1
ENSGALG00000023640							RSPO4
ENSGALG00000014989							S100Z
ENSGALG00000011254							SATB1
ENSGALG00000034502							SCD5
ENSGALG00000011009							SCN2A
ENSGALG00000006490							SCN3B
ENSGALG00000027793							SCN9A
ENSGALG00000003185							SCPEP1
ENSGALG00000041346							SDF1
ENSGALG00000004420							SDK1
ENSGALG00000034408							SEPP1
ENSGALG00000021685							SERINC2
ENSGALG00000007381							SERPING1
ENSGALG00000015286							SESN1
ENSGALG00000036775							SETBP1
ENSGALG00000003473							SFRP1
ENSGALG00000013968							SGCB
ENSGALG00000004553							SGPL1
ENSGALG00000006045							SH3GL3
ENSGALG00000008011							SLC25A19
ENSGALG00000005283							SLC25A36
ENSGALG00000013980							SLC2A12
ENSGALG00000035842							SLC37A2
ENSGALG00000008497							SLC38A2
ENSGALG00000043618							SLC40A1
ENSGALG00000036380							SLC48A1
ENSGALG00000009400							SLC8A3
ENSGALG00000008045							SLC9A8
ENSGALG00000002427							SMIM5
ENSGALG00000015935							SMYD1
ENSGALG00000009421							SRSF5
ENSGALG00000021572							SSH2
ENSGALG00000008763							SSX2IP
ENSGALG00000037773							ST3GAL1
ENSGALG00000001862							ST6GALNAC1
ENSGALG00000001883							ST6GALNAC2
ENSGALG00000003282							STAT5B
ENSGALG00000010233							SYNDIG1L
ENSGALG00000007048							SYNM
ENSGALG00000011994							SYNPO2
ENSGALG00000004306							SYT12
ENSGALG00000030534							SYT17
ENSGALG00000011489							T
ENSGALG00000039380							TBC1D1
ENSGALG00000016776							TBC1D8
ENSGALG00000036043							TBX3
ENSGALG00000012658							TCP11L2
ENSGALG00000012350							TDRD7
ENSGALG00000001768							TENM2
ENSGALG00000006775							TGM2
ENSGALG00000006027							TM6SF1
ENSGALG00000036412							TMEM108
ENSGALG00000040770							TNRC18
ENSGALG00000041353							TP53INP1
ENSGALG00000005626							TPST2
ENSGALG00000027655							TRABD2B
ENSGALG00000008490							TRH
ENSGALG00000009029							TSPAN12
ENSGALG00000017652							TTC9
ENSGALG00000035345							TXNRD1
ENSGALG00000007333							UBAP1L
ENSGALG00000020793							UBE2E3
ENSGALG00000031975							UBE2H
ENSGALG00000037395							UBTD2
ENSGALG00000006040							UCKL1
ENSGALG00000022955							VAMP1
ENSGALG00000006575							VIPR2
ENSGALG00000006174							VSTM4
ENSGALG00000041010							WBP1L
ENSGALG00000002129							WDR47
ENSGALG00000001826							WWC1
ENSGALG00000035360							XPO6
ENSGALG00000015123							ZDHHC23
ENSGALG00000000713							ZFHX3
ENSGALG00000033129							ZFP36L2
ENSGALG00000009338							ZFYVE1
ENSGALG00000035883							ZMYND10
ENSGALG00000000542							ZNF593
ENSGALG00000009520							43525
ENSGALG00000032830							43715
ENSGALG00000014128							A4GALT
ENSGALG00000032843							AAAS
ENSGALG00000002899							AACS
ENSGALG00000034573							ABCF2
ENSGALG00000030677							ABCG2
ENSGALG00000000498							ACE
ENSGALG00000005305							ACKR2
ENSGALG00000003475							ACLY
ENSGALG00000010785							ACOT11
ENSGALG00000001749							ACSBG2
ENSGALG00000019768							ACSF2
ENSGALG00000042458							ACTN1
ENSGALG00000014463							ACTN2
ENSGALG00000012159							ACTR3
ENSGALG00000004170							ADA
ENSGALG00000005057							ADK
ENSGALG00000014182							ADORA2B
ENSGALG00000043711							AGO3
ENSGALG00000039193							AGRN
ENSGALG00000033677							AHCY
ENSGALG00000003597							AK2
ENSGALG00000015348							ALCAM
ENSGALG00000026077							ALDOC
ENSGALG00000008539							ALG12
ENSGALG00000026781							ALOX5AP
ENSGALG00000004179							ANAPC5
ENSGALG00000036189							angiopoietin-2B
ENSGALG00000006491							ANKRD1
ENSGALG00000037483							ANP32B
ENSGALG00000031000							APRT
ENSGALG00000010866							AREG
ENSGALG00000008443							ARHGDIA
ENSGALG00000026231							ARID3A
ENSGALG00000019215							ARL6
ENSGALG00000020927							ARPC5
ENSGALG00000038801							ATP5B
ENSGALG00000007768							AURKA
ENSGALG00000032526							B3GNT5
ENSGALG00000032145							B4GAL-T7
ENSGALG00000035557							BARX1B
ENSGALG00000043400							BCDIN3D
ENSGALG00000005408							BCO1
ENSGALG00000008713							BIRC5
ENSGALG00000030940							BLB2
ENSGALG00000008256							BLM
ENSGALG00000006973							BLNK
ENSGALG00000001328							BSG
ENSGALG00000008233							BUB1
ENSGALG00000003467							BYSL
ENSGALG00000030179							C10orf54
ENSGALG00000031031							C11orf31
ENSGALG00000008765							C1D
ENSGALG00000001654							C1QBP
ENSGALG00000005253							C1QTNF8
ENSGALG00000012293							C22orf23
ENSGALG00000034258							C25H1ORF43
ENSGALG00000030038							C3
ENSGALG00000040773							C9orf116
ENSGALG00000034132							CACFD1
ENSGALG00000005332							CACNA1D
ENSGALG00000007623							CACNA1G
ENSGALG00000005621							CAMK2A
ENSGALG00000034562							CAPN10
ENSGALG00000009050							CAPN3
ENSGALG00000001547							CAPZA1
ENSGALG00000004398							CARD11
ENSGALG00000021442							CARMIL2
ENSGALG00000014698							CASP2
ENSGALG00000015018							CASQ2
ENSGALG00000008351							CAV3
ENSGALG00000011918							CCDC134
ENSGALG00000041079							CCLi7
ENSGALG00000043065							CCLi8
ENSGALG00000003485							CCND3
ENSGALG00000040794							CCNE2
ENSGALG00000035733							CCR7
ENSGALG00000002448							CCT6
ENSGALG00000016088							CCT7
ENSGALG00000015821							CCT8
ENSGALG00000043052							CD1.2
ENSGALG00000039741							CD30
ENSGALG00000014508							CD38
ENSGALG00000007416							CD3E
ENSGALG00000004594							CD74
ENSGALG00000008359							CD93
ENSGALG00000007610							CDC23
ENSGALG00000038469							CDC25A
ENSGALG00000000608							CDH1
ENSGALG00000012220							CDKN3
ENSGALG00000035419							CDON
ENSGALG00000025743							CDR2
ENSGALG00000014788							CENPH
ENSGALG00000014753							CENPK
ENSGALG00000038411							CENPL
ENSGALG00000011914							CENPM
ENSGALG00000016609							CENPO
ENSGALG00000028900							CENPT
ENSGALG00000042418							CHEK1
ENSGALG00000010820							CHGA
ENSGALG00000008072							CHRDL1
ENSGALG00000009301							CHRNA1
ENSGALG00000040157							CHTF18
ENSGALG00000000632							CHTF8
ENSGALG00000002346							CLSPN
ENSGALG00000035182							CMKLR1
ENSGALG00000011488							CMTM7
ENSGALG00000005597							CNN3
ENSGALG00000037511							CNR1
ENSGALG00000009523							CNTN1
ENSGALG00000003123							CNTNAP1
ENSGALG00000002024							COMT
ENSGALG00000004901							CORO1C
ENSGALG00000017644							COTL1
ENSGALG00000009945							CPM
ENSGALG00000001316							CPNE2
ENSGALG00000007945							CRYAB
ENSGALG00000017135							CRYL1
ENSGALG00000030466							CS
ENSGALG00000005725							CSF1R
ENSGALG00000042967							CTPS1
ENSGALG00000034982							CYP11A1
ENSGALG00000042279							CYP24A1
ENSGALG00000009365							CYP51
ENSGALG00000015015							CYTL1
ENSGALG00000043681							DAPP1
ENSGALG00000015200							DAZAP1
ENSGALG00000028501							DCK
ENSGALG00000008938							DCLRE1A
ENSGALG00000028626							DCLRE1B
ENSGALG00000011274							DCN
ENSGALG00000016899							DCT
ENSGALG00000012147							DDX18
ENSGALG00000014729							DEPDC1B
ENSGALG00000013095							DERA
ENSGALG00000010798							DHCR24
ENSGALG00000000802							DHODH
ENSGALG00000030376							DHRS3
ENSGALG00000020569							DIMT1
ENSGALG00000012236							DMC1
ENSGALG00000002701							DNAJC9
ENSGALG00000039791							DOLPP1
ENSGALG00000009352							DPF3
ENSGALG00000010089							DPH2
ENSGALG00000004631							DRAXIN
ENSGALG00000008667							DSTN
ENSGALG00000012075							DTX3L
ENSGALG00000040360							DUSP1
ENSGALG00000021017							DUSP15
ENSGALG00000001633							DUSP26
ENSGALG00000011207							DUSP6
ENSGALG00000020999							DYNLL1
ENSGALG00000003045							E2F1
ENSGALG00000011657							EAF2
ENSGALG00000007669							EGR1
ENSGALG00000038097							EI24
ENSGALG00000003259							EIF2B1
ENSGALG00000008520							EIF4G1
ENSGALG00000000616							ELF3
ENSGALG00000017169							ELMOD1
ENSGALG00000015876							ELOVL4
ENSGALG00000016314							ELOVL5
ENSGALG00000007676							EME1
ENSGALG00000009915							EML4
ENSGALG00000002377							ENO1
ENSGALG00000039696							ENTPD2
ENSGALG00000030493							ENTPD3
ENSGALG00000008563							ENTPD6
ENSGALG00000008969							EPCAM
ENSGALG00000014687							EPHA1
ENSGALG00000014749							EPHB6
ENSGALG00000017384							ERH
ENSGALG00000040373							EXOSC2
ENSGALG00000013742							EZR
ENSGALG00000026677							F10
ENSGALG00000005077							F8
ENSGALG00000034534							FAAP24
ENSGALG00000041344							FABP5
ENSGALG00000024041							FAHD1
ENSGALG00000004812							FAM129A
ENSGALG00000012946							FAM60A
ENSGALG00000013703							FAM69C
ENSGALG00000012618							FANCC
ENSGALG00000040896							FASN
ENSGALG00000016665							FDFT1
ENSGALG00000033781							FEN1
ENSGALG00000013124							FHOD3
ENSGALG00000039001							FILIP1
ENSGALG00000005678							FLNB
ENSGALG00000005802							FLT4
ENSGALG00000034067							FMOD
ENSGALG00000003578							FN1
ENSGALG00000028037							FOS
ENSGALG00000004160							G3BP1
ENSGALG00000031147							G6PC3
ENSGALG00000005584							GALNT18
ENSGALG00000041101							GALNT6
ENSGALG00000014442							GAPDH
ENSGALG00000028373							GAS2L3
ENSGALG00000005909							GATA2
ENSGALG00000032239							GCHFR
ENSGALG00000004309							GDAP1L1
ENSGALG00000036391							GFPT1
ENSGALG00000031546							GIF
ENSGALG00000008538							GINS1
ENSGALG00000033063							GINS2
ENSGALG00000002532							GJA4
ENSGALG00000000997							GJC1
ENSGALG00000002729							GK5
ENSGALG00000002679							GLT1D1
ENSGALG00000037998							GLTP
ENSGALG00000029354							GMIP
ENSGALG00000012705							GMPR
ENSGALG00000015683							GNG10
ENSGALG00000010986							GNG4
ENSGALG00000002321							GOT2
ENSGALG00000040899							GPAT2
ENSGALG00000040316							GPC1
ENSGALG00000010337							GPR149
ENSGALG00000004111							GPR174
ENSGALG00000038995							GRIA4
ENSGALG00000023682							GTF2H3
ENSGALG00000045705							H2AFJ
ENSGALG00000004794							H2AFY2
ENSGALG00000021135							HAPLN3
ENSGALG00000003727							HAUS8
ENSGALG00000039682							HCLS1
ENSGALG00000011870							HIF1A
ENSGALG00000009071							HMGB3
ENSGALG00000016294							HMGCLL1
ENSGALG00000032207							HMGN2
ENSGALG00000032469							HMHA1
ENSGALG00000042062							HMX1
ENSGALG00000032740							HOXB7
ENSGALG00000023348							HPDL
ENSGALG00000009668							HPF1
ENSGALG00000037852							HSD17B7
ENSGALG00000010175							HSP90AB1
ENSGALG00000035201							HSPA14
ENSGALG00000007659							HYOU1
ENSGALG00000016425							IAH1
ENSGALG00000035016							ID2
ENSGALG00000035317							Id3
ENSGALG00000029663							IDH3G
ENSGALG00000035282							IGF2
ENSGALG00000040672							IGFBP4
ENSGALG00000007059							IGSF6
ENSGALG00000013086							IKZF1
ENSGALG00000006388							IL16
ENSGALG00000029940							il-1beta
ENSGALG00000005638							IL2RG
ENSGALG00000015783							IMMT
ENSGALG00000006910							IMPDH
ENSGALG00000004336							INPPL1
ENSGALG00000017394							INSIG1
ENSGALG00000013253							INSRR
ENSGALG00000006785							IRF1
ENSGALG00000039982							IRF5
ENSGALG00000014297							IRF7
ENSGALG00000007511							ITGB2
ENSGALG00000010995							ITGB3BP
ENSGALG00000000442							KCNA2
ENSGALG00000000505							KCNH6
ENSGALG00000001181							KCNJ5
ENSGALG00000026373							KCNJ8
ENSGALG00000002118							KCNMB1
ENSGALG00000040793							KDELR2
ENSGALG00000015360							KIAA1524
ENSGALG00000036598							KIAA1644
ENSGALG00000031553							KIF18B
ENSGALG00000006221							KIF1A
ENSGALG00000008095							KIF23
ENSGALG00000010120							KIF2C
ENSGALG00000039964							KIFC1
ENSGALG00000038634							KIT
ENSGALG00000006776							KLHDC8B
ENSGALG00000036969							KLHL14
ENSGALG00000002263							KLHL6
ENSGALG00000005808							KREMEN1
ENSGALG00000030002							KRT18
ENSGALG00000016510							KRTCAP3
ENSGALG00000015001							LAMA4
ENSGALG00000038636							LAPTM5
ENSGALG00000009052							LBH
ENSGALG00000000466							LCK
ENSGALG00000012260							LCT
ENSGALG00000043283							LGI2
ENSGALG00000034821							LMAN1
ENSGALG00000014570							LPCAT3
ENSGALG00000035099							Lrrn1
ENSGALG00000002864							LRRTM3
ENSGALG00000006198							LSS
ENSGALG00000033709							LTA4H
ENSGALG00000002318							LVRN
ENSGALG00000032701							LY96
ENSGALG00000042321							LYN
ENSGALG00000012470							LYPD6
ENSGALG00000009963							LYZ
ENSGALG00000011967							MAD2L1
ENSGALG00000007861							MAGT1
ENSGALG00000014878							MAN1A1
ENSGALG00000016224							MAOA
ENSGALG00000016834							MCF2L
ENSGALG00000008744							MCF2L2
ENSGALG00000006037							MCM2
ENSGALG00000016676							MCM3
ENSGALG00000012546							MCM5
ENSGALG00000012348							MCM6
ENSGALG00000008722							MCOLN2
ENSGALG00000001949							MDH2
ENSGALG00000008367							MDK
ENSGALG00000008111							MEST
ENSGALG00000035634							METRN
ENSGALG00000015652							MFSD10
ENSGALG00000003879							MFSD2A
ENSGALG00000030780							MGAT4A
ENSGALG00000032190							MICAL1
ENSGALG00000007102							MLEC
ENSGALG00000017003							MLNR
ENSGALG00000010331							MME
ENSGALG00000006992							MMP9
ENSGALG00000039203							MOB1A
ENSGALG00000007412							MPZL2
ENSGALG00000038812							MRPL27
ENSGALG00000040873							MRPL3
ENSGALG00000019967							MTFR2
ENSGALG00000011797							MTHFD1
ENSGALG00000041619							MTPN
ENSGALG00000026452							MURC
ENSGALG00000007267							MVD
ENSGALG00000013848							MVK
ENSGALG00000033304							MYBL1
ENSGALG00000003503							MYBL2
ENSGALG00000035086							MYL6
ENSGALG00000006273							MYLK2
ENSGALG00000001571							MYO1F
ENSGALG00000001021							MYOCD
ENSGALG00000000172							MYOG
ENSGALG00000010238							NAP1L1
ENSGALG00000014573							NAT10
ENSGALG00000032518							NCALD
ENSGALG00000007839							NCAM1
ENSGALG00000015737							NCAM2
ENSGALG00000035386							NCKAP1L
ENSGALG00000012710							NCS1
ENSGALG00000014801							NDC80
ENSGALG00000016222							NDP
ENSGALG00000011350							NEGR1
ENSGALG00000040817							NEMP2
ENSGALG00000008281							NEURL1
ENSGALG00000031776							NFASC
ENSGALG00000005653							NFKB2
ENSGALG00000015346							NFKBIZ
ENSGALG00000028506							NHSL2
ENSGALG00000000650							NIP7
ENSGALG00000030932							NKX2-3
ENSGALG00000000857							NMT1
ENSGALG00000002272							NOC4L
ENSGALG00000032329							NPM3
ENSGALG00000017405							NPR3
ENSGALG00000002182							NR5A2
ENSGALG00000002952							NRG4
ENSGALG00000043041							NRN1
ENSGALG00000009107							NRXN1
ENSGALG00000012594							NTRK2
ENSGALG00000040241							NTRK3
ENSGALG00000004245							NUDT1
ENSGALG00000028940							NUDT14
ENSGALG00000012387							NUP43
ENSGALG00000008584							NUSAP1
ENSGALG00000001602							NUTF2
ENSGALG00000006715							OAF
ENSGALG00000013723							OASL
ENSGALG00000002515							OLFM1
ENSGALG00000005203							OLFM3
ENSGALG00000008234							ORC2
ENSGALG00000008175							ORC5
ENSGALG00000017447							OSTF1
ENSGALG00000041337							OTUD6B
ENSGALG00000039432							P2RY13
ENSGALG00000040367							P2RY14
ENSGALG00000017327							P2RY6
ENSGALG00000027462							P3H4
ENSGALG00000004325							P4HA1
ENSGALG00000000681							PAK1
ENSGALG00000026055							PALM
ENSGALG00000009228							PARP1
ENSGALG00000012756							PARPBP
ENSGALG00000006016							PASK
ENSGALG00000043204							Pax-7
ENSGALG00000016582							PBK
ENSGALG00000027835							PCBD1
ENSGALG00000029292							PCNA
ENSGALG00000030417							PDC
ENSGALG00000011094							PDE4B
ENSGALG00000012178							PDGFB
ENSGALG00000026159							PDLIM7
ENSGALG00000016205							PDXK
ENSGALG00000007403							PEBP1
ENSGALG00000007606							PGAM1
ENSGALG00000005888							PGP
ENSGALG00000003665							PIGS
ENSGALG00000003909							PIGT
ENSGALG00000004870							PIH1D3
ENSGALG00000026167							PIK3R5
ENSGALG00000027036							PKIB
ENSGALG00000001992							PKM
ENSGALG00000006110							PLK1
ENSGALG00000010129							PLK3
ENSGALG00000018700							PLPP7
ENSGALG00000035493							POC1B
ENSGALG00000007470							POLR1D
ENSGALG00000027420							POPDC3
ENSGALG00000006809							POU2AF1
ENSGALG00000036390							PPP1R17
ENSGALG00000012836							PRC1
ENSGALG00000013830							PRELID3A
ENSGALG00000016278							PRIM2
ENSGALG00000010636							PRIMPOL
ENSGALG00000010826							PRKAA2
ENSGALG00000000209							PRNP
ENSGALG00000007785							PROK2
ENSGALG00000014496							Prom1
ENSGALG00000016592							PRPS2
ENSGALG00000028236							PRRX2
ENSGALG00000039624							PSMA5
ENSGALG00000030411							PSMA7
ENSGALG00000019741							PSMC3IP
ENSGALG00000033162							PSMD3
ENSGALG00000029768							PTGDR
ENSGALG00000009269							PTGR2
ENSGALG00000033635							PTGS2
ENSGALG00000014561							PTPN6
ENSGALG00000007848							PTS
ENSGALG00000028284							PTX3
ENSGALG00000002984							RAB24
ENSGALG00000026315							RAB34
ENSGALG00000027789							RAB37
ENSGALG00000000769							RAB7B
ENSGALG00000008368							RAD18
ENSGALG00000030313							RAD51A
ENSGALG00000039171							RAD52
ENSGALG00000002569							RAN
ENSGALG00000011966							RANGAP1
ENSGALG00000004323							RASAL2
ENSGALG00000004860							RASD1
ENSGALG00000012542							RASD2
ENSGALG00000006076							RASGEF1C
ENSGALG00000030432							RASSF2
ENSGALG00000009842							RASSF3
ENSGALG00000038943							RASSF5
ENSGALG00000003522							RBBP4
ENSGALG00000010291							RBPMS
ENSGALG00000030988							RBPMS2
ENSGALG00000016014							RCAN1
ENSGALG00000034988							RDH5
ENSGALG00000015786							REEP1
ENSGALG00000002225							RFFL
ENSGALG00000016724							RGN
ENSGALG00000026034							RGS17
ENSGALG00000021079							RGS19
ENSGALG00000011855							RHOJ
ENSGALG00000039967							RP11-529K1.3
ENSGALG00000030775							RP4-613B23.5
ENSGALG00000003815							RPN2
ENSGALG00000041331							RRP12
ENSGALG00000029261							RTN4
ENSGALG00000013745							RTTN
ENSGALG00000041365							SALL4
ENSGALG00000032530							SASH3
ENSGALG00000005739							SCD
ENSGALG00000040424							SCNN1A
ENSGALG00000011543							SDAD1
ENSGALG00000037709							SDF2
ENSGALG00000039779							SDOS
ENSGALG00000008793							SEC23B
ENSGALG00000036300							SEC61A2
ENSGALG00000028685							SEMA5A
ENSGALG00000011686							SEMA5B
ENSGALG00000032028							SERTM1
ENSGALG00000030824							SF3B5
ENSGALG00000008383							SFR1
ENSGALG00000016094							SFXN5
ENSGALG00000014768							SGTB
ENSGALG00000005036							SH2D3C
ENSGALG00000041384							SHKBP1
ENSGALG00000028996							SIGMAR1
ENSGALG00000015712							SLBP
ENSGALG00000028225							SLC17A9
ENSGALG00000000558							SLC1A6
ENSGALG00000010117							SLC25A21
ENSGALG00000039335							SLC25A22
ENSGALG00000042894							SLC25A39
ENSGALG00000035057							SLC35B1
ENSGALG00000013627							SLC7A2
ENSGALG00000033002							SLC7A3
ENSGALG00000016791							SLC9A2
ENSGALG00000007650							SLC9A3R1
ENSGALG00000002374							SLC9A9
ENSGALG00000006471							SLCO2A1
ENSGALG00000005460							SLCO4A1
ENSGALG00000042871							SLIT1
ENSGALG00000009913							SMARCA5
ENSGALG00000042282							SNRPD2
ENSGALG00000034528							SNTB1
ENSGALG00000011295							SOCS2
ENSGALG00000027786							SOCS3
ENSGALG00000011661							SOD2
ENSGALG00000008127							SPI1
ENSGALG00000000067							SPR
ENSGALG00000027188							SREBF1
ENSGALG00000004167							SRGN
ENSGALG00000026302							SRPRB
ENSGALG00000004418							SSTR2
ENSGALG00000016803							ST6GAL2
ENSGALG00000000241							STARD4
ENSGALG00000002816							STK10
ENSGALG00000031117							STK17A
ENSGALG00000029927							STRBP
ENSGALG00000028265							SURF4
ENSGALG00000015216							SYK
ENSGALG00000007284							SYNPR
ENSGALG00000008055							SYT13
ENSGALG00000011902							TAGLN
ENSGALG00000023296							TAL1
ENSGALG00000014428							TAPBPL
ENSGALG00000006566							TBCCD1
ENSGALG00000004093							TBX22
ENSGALG00000005285							TBX4
ENSGALG00000010749							TCEANC2
ENSGALG00000029024							TCF21
ENSGALG00000011637							TCP1
ENSGALG00000025759							TFDP2
ENSGALG00000007485							TFRC
ENSGALG00000010346							TGFB3
ENSGALG00000009626							THBS1
ENSGALG00000041934							THOP1
ENSGALG00000004963							TIMM8A
ENSGALG00000007191							TK1
ENSGALG00000034722							TLR2A
ENSGALG00000007001							TLR4
ENSGALG00000016590							TLR7
ENSGALG00000005904							TMED5
ENSGALG00000017185							TMEM123
ENSGALG00000010865							TMEM196
ENSGALG00000025862							TMEM26
ENSGALG00000027198							TMEM47
ENSGALG00000021620							TMEM59L
ENSGALG00000012481							TNFAIP6
ENSGALG00000004266							TNFAIP8L1
ENSGALG00000043002							TOMM6
ENSGALG00000003922							TOP2A
ENSGALG00000003521							TPM1
ENSGALG00000042784							TPPP
ENSGALG00000002908							TRAIP
ENSGALG00000012264							TRMT10A
ENSGALG00000004782							TSEN15
ENSGALG00000004257							TSPAN15
ENSGALG00000031525							TSTA3
ENSGALG00000017627							TWNK
ENSGALG00000039363							TXNRD3
ENSGALG00000016173							UBASH3A
ENSGALG00000036827							UBE2S
ENSGALG00000016497							UBXN2A
ENSGALG00000003510							UCK2
ENSGALG00000010601							UFSP2
ENSGALG00000008855							UGP2
ENSGALG00000015079							UPK1B
ENSGALG00000013073							UPP1
ENSGALG00000029319							UQCRB
ENSGALG00000015624							VCAN
ENSGALG00000033090							VDR
ENSGALG00000013604							VIP
ENSGALG00000003589							VTN
ENSGALG00000007491							VWA9
ENSGALG00000011228							WARS
ENSGALG00000014957							WDR1
ENSGALG00000000247							WDR36
ENSGALG00000016187							WDR4
ENSGALG00000005769							WEE1
ENSGALG00000012115							WT1
ENSGALG00000011533							XRCC3
ENSGALG00000032199							YRK
ENSGALG00000008798							ZMYND19
ENSGALG00000014688							ZYX
